# Supplementary material for: Genomic dissection of Escherichia marmotae provides insights into diversity and pathogenic potential
Source: ISME Commun. 2024 Oct 25;4(1):ycae126. doi: 10.1093/ismeco/ycae126 (PMC11546641; doi:10.1093/ismeco/ycae126)
Supplement: Table_S1_Metadata_ycae126 [file table_s1_metadata_ycae126.xlsx]

## Sheet: Table S1
Supplemental Table S1: Extended metadata of 149 E. marmotae isolates analyzed in this study.
Sample		Metadata									ANI analyses (reference)											Clermont typing				Serotyping											FimH typing			Genome data					BakCharak analyses
ID	Genome Name	Epi-type	subepi-type	Host	Host latin	Isolation Source	Collection Date	Continent	Isolation Country	Geographic Location	E. coli (Sakai substr. RIMD 0509952; GCA_000008865.2)	E. whittamii (C2-3, GCA_020283705.1)	E. fergusonii (RHB19-C05, GCA_013892435.1)	E. albertii (167, GCA_016904755.2)	E. ruysiae (OPT1704, GCA_902498915.1)	cladeI (0.2392, GCA_013369205.2)	cladeVI (UHCL_L1, GCA_015332285.1)	cladeVIII (GCA_017004395. 1)	E. marmotae (H1-003-0086-C-F, GCA_902709585.2)	E. marmotae (HT073016, GCA_002900365.1)	is_marmotae_by_ani	Genes	Attendance	Group ambiguity	Clermont type	O-antigen	Gene wzy	Identity wzy [%]	Coverage wzy [%]	Gene wzx	Identity wzx [%]	Coverage wzx [%]	H-antigen	Gene fliC	Identity fliC [%]	Coverage fliC [%]	FimH allele	Identity [%]	Coverage [%]	Genome size [bp]	total genes1	Accessory gene count	Accessory genome size	GC [%]	MLST	MLST Formula short	eae	AMR genecount	AMR gene count aquired
21-MO00410-0	21-MO00410-0	Animal	Wildlife	Wild Boar	Sus scrofa	Feces	2016	Europe	Germany	Hesse	91.0498	91.285	88.4658	89.2811	92.3112	90.9657	90.2828	90.806	99.479	98.9624	TRUE	['chuV']	['-' '-' '-' '-']	['chuV']	cladeV	Onovel8	wzy-Onovel8	94.47	100	wzx-Onovel8	95.98	100	H56	fliC-H56	99.85	100	fimH630	100.00	100.00	5028855	5039	2323	very large	50.26	Unknown	~51;48;327;374;235;42;37		6	3
21-MO00411-0	21-MO00411-0	Animal	Wildlife	Wild Boar	Sus scrofa	Feces	2016	Europe	Germany	Saxony	90.9862	91.3572	88.3525	89.3516	92.0827	90.9239	90.3175	90.6614	99.4336	98.86	TRUE	['chuV']	['-' '-' '-' '-']	['chuV']	cladeV	O10	wzy-O10	95.21	100	wzx-O10	92.24	100	H56	fliC-H56	99.85	100	fimH630	100.00	100.00	5053150	4939	2212	very large	50.4	133	51;48;48;50;34;42;37		6	3
21-MO00455-0	21-MO00455-0	Animal	Wildlife	Wild Boar	Sus scrofa	Feces	2020	Europe	Germany	Mecklenburg-Western Pomerania	90.9718	91.239	88.483	89.4515	92.1972	90.9814	90.2486	90.7484	99.432	98.9	TRUE	['chuV']	['-' '-' '-' '-']	['chuV']	cladeV	O2-O50-Gp7/O2-Gp7	wzy-O2-Gp7	90.11	99.79	wzx-O2-O50-Gp7	94.38	100	H56	fliC-H56	99.92	100	fimH160	100.00	100.00	5046525	4990	2179	very large	50.17	5600	484;468;45;266;235;349;37		6	3
21-MO00456-0	21-MO00456-0	Animal	Wildlife	Wild Boar	Sus scrofa	Feces	2020	Europe	Germany	Mecklenburg-Western Pomerania	90.9758	91.3426	88.3972	89.4087	92.2391	90.9647	90.3671	90.705	99.4515	98.9211	TRUE	['chuV']	['-' '-' '-' '-']	['chuV']	cladeV	O10	wzy-O10	95.21	100	wzx-O10	92.24	100	H56	fliC-H56	99.85	100	fimH630	100.00	100.00	4839579	4696	1886	large	50.4	133	51;48;48;50;34;42;37		6	3
21-MO00467-0	21-MO00467-0	Animal	Wildlife	Wild Boar	Sus scrofa	Feces	2020	Europe	Germany	Schleswig-Holstein	90.9537	91.3355	88.337	89.4245	92.1753	90.9309	90.2499	90.6771	99.4921	98.9331	TRUE	['chuV']	['-' '-' '-' '-']	['chuV']	cladeV	O10	wzy-O10	95.21	100	wzx-O10	92.24	100	H56	fliC-H56	99.85	100	fimH630	100.00	100.00	5095712	4994	2198	very large	50.36	133	51;48;48;50;34;42;37		6	3
21-MO00471-0	21-MO00471-0	Animal	Wildlife	Wild Boar	Sus scrofa	Feces	2020	Europe	Germany	Rhineland-Palatinate	91.2925	91.3754	88.4328	89.474	92.3301	91.2148	90.4096	90.817	99.3088	98.9059	TRUE	['chuV']	['-' '-' '-' '-']	['chuV']	cladeV	O88	wzy-O88	100	100	wzx-O88	100	100	H56	fliC-H56	99.85	100	fimH630	100.00	100.00	5162655	5100	2289	very large	50.39	133	51;48;48;50;34;42;37		6	3
21-MO00473-0	21-MO00473-0	Animal	Wildlife	Wild Boar	Sus scrofa	Feces	2020	Europe	Germany	Rhineland-Palatinate	91.0203	91.2818	88.4274	89.2929	92.2589	91.0001	90.3038	90.7632	99.4687	98.9392	TRUE	['chuV']	['-' '-' '-' '-']	['chuV']	cladeV	Onovel8	wzy-Onovel8	94.47	100	wzx-Onovel8	95.98	100	H56	fliC-H56	99.85	100	fimH630	100.00	100.00	5022776	4991	2225	very large	50.36	Unknown	~51;48;327;374;235;42;37		6	3
21-MO00586-0	21-MO00586-0	Animal	Wildlife	Wild Boar	Sus scrofa	Feces	2016	Europe	Germany	Lower Saxony	91.0199	91.2886	88.287	89.3826	92.2321	91.007	90.3335	90.6713	99.4831	98.9292	TRUE	['chuV']	['-' '-' '-' '-']	['chuV']	cladeV	O10	wzy-O10	95.21	100	wzx-O10	92.24	100	H56	fliC-H56	99.85	100	fimH630	100.00	100.00	5231812	5158	2367	very large	50.4	133	51;48;48;50;34;42;37		6	3
21-MO00588-0	21-MO00588-0	Animal	Wildlife	Wild Boar	Sus scrofa	Feces	2020	Europe	Germany	Rhineland-Palatinate	91.089	91.2664	88.591	89.3889	92.2396	90.9512	90.368	90.7248	99.5041	98.9987	TRUE	['chuV']	['-' '-' '-' '-']	['chuV']	cladeV	O53	wzy-O53	92.81	100	wzx-O53	92.6	100	H56	fliC-H56	99.77	100	fimH621	100.00	100.00	4772805	4656	1820	large	50.29	2721	51;48;45;287;34;42;37		6	3
21-MO00589-0	21-MO00589-0	Animal	Wildlife	Wild Boar	Sus scrofa	Feces	2020	Europe	Germany	Lower Saxony	91.1334	91.2758	88.4686	89.4141	92.1735	90.9912	90.4407	90.6816	99.4436	99.1849	TRUE	['chuV']	['-' '-' '-' '-']	['chuV']	cladeV	O130	wzy-O130	93.37	100	wzx-O130	92.08	100	H56	fliC-H56	99.77	100	fimH160	100.00	100.00	4555290	4425	1616	intermdiate	50.45	4104	51;48;45;442;34;279;37		6	3
21-MO00590-0	21-MO00590-0	Animal	Wildlife	Wild Boar	Sus scrofa	Feces	2020	Europe	Germany	Lower Saxony	91.0962	91.2837	88.4898	89.3836	92.2606	90.9534	90.3152	90.7161	99.4075	98.9396	TRUE	['chuV']	['-' '-' '-' '-']	['chuV']	cladeV	O2-O50-Gp7/O2-Gp7	wzy-O2-Gp7	90.11	99.79	wzx-O2-O50-Gp7	94.38	100	H56	fliC-H56	99.92	100	fimH160	100.00	100.00	5137441	5182	2425	very large	50.39	5600	484;468;45;266;235;349;37		6	3
21-MO00591-0	21-MO00591-0	Animal	Wildlife	Wild Boar	Sus scrofa	Feces	2020	Europe	Germany	Lower Saxony	91.0447	91.2918	88.5044	89.4929	92.2384	91.0584	90.3652	90.7364	99.4425	99.0988	TRUE	['chuV']	['-' '-' '-' '-']	['chuV']	cladeV	O156	wzy-O156	98.92	100	wzx-O156	99.03	100	H56	fliC-H56	99.69	100	fimH627	100.00	100.00	4668127	4519	1710	intermdiate	50.4	7630	734;1048;456;287;235;42;37		6	3
21-MO00592-0	21-MO00592-0	Animal	Wildlife	Wild Boar	Sus scrofa	Feces	2020	Europe	Germany	Saarland	91.0641	91.2455	88.395	89.4762	92.1529	90.9933	90.2807	90.7569	99.4597	99.0356	TRUE	['chuV']	['-' '-' '-' '-']	['chuV']	cladeV	O2-O50-Gp7/O2-Gp7	wzy-O2-Gp7	90.11	99.79	wzx-O2-O50-Gp7	94.38	100	H56	fliC-H56	99.92	100	fimH160	100.00	100.00	4929466	4912	2142	very large	50.43	5600	484;468;45;266;235;349;37		6	3
21-MO00593-0	21-MO00593-0	Animal	Wildlife	Wild Boar	Sus scrofa	Feces	2020	Europe	Germany	Thuringia	91.0882	91.3468	88.4503	89.3833	92.1938	91.0272	90.2923	90.86	99.4398	98.9935	TRUE	['chuV']	['-' '-' '-' '-']	['chuV']	cladeV	O2-O50-Gp7/O2-Gp7	wzy-O2-Gp7	90.11	99.79	wzx-O2-O50-Gp7	94.38	100	H56	fliC-H56	99.92	100	fimH160	99.80	100.00	4786086	4746	1929	large	50.38	8370	51;48;45;139;34;42;37		6	3
21-MO00612-1	21-MO00612-1	Animal	Wildlife	Wild Boar	Sus scrofa	Feces	2020	Europe	Germany	Mecklenburg-Western Pomerania	90.9433	91.3561	88.405	89.4485	92.2236	91.0348	90.3478	90.6225	99.4541	98.9909	TRUE	['chuV']	['-' '-' '-' '-']	['chuV']	cladeV	O10	wzy-O10	95.21	100	wzx-O10	92.24	100	H56	fliC-H56	99.85	100	fimH630	100.00	100.00	4907180	4823	2034	very large	50.42	133	51;48;48;50;34;42;37		6	3
21-MO00613-0	21-MO00613-0	Animal	Wildlife	Wild Boar	Sus scrofa	Feces	2020	Europe	Germany	Rhineland-Palatinate	91.0018	91.2862	88.5791	89.4262	92.3249	90.9946	90.2537	90.7761	99.4222	98.8202	TRUE	['chuV']	['-' '-' '-' '-']	['chuV']	cladeV	Onovel13	wzy-Onovel13	86.09	100	wzx-Onovel13	88.08	100	H56	fliC-H56	99.85	100	fimH630	100.00	100.00	5197017	5163	2366	very large	50.35	133	51;48;48;50;34;42;37		6	3
21-MO00625-0	21-MO00625-0	Animal	Wildlife	Wild Boar	Sus scrofa	Feces	2020	Europe	Germany	Rhineland-Palatinate	91.0976	91.3024	88.6932	89.373	92.2265	91.0478	90.3791	90.7815	99.4604	98.9143	TRUE	['chuV']	['-' '-' '-' '-']	['chuV']	cladeV	Onovel8	wzy-Onovel8	94.47	100	wzx-Onovel8	95.98	100	H56	fliC-H56	99.85	100	fimH630	100.00	100.00	4959398	4921	2159	very large	50.41	Unknown	~51;48;327;374;235;42;37		6	3
21-MO01153-0	21-MO01153-0	Animal	Wildlife	Duck		Kidney	2014	Europe	Germany	Mecklenburg-Western Pomerania	91.0604	91.2976	88.4192	89.4224	92.2156	91.0109	90.3027	90.6929	99.4445	99.1754	TRUE	['chuV']	['-' '-' '-' '-']	['chuV']	cladeV	Onovel13	wzy-Onovel13	86.09	100	wzx-Onovel13	88	100	H56	fliC-H56	99.85	100	fimH630	100.00	100.00	4530135	4362	1555	small	50.4	Unknown	51;~48;45;139;129;42;37	eaeH	6	3
21-MO01154-0	21-MO01154-0	Animal	Wildlife	Duck		Feces	2014	Europe	Germany	Mecklenburg-Western Pomerania	91.0942	91.268	88.6659	89.2792	92.1592	91.0096	90.4541	90.7312	99.4273	98.9431	TRUE	['chuV']	['-' '-' '-' '-']	['chuV']	cladeV	O103	wzy-O103	87.11	99.91	wzx-O103	89.73	100	H56	fliC-H56	99.92	100	fimH630	100.00	100.00	4746555	4632	1798	intermdiate	50.31	5260	51;649;45;139;235;42;37		6	3
21-MO01155-0	21-MO01155-0	Animal	Wildlife	Wild Boar	Sus scrofa	Feces	2016	Europe	Germany	Schleswig-Holstein	91.0546	91.3663	88.305	89.3685	92.1941	90.9904	90.3011	90.6688	99.5228	99.1196	TRUE	['chuV']	['-' '-' '-' '-']	['chuV']	cladeV	Onovel13	wzy-Onovel13	86.19	100	wzx-Onovel13	88.08	100	H56	fliC-H56	99.77	100	fimH625	100.00	100.00	4398725	4191	1392	very small	50.4	9417	51;48;456;287;34;278;37		6	3
21-MO01156-0	21-MO01156-0	Animal	Wildlife	Wild Boar	Sus scrofa	Meat	2008	Europe	Germany	NA	91.138	91.3031	88.4851	89.5283	92.1922	91.0734	90.4238	90.7616	99.475	99.1423	TRUE	['chuV']	['-' '-' '-' '-']	['chuV']	cladeV	O156	wzy-O156	98.92	100	wzx-O156	99.03	100	H56	fliC-H56	99.69	100	fimH627	100.00	100.00	4670915	4544	1736	intermdiate	50.32	7630	734;1048;456;287;235;42;37		6	3
21-MO01157-0	21-MO01157-0	Environmental	Plant			Leafy Green	2011	Europe	Germany	Berlin	91.0356	91.3085	88.44	89.3913	92.2095	91.0332	90.3099	90.7198	99.4715	98.8927	TRUE	['chuV']	['-' '-' '-' '-']	['chuV']	cladeV	O10	wzy-O10	95.21	100	wzx-O10	92.24	100	H56	fliC-H56	99.85	100	fimH630	100.00	100.00	4940305	4892	2093	very large	50.35	133	51;48;48;50;34;42;37		6	3
21-MO01158-0	21-MO01158-0	Environmental	Plant			Leafy Green	2011	Europe	Germany	Berlin	91.0103	91.3464	88.3723	89.4235	92.2023	91.0247	90.307	90.7082	99.4646	98.8907	TRUE	['chuV']	['-' '-' '-' '-']	['chuV']	cladeV	O10	wzy-O10	95.21	100	wzx-O10	92.24	100	H56	fliC-H56	99.85	100	fimH630	100.00	100.00	4940717	4886	2087	very large	50.35	133	51;48;48;50;34;42;37		6	3
21-MO01160-0	21-MO01160-0	Animal	Wildlife	Red Deer		Meat	2011	Europe	Germany	Saxony-Anhalt	91.2296	91.2465	88.5648	89.4282	92.1967	91.1052	90.3269	90.7814	99.4601	99.1412	TRUE	['chuV']	['-' '-' '-' '-']	['chuV']	cladeV	O98	wzy-O98	99.48	100	wzx-O98	99.62	100	H56	fliC-H56	99.69	100	Unknown	-	-	4792637	4652	1822	large	50.48	3747	51;48;45;139;235;42;37	eae;eaeH	6	3
21-MO01161-0	21-MO01161-0	Animal	Wildlife	Red Deer		Meat	2015	Europe	Germany	Saxony-Anhalt	91.052	91.2534	88.438	89.3963	92.1404	90.919	90.2429	90.6514	99.3773	98.9981	TRUE	['chuV']	['-' '-' '-' '-']	['chuV']	cladeV	O2-O50-Gp7/O2-Gp7	wzy-O2-Gp7	90.22	99.79	wzx-O2-O50-Gp7	94.46	100	H56	fliC-H56	99.77	100	fimH630	100.00	100.00	5055065	5215	2520	very large	50.34	5566	51;48;45;118;435;42;37		6	3
GCA_000208565.2	TW09308	Environmental	Soil			Freshwater Beach	NA	North-America	USA	Michigan	91.0923	91.2254	88.5102	89.402	92.1681	91.0937	90.4369	90.7032	99.2984	98.7791	TRUE	['chuV']	['-' '-' '-' '-']	['chuV']	cladeV	Onovel13	wzy-Onovel13	86.29	100	wzx-Onovel13	88	100	H56	fliC-H56	99.85	100	fimH150	100.00	100.00	4809826	4775	1980	large	50.28	6500	590;48;220;287;235;229;37		6	3
GCA_000350705.1	KTE11	NA	NA	NA	NA	NA	NA	NA	NA	NA	91.1578	91.3001	88.5243	89.3829	92.3092	90.9389	90.3584	90.7505	99.4338	99.082	TRUE	['chuV']	['-' '-' '-' '-']	['chuV']	cladeV	Unknown	NA	NA	NA	NA	NA	NA	H56	fliC-H56	99.69	100	fimH160	100.00	100.00	4527146	4287	1440	small	50.49	5463	51;48;132;139;34;42;100		6	3
GCA_000408325.1	KTE52	Human	Human	Human	Homo Sapiens	Na	2010	Europe	Denmark	Denmark	91.1661	91.3251	88.5679	89.3991	92.2453	90.9192	90.2826	90.7801	99.4808	99.023	TRUE	['chuV']	['-' '-' '-' '-']	['chuV']	cladeV	Onovel13	wzy-Onovel13	86.19	100	wzx-Onovel13	88.08	100	H56	fliC-H56	100	100	fimH623	100.00	100.00	4647930	4447	1622	intermdiate	50.32	3727	51;48;328;287;34;278;37		6	3
GCA_000408525.1	KTE96	Human	Human	Human	Homo Sapiens	Na	2009	Europe	Denmark	Denmark	91.1751	91.3597	88.5222	89.4283	92.3537	91.0868	90.3754	90.7366	99.3666	99.0417	TRUE	['chuV']	['-' '-' '-' '-']	['chuV']	cladeV	Unknown	NA	NA	NA	NA	NA	NA	H56	fliC-H56	99.69	100	fimH160	100.00	100.00	4608490	4444	1628	intermdiate	50.4	5463	51;48;132;139;34;42;100		6	3
GCA_000408805.1	KTE159	Human	Human	Human	Homo Sapiens	Na	2010	Europe	Denmark	Denmark	91.1174	91.2856	88.6458	89.4123	92.2285	90.9979	90.4213	90.7614	99.4154	98.8829	TRUE	['chuV']	['-' '-' '-' '-']	['chuV']	cladeV	O103	wzy-O103	87.11	99.91	wzx-O103	89.73	100	H56	fliC-H56	99.92	100	fimH630	100.00	100.00	4809500	4597	1767	intermdiate	50.26	5260	51;649;45;139;235;42;37		6	3
GCA_001561675.1	B116	Human	Human	Human	Homo Sapiens	Blood	2012	Europe	United Kingdom	United Kingdom	91.1181	91.3393	88.4124	89.4131	92.3342	91.0074	90.3719	90.7664	99.4584	99.0496	TRUE	['chuV']	['-' '-' '-' '-']	['chuV']	cladeV	Onovel13	wzy-Onovel13	86.09	100	wzx-Onovel13	88.08	100	H56	fliC-H56	99.77	100	fimH630	100.00	100.00	4572723	4366	1564	small	50.35	133	51;48;48;50;34;42;37		6	3
GCA_002109985.1	E1118	Environmental	Water			Freshwater	NA	Australia	Australia	Australia	91.1049	91.324	88.6375	89.409	92.2682	91.0266	90.3547	90.7807	99.4723	99.0328	TRUE	['chuV']	['-' '-' '-' '-']	['chuV']	cladeV	O53	wzy-O53	92.81	100	wzx-O53	92.6	100	H56	fliC-H56	99.92	100	fimH621	100.00	100.00	4629709	4485	1652	intermdiate	50.5	2721	51;48;45;287;34;42;37		6	3
GCA_002573245.1	12b_Esco_HA-NL	Human	Human	Human	Homo Sapiens	Rectal Swab	2012	Europe	Netherlands	Netherlands	91.1652	91.3323	88.7746	89.3615	92.3727	91.0254	90.3922	90.7687	99.4131	99.1055	TRUE	['chuV']	['-' '-' '-' '-']	['chuV']	cladeV	Unknown	NA	NA	NA	NA	NA	NA	H56	fliC-H56	99.69	100	fimH160	100.00	100.00	4496715	4317	1506	small	50.42	5463	51;48;132;139;34;42;100		8	5
GCA_002573255.1	12_Esco_HA-NL	Human	Human	Human	Homo Sapiens	Rectal Swab	2012	Europe	Netherlands	Netherlands	91.1894	91.3588	88.5982	89.4712	92.3928	91.0507	90.4098	90.8314	99.4561	99.0933	TRUE	['chuV']	['-' '-' '-' '-']	['chuV']	cladeV	Unknown	NA	NA	NA	NA	NA	NA	H56	fliC-H56	99.69	100	fimH160	100.00	100.00	4492147	4312	1495	small	50.42	5463	51;48;132;139;34;42;100		8	5
GCA_002900365.1	HT073016	Animal	Wildlife	Marmot	Marmota Himalayana	Feces	2012	Asia	China	China: Qinghai-Tibet plateau	90.9939	91.1762	88.5601	89.3516	92.1021	90.8906	90.123	90.6539	99.0417	100	TRUE	['chuV']	['-' '-' '-' '-']	['chuV']	cladeV	O38	wzy-O38	99.51	100	wzx-O38	99.85	100	H56	fliC-H56	99.77	100	fimH626	100.00	100.00	4896291	4743	1897	large	50.4	7530	51;1034;45;287;235;42;37		6	3
GCA_002965085.1	MOD1-EC6158	Animal	Wildlife	Duck	Anas Platyrhynchos	Feces	2012	North-America	USA	USA:AK	91.1063	91.1767	88.6747	89.4045	92.279	90.9514	90.2763	90.7264	99.4187	98.9116	TRUE	['chuV']	['-' '-' '-' '-']	['chuV']	cladeV	O53	wzy-O53	92.81	100	wzx-O53	92.6	100	H56	fliC-H56	99.92	100	fimH625	100.00	100.00	4730238	4813	1975	large	50.37	2721	51;48;45;287;34;42;37		6	3
GCA_002965105.1	MOD1-EC6157	Animal	Wildlife	Duck	Polysticta Stelleri	Feces	2012	North-America	USA	USA:AK	91.0323	91.2402	88.5086	89.2773	92.2755	90.936	90.2358	90.6987	99.4169	99.016	TRUE	['chuV']	['-' '-' '-' '-']	['chuV']	cladeV	O2-Gp7	wzy-O2-Gp7	90.11	99.79	NA	NA	NA	H56	fliC-H56	99.92	100	fimH160	100.00	100.00	4489667	4419	1583	small	50.37	Unknown	-;468;45;266;235;490;37		6	3
GCA_002965125.1	MOD1-EC6162	Animal	Wildlife	Duck	Somateria Fischeri	Feces	2012	North-America	USA	USA:AK	90.9816	91.2324	88.4372	89.276	92.237	90.8898	90.4113	90.7604	99.4158	99.0033	TRUE	['chuV']	['-' '-' '-' '-']	['chuV']	cladeV	Unknown	NA	NA	NA	NA	NA	NA	H56	fliC-H56	99.85	100	fimH622	100.00	100.00	4684775	4646	1793	intermdiate	50.32	6499	51;468;45;47;235;42;37		6	3
GCA_002965135.1	MOD1-EC6154	Animal	Wildlife	Duck	Polysticta Stelleri	Choana	2012	North-America	USA	USA:AK	91.0022	91.2205	88.436	89.4418	92.2104	90.9732	90.2226	90.7137	99.4599	98.8229	TRUE	['chuV']	['-' '-' '-' '-']	['chuV']	cladeV	O103	wzy-O103	87.11	99.91	wzx-O103	89.73	100	H56	fliC-H56	99.77	100	fimH628	100.00	100.00	4670370	4694	1843	large	50.27	6528	51;870;456;287;235;42;37		6	3
GCA_002965185.1	MOD1-EC6149	Animal	Wildlife	Duck	Somateria Fischeri	Cloacae	2012	North-America	USA	USA:AK	90.9731	91.2267	88.4462	89.3284	92.1949	90.9252	90.2638	90.6844	99.4465	98.9924	TRUE	['chuV']	['-' '-' '-' '-']	['chuV']	cladeV	Unknown	NA	NA	NA	NA	NA	NA	H56	fliC-H56	99.85	100	fimH622	100.00	100.00	4530709	4481	1644	intermdiate	50.3	6499	51;468;45;47;235;42;37		6	3
GCA_002965205.1	MOD1-EC6144	Animal	Wildlife	Duck	Somateria Fischeri	Cloacae	2012	North-America	USA	USA:AK	91.1002	91.2792	88.6335	89.3454	92.241	91.0003	90.3137	90.7406	99.4586	99.0034	TRUE	['chuV']	['-' '-' '-' '-']	['chuV']	cladeV	O53	wzy-O53	92.81	100	wzx-O53	92.6	100	H56	fliC-H56	99.92	100	fimH625	100.00	100.00	4636522	4640	1805	large	50.34	2721	51;48;45;287;34;42;37		6	3
GCA_002965225.1	MOD1-EC6099	Animal	Livestock	Pig		Pleural Cavity	1983	North-America	USA	USA:PA	91.124	91.3106	88.6313	89.3271	92.233	90.9345	90.3382	90.763	99.3494	98.9358	TRUE	['chuV']	['-' '-' '-' '-']	['chuV']	cladeV	O103	wzy-O103	87.11	99.91	wzx-O103	89.73	100	H56	fliC-H56	99.92	100	fimH630	100.00	100.00	4628958	4576	1744	intermdiate	50.26	Unknown	51;649;45;~139;235;42;37		6	3
GCA_002965265.1	MOD1-EC6097	Animal	Wildlife	Duck	Anas Platyrhynchos	Feces	2011	North-America	USA	USA:AK	91.1212	91.2467	88.6076	89.448	92.2602	91.1014	90.4127	90.7386	99.3625	98.8874	TRUE	['chuV']	['-' '-' '-' '-']	['chuV']	cladeV	Unknown	NA	NA	NA	NA	NA	NA	H56	fliC-H56	99.85	100	fimH160	100.00	100.00	4970169	5050	2214	very large	50.39	5443	51;48;456;50;235;42;37		6	3
GCA_002965295.1	MOD1-EC5949	Animal	Wildlife	Duck	Anas Platyrhynchos	Feces	2008	North-America	USA	USA:AK	91.1017	91.2725	88.5826	89.472	92.3464	91.162	90.4473	90.8054	99.4625	98.9444	TRUE	['chuV']	['-' '-' '-' '-']	['chuV']	cladeV	O53	wzy-O53	92.81	100	wzx-O53	92.6	100	H56	fliC-H56	99.92	100	fimH625	100.00	100.00	4712916	4694	1822	large	50.36	2721	51;48;45;287;34;42;37		6	3
GCA_002965345.1	MOD1-EC5950	Animal	Wildlife	Duck	Anas Platyrhynchos	Feces	2008	North-America	USA	USA:AK	90.9438	91.2388	88.4277	89.4251	92.1448	90.9881	90.2759	90.7478	99.4368	98.8261	TRUE	['chuV']	['-' '-' '-' '-']	['chuV']	cladeV	O103	wzy-O103	87.11	99.91	wzx-O103	89.73	100	H56	fliC-H56	99.77	100	fimH628	100.00	100.00	4711888	4750	1902	large	50.29	6528	51;870;456;287;235;42;37		6	3
GCA_002965365.1	MOD1-EC5948	Animal	Wildlife	Duck	Anas Platyrhynchos	Feces	2008	North-America	USA	USA:AK	90.9009	91.2509	88.2748	89.5293	92.2415	91.0766	90.2481	90.6784	99.4995	98.841	TRUE	['chuV']	['-' '-' '-' '-']	['chuV']	cladeV	O103	wzy-O103	87.11	99.91	wzx-O103	89.73	100	H56	fliC-H56	99.77	100	fimH628	100.00	100.00	4941708	5004	2155	very large	50.2	Unknown	-;870;456;287;235;42;37		6	3
GCA_002965395.1	MOD1-EC5462	Animal	Wildlife	Goose	Branta	Feces	1993	North-America	USA	USA:NY	91.0638	91.2373	88.3336	89.3265	92.1824	91.0537	90.2825	90.7434	99.4063	99.0856	TRUE	['chuV']	['-' '-' '-' '-']	['chuV']	cladeV	Onovel13	wzy-Onovel13	86.29	100	wzx-Onovel13	88	100	H56	fliC-H56	99.85	100	fimH150	100.00	100.00	4242575	4162	1345	very small	50.31	Unknown	-;48;220;287;235;229;37		6	3
GCA_002965425.1	MOD1-EC5449	Environmental	Water			Water	1993	North-America	USA	USA:NY	91.0577	91.2277	88.2581	89.3567	92.1507	91.1284	90.3491	90.6611	99.3972	99.0191	TRUE	['chuV']	['-' '-' '-' '-']	['chuV']	cladeV	Onovel13	wzy-Onovel13	86.29	100	wzx-Onovel13	88	100	H56	fliC-H56	99.85	100	fimH160	100.00	100.00	4424312	4324	1507	small	50.33	6495	51;694;45;681;235;42;37		6	3
GCA_002965465.1	MOD1-EC5438	Environmental	Water			Water	1991	North-America	USA	USA:NY	91.0733	91.2687	88.4237	89.3154	92.2169	90.9958	90.2742	90.7299	99.3832	99.0456	TRUE	['chuV']	['-' '-' '-' '-']	['chuV']	cladeV	Onovel13	wzy-Onovel13	86.29	100	wzx-Onovel13	88	100	H56	fliC-H56	99.85	100	fimH150	100.00	100.00	4231612	4112	1280	very small	50.34	Unknown	-;48;220;287;235;229;37		6	3
GCA_002965525.1	MOD1-EC5427	Environmental	Soil			Soil	1993	North-America	USA	USA:NY	91.1691	91.3089	88.6169	89.4968	92.2632	91.126	90.3778	90.827	99.4969	99.1761	TRUE	['chuV']	['-' '-' '-' '-']	['chuV']	cladeV	O146	wzy-O146	99.49	100	NA	NA	NA	H56	fliC-H56	99.77	100	fimH630	100.00	100.00	4258536	4090	1254	very small	50.51	7348	51;649;220;47;235;42;37	eaeH	6	3
GCA_002965785.1	MOD1-EC6163	Animal	Wildlife	Duck	Somateria Fischeri	Feces	2012	North-America	USA	USA:AK	90.9814	91.276	88.358	89.3374	92.2499	91.0325	90.1872	90.7367	99.4568	98.8926	TRUE	['chuV']	['-' '-' '-' '-']	['chuV']	cladeV	O10	wzy-O10	95.21	100	wzx-O10	92.24	100	H56	fliC-H56	99.92	100	fimH160	100.00	100.00	4895188	5005	2123	very large	50.29	5443	51;48;456;50;235;42;37		6	3
GCA_002965805.1	MOD1-EC6150	Animal	Livestock	Poultry		Choana	2012	North-America	USA	USA:AK	91.0106	91.24	88.4748	89.2631	92.2835	90.8981	90.1958	90.6458	99.3929	98.9749	TRUE	['chuV']	['-' '-' '-' '-']	['chuV']	cladeV	O2-O50-Gp7/O2-Gp7	wzy-O2-Gp7	90.11	99.79	wzx-O2-O50-Gp7	94.38	100	H56	fliC-H56	99.92	100	fimH160	100.00	100.00	4448885	4359	1535	small	50.33	Unknown	-;468;45;266;235;490;37		6	3
GCA_002965825.1	MOD1-EC6147	Animal	Wildlife	Duck	Somateria Fischeri	Cloacae	2012	North-America	USA	USA:AK	91.0042	91.148	88.6849	89.3794	92.2534	90.9816	90.3028	90.5873	99.3782	98.9275	TRUE	['chuV']	['-' '-' '-' '-']	['chuV']	cladeV	O2-O50-Gp7/O2-Gp7	wzy-O2-Gp7	90.11	99.79	wzx-O2-O50-Gp7	94.38	100	H56	fliC-H56	99.92	100	fimH160	100.00	100.00	4654136	4714	1917	large	50.26	Unknown	-;468;45;266;235;349;37		6	3
GCA_002965845.1	MOD1-EC6153	Animal	Wildlife	Duck	Polysticta Stelleri	Choana	2012	North-America	USA	USA:AK	91.1036	91.3151	88.5938	89.4177	92.3179	91.0311	90.4128	90.7537	99.3187	98.857	TRUE	['chuV']	['-' '-' '-' '-']	['chuV']	cladeV	O10	wzy-O10	95.31	100	wzx-O10	92.24	100	H56	fliC-H56	99.92	100	fimH160	100.00	100.00	4894561	4954	2106	very large	50.26	5443	51;48;456;50;235;42;37		6	3
GCA_002965865.1	MOD1-EC6098	Animal	Livestock	Pig		Pleural Cavity	1983	North-America	USA	USA:PA	91.0132	91.2872	88.4689	89.4348	92.1178	91.1417	90.3625	90.7545	99.3453	98.7505	TRUE	['chuV']	['-' '-' '-' '-']	['chuV']	cladeV	O10	wzy-O10	95.21	100	wzx-O10	92.67	87.05	H56	fliC-H56	99.85	100	fimH160	100.00	100.00	4894842	4947	2097	very large	50.31	5443	51;48;456;50;235;42;37		6	3
GCA_002965885.1	MOD1-EC6100	Animal	Livestock	Pig		Pleural Cavity	1983	North-America	USA	USA:PA	91.0982	91.2616	88.6121	89.3899	92.2297	91.0247	90.3816	90.8316	99.4548	98.9173	TRUE	['chuV']	['-' '-' '-' '-']	['chuV']	cladeV	O53	wzy-O53	92.81	100	wzx-O53	92.6	100	H56	fliC-H56	99.92	100	fimH625	100.00	100.00	4643189	4590	1721	intermdiate	50.4	2721	51;48;45;287;34;42;37		6	3
GCA_002965905.1	MOD1-EC6096	Animal	Wildlife	Duck	Anas Platyrhynchos	Feces	2011	North-America	USA	USA:AK	91.0454	91.2392	88.5713	89.3123	92.22	90.9552	90.3188	90.6904	99.4314	98.8269	TRUE	['chuV']	['-' '-' '-' '-']	['chuV']	cladeV	O2-O50-Gp7	NA	NA	NA	wzx-O2-O50-Gp7	94.38	100	H56	fliC-H56	99.92	100	fimH160	100.00	100.00	4854246	4949	1990	large	50.18	Unknown	-;468;45;266;235;349;37		6	3
GCA_002965925.2	MOD1-EC5451	Environmental	Water			Water	1993	North-America	USA	USA:NY	91.1565	91.2888	88.6622	89.2588	92.2657	91.0945	90.4941	90.7244	99.4403	99.009	TRUE	['chuV']	['-' '-' '-' '-']	['chuV']	cladeV	Unknown	NA	NA	NA	NA	NA	NA	H56	fliC-H56	99.69	100	fimH160	100.00	100.00	4611008	4497	1729	intermdiate	50.34	7989	51;1102;132;139;34;42;100		6	3
GCA_002966025.1	MOD1-EC5426	Environmental	Soil			Soil	1993	North-America	USA	USA:NY	91.1421	91.3304	88.4734	89.4002	92.1947	91.0666	90.2865	90.7714	99.4839	99.1186	TRUE	['chuV']	['-' '-' '-' '-']	['chuV']	cladeV	Unknown	NA	NA	NA	NA	NA	NA	H56	fliC-H56	99.85	100	fimH150	100.00	100.00	4223597	4095	1262	very small	50.4	2559	51;48;220;287;235;229;37		6	3
GCA_002966085.1	MOD1-EC5110	Animal	Wildlife	Duck		Cloacae	2006	North-America	USA	USA:AL	91.0075	91.1885	88.4164	89.2523	92.1944	90.9244	90.3726	90.6602	99.36	98.8432	TRUE	['chuV']	['-' '-' '-' '-']	['chuV']	cladeV	O103	wzy-O103	87.11	99.91	wzx-O103	89.73	100	H56	fliC-H56	99.92	100	fimH630	100.00	100.00	4549348	4546	1717	intermdiate	50.23	5260	51;649;45;139;235;42;37		6	3
GCA_003027595.1	20412-1	Animal	Wildlife	Long-Tailed Weasel	Mustela Frenata	Lymph Node	2007	North-America	USA	USA:WI	90.9655	91.2795	88.3476	89.3479	92.1437	90.936	90.3736	90.7485	99.3757	99.0759	TRUE	['chuV']	['-' '-' '-' '-']	['chuV']	cladeV	O180	wzy-O180	99.92	100	wzx-O180	99.92	100	H56	fliC-H56	99.85	100	fimH160	100.00	100.00	4704661	4607	1797	intermdiate	50.47	8158	51;1048;456;287;34;609;37		6	3
GCA_003358385.1	SC345	Environmental	Water			Waterline	2005	North-America	USA	USA: St. Louis Clyde watershed of Lake Superior	91.209	91.3088	88.5608	89.509	92.2424	91.3239	90.5977	90.7015	99.119	98.6789	TRUE	['chuV']	['-' '-' '-' '-']	['chuV']	cladeV	O29	wzy-O29	100	100	wzx-O29	100	100	H56	fliC-H56	99.85	100	fimH630	100.00	100.00	4925934	4948	2128	very large	50.33	133	51;48;48;50;34;42;37		6	3
GCA_003358405.1	SC344	Environmental	Water			Waterline	2005	North-America	USA	USA: St. Louis Clyde watershed of Lake Superior	91.2665	91.2773	88.5341	89.4889	92.291	91.2992	90.4826	90.73	99.1029	98.6759	TRUE	['chuV']	['-' '-' '-' '-']	['chuV']	cladeV	O29	wzy-O29	100	100	wzx-O29	100	100	H56	fliC-H56	99.85	100	fimH630	100.00	100.00	4921538	4950	2189	very large	50.32	133	51;48;48;50;34;42;37		6	3
GCA_003358435.1	SC342	Environmental	Water			Waterline	2005	North-America	USA	USA: St. Louis Clyde watershed of Lake Superior	91.2631	91.2467	88.4791	89.4943	92.2611	91.2713	90.5102	90.6729	99.1183	98.7001	TRUE	['chuV']	['-' '-' '-' '-']	['chuV']	cladeV	O29	wzy-O29	100	100	wzx-O29	100	100	H56	fliC-H56	99.85	100	fimH630	100.00	100.00	4925534	4950	2112	very large	50.33	133	51;48;48;50;34;42;37		6	3
GCA_003358465.1	SC341	Environmental	Water			Waterline	2005	North-America	USA	USA: St. Louis Clyde watershed of Lake Superior	91.168	91.3264	88.4782	89.5097	92.2495	91.0715	90.4398	90.7526	99.3903	99.1222	TRUE	['chuV']	['-' '-' '-' '-']	['chuV']	cladeV	Onovel13	wzy-Onovel13	86.29	100	wzx-Onovel13	88	100	H56	fliC-H56	99.85	100	fimH150	100.00	100.00	4545238	4473	1664	intermdiate	50.37	2559	51;48;220;287;235;229;37		6	3
GCA_003358535.1	SC337	Environmental	Water			Waterline	2005	North-America	USA	USA: St. Louis Clyde watershed of Lake Superior	91.1376	91.2906	88.4554	89.4976	92.2577	91.0539	90.4684	90.7319	99.4055	99.1088	TRUE	['chuV']	['-' '-' '-' '-']	['chuV']	cladeV	Onovel13	wzy-Onovel13	86.29	100	wzx-Onovel13	88	100	H56	fliC-H56	99.85	100	fimH150	100.00	100.00	4548204	4462	1642	intermdiate	50.38	2559	51;48;220;287;235;229;37		6	3
GCA_003358645.1	SC331	Environmental	Water			Waterline	2005	North-America	USA	USA: St. Louis Clyde watershed of Lake Superior	91.2385	91.2881	88.5802	89.5162	92.2668	91.3298	90.5	90.717	99.136	98.7181	TRUE	['chuV']	['-' '-' '-' '-']	['chuV']	cladeV	O29	wzy-O29	100	100	wzx-O29	100	100	H56	fliC-H56	99.85	100	fimH630	100.00	100.00	4922352	4915	2102	very large	50.33	133	51;48;48;50;34;42;37		6	3
GCA_003358665.1	SC329	Environmental	Water			Waterline	2005	North-America	USA	USA: St. Louis Clyde watershed of Lake Superior	91.1644	91.3505	88.4175	89.4665	92.3144	91.0801	90.482	90.7822	99.4283	99.0822	TRUE	['chuV']	['-' '-' '-' '-']	['chuV']	cladeV	Onovel13	wzy-Onovel13	86.29	100	wzx-Onovel13	88	100	H56	fliC-H56	99.85	100	fimH150	100.00	100.00	4561537	4500	1675	intermdiate	50.38	2559	51;48;220;287;235;229;37		6	3
GCA_003358755.1	SC326	Environmental	Water			Waterline	2005	North-America	USA	USA: St. Louis Clyde watershed of Lake Superior	91.2475	91.2968	88.5808	89.5136	92.2827	91.3137	90.5265	90.7486	99.119	98.6944	TRUE	['chuV']	['-' '-' '-' '-']	['chuV']	cladeV	O29	wzy-O29	100	100	wzx-O29	100	100	H56	fliC-H56	99.85	100	fimH630	100.00	100.00	4924588	4903	2091	very large	50.33	133	51;48;48;50;34;42;37		6	3
GCA_003358775.1	SC330	Environmental	Water			Waterline	2005	North-America	USA	USA: St. Louis Clyde watershed of Lake Superior	91.1272	91.3115	88.4846	89.494	92.2886	91.0738	90.4473	90.7638	99.394	99.1391	TRUE	['chuV']	['-' '-' '-' '-']	['chuV']	cladeV	Onovel13	wzy-Onovel13	86.29	100	wzx-Onovel13	88	100	H56	fliC-H56	99.85	100	fimH150	100.00	100.00	4558945	4432	1621	intermdiate	50.38	2559	51;48;220;287;235;229;37		6	3
GCA_003793975.1	CVM N17EC1081	Animal	Livestock	Poultry		meat (Chicken Wings)	2017	North-America	USA	USA:OR	91.1181	91.3779	88.3429	89.3983	92.1774	90.9877	90.1907	90.6604	99.3857	99.1076	TRUE	['chuV']	['-' '-' '-' '-']	['chuV']	cladeV	Onovel21	wzy-Onovel21	88.12	100	wzx-Onovel21	89.84	99.92	H56	fliC-H56	99.85	100	fimH160	100.00	100.00	4664439	4551	1633	intermdiate	50.34	7347	484;48;467;266;34;42;37		7	4
GCA_011751205.1	UMB2500_14	Human	Human	Human	Homo Sapiens	NA	NA	North-America	USA	USA: Missouri	91.1133	91.2951	88.6914	89.4221	92.2678	90.8928	90.2516	90.6659	99.4405	98.999	TRUE	['chuV']	['-' '-' '-' '-']	['chuV']	cladeV	Onovel13	wzy-Onovel13	86.19	100	wzx-Onovel13	88.08	100	H56	fliC-H56	100	100	fimH623	100.00	100.00	4715402	4520	1706	intermdiate	50.29	3727	51;48;328;287;34;278;37		6	3
GCA_012050705.1	644129	Environmental	NA	NA	NA	NA	NA	Europe	United Kingdom	United Kingdom: United Kingdom	91.1668	91.3434	88.4462	89.429	92.2079	91.0801	90.3701	90.7575	99.4363	99.0938	TRUE	['chuV']	['-' '-' '-' '-']	['chuV']	cladeV	Onovel13	wzy-Onovel13	86.29	100	wzx-Onovel13	88	100	H56	fliC-H56	99.85	100	fimH150	100.00	100.00	4641289	4559	1668	intermdiate	50.28	2559	51;48;220;287;235;229;37		7	4
GCA_012207505.1	PSU-0676	Environmental	Water			Water	2000	North-America	USA	USA:NY	91.0289	91.3538	88.7132	89.408	92.2531	91.0624	90.3627	90.745	99.4659	98.9178	TRUE	['chuV']	['-' '-' '-' '-']	['chuV']	cladeV	Onovel13	wzy-Onovel13	86.19	100	wzx-Onovel13	88.08	100	H56	fliC-H56	100	100	fimH623	100.00	100.00	4956659	4851	2073	very large	50.47	3727	51;48;328;287;34;278;37		7	4
GCA_012250685.1	PSU-0449	Environmental	Plant			Lettuce Leaf	2002	North-America	USA	USA:OH	91.0588	91.3969	88.5253	89.4702	92.3539	91.0889	90.4016	90.7383	99.3725	99.0379	TRUE	['chuV']	['-' '-' '-' '-']	['chuV']	cladeV	Unknown	NA	NA	NA	NA	NA	NA	H56	fliC-H56	99.85	100	fimH150	100.00	100.00	4814794	4774	1859	large	50.4	2559	51;48;220;287;235;229;37		7	4
GCA_012294685.1	ECOL-18-VL-OH-WA-0026	Animal	Wildlife	Wolf	Canis Lupus	NA	2018	North-America	USA	USA:WA	91.0823	91.2504	88.3771	89.4065	92.1763	90.9445	90.3546	90.7202	99.3274	99.682	TRUE	['chuV']	['-' '-' '-' '-']	['chuV']	cladeV	Unknown	NA	NA	NA	NA	NA	NA	H56	fliC-H56	99.77	100	fimH626	100.00	100.00	4494881	4454	1683	intermdiate	50.35	9576	51;1034;45;1109;828;42;37		7	4
GCA_012542455.1	195605	NA	NA	NA	NA	Food	2015	Europe	United Kingdom	United Kingdom: United Kingdom	91.1578	91.3323	88.6281	89.3666	92.2779	91.0963	90.3234	90.7511	99.382	99.1163	TRUE	['chuV']	['-' '-' '-' '-']	['chuV']	cladeV	Unknown	NA	NA	NA	NA	NA	NA	H56	fliC-H56	99.69	100	fimH160	100.00	100.00	4522157	4334	1532	small	50.4	5463	51;48;132;139;34;42;100		7	4
GCA_012543115.1	195741	NA	NA	NA	NA	Food	2015	Europe	United Kingdom	United Kingdom: United Kingdom	91.1422	91.2892	88.92	89.2998	92.3083	91.0612	90.2791	90.6387	99.4449	99.0254	TRUE	['chuV']	['-' '-' '-' '-']	['chuV']	cladeV	Unknown	NA	NA	NA	NA	NA	NA	H56	fliC-H56	99.69	100	fimH160	100.00	100.00	4677001	4514	1750	intermdiate	50.28	5463	51;48;132;139;34;42;100		7	4
GCA_012546135.1	209701	Animal	Animal			Animal	2016	Europe	United Kingdom	United Kingdom: United Kingdom	91.173	91.2903	88.3444	89.4235	92.0991	91.1531	90.2997	90.7942	99.4849	99.1972	TRUE	['chuV']	['-' '-' '-' '-']	['chuV']	cladeV	O98	NA	NA	NA	wzx-O98	99.62	100	H56	fliC-H56	99.69	100	Unknown	-	-	4555968	4332	1533	small	50.49	3747	51;48;45;139;235;42;37	eae;eaeH	7	4
GCA_012546355.1	150966	Human	Human	Human	Homo Sapiens	Human	2015	Europe	United Kingdom	United Kingdom: United Kingdom	91.0771	91.2587	88.4662	89.3013	92.0752	91.1218	90.3708	90.7126	99.4138	99.0297	TRUE	['chuV']	['-' '-' '-' '-']	['chuV']	cladeV	O98	wzy-O98	99.48	100	wzx-O98	99.62	100	H56	fliC-H56	99.69	100	Unknown	-	-	4950613	4838	2052	very large	50.3	3747	51;48;45;139;235;42;37	eae;eaeH	7	4
GCA_012816495.1	SN2N-1	Human	Human			NA	NA	North-America	USA	USA	91.1779	91.3262	88.6229	89.4379	92.2934	91.0374	90.3779	90.8773	99.4921	99.1072	TRUE	['chuV']	['-' '-' '-' '-']	['chuV']	cladeV	Onovel13	NA	NA	NA	wzx-Onovel13	88.08	100	H56	fliC-H56	100	100	fimH623	100.00	100.00	4442343	4245	1447	small	50.49	3727	51;48;328;287;34;278;37		7	4
GCA_012859235.1	AMC_597	Human	Human	Human	Homo Sapiens	Clinical Sample	2014	Europe	United Kingdom	United Kingdom: Oxford	91.1173	91.2797	88.3709	89.3712	92.3055	91.016	90.2247	90.8234	99.4876	99.1154	TRUE	['chuV']	['-' '-' '-' '-']	['chuV']	cladeV	O146	wzy-O146	99.49	100	wzx-O146	99.42	100	H56	fliC-H56	99.77	100	fimH630	100.00	100.00	4722323	4505	1696	intermdiate	50.41	7348	51;649;220;47;235;42;37	eaeH	7	4
GCA_012860695.1	AMC_696	Human	Human	Human	Homo Sapiens	Clinical Sample	2014	Europe	United Kingdom	United Kingdom: Oxford	91.1395	91.2762	88.5525	89.3087	92.2432	91.0892	90.4411	90.6575	99.4177	98.9852	TRUE	['chuV']	['-' '-' '-' '-']	['chuV']	cladeV	Unknown	NA	NA	NA	NA	NA	NA	H56	fliC-H56	99.69	100	fimH160	100.00	100.00	4644223	4498	1706	intermdiate	50.4	5463	51;48;132;139;34;42;100		7	4
GCA_012920285.1	AMC_764	Human	Human	Human	Homo Sapiens	Clinical Sample	2014	Europe	United Kingdom	United Kingdom: Oxford	91.1103	91.2576	88.6764	89.4892	92.2417	90.9866	90.4177	90.7539	99.4898	99.0926	TRUE	['chuV']	['-' '-' '-' '-']	['chuV']	cladeV	O156	wzy-O156	98.92	100	wzx-O156	99.03	100	H56	fliC-H56	99.69	100	fimH627	100.00	100.00	4736883	4552	1757	intermdiate	50.35	7630	734;1048;456;287;235;42;37		7	4
GCA_012920535.1	AMC_136	Human	Human	Human	Homo Sapiens	Clinical Sample	2013	Europe	United Kingdom	United Kingdom: Oxford	90.9611	91.2806	88.2404	89.4205	92.1839	90.8745	90.2129	90.5804	99.4304	98.994	TRUE	['chuV']	['-' '-' '-' '-']	['chuV']	cladeV	O2-O50-Gp7/O2-Gp7	wzy-O2-Gp7	90.22	99.79	wzx-O2-O50-Gp7	94.46	100	H56	fliC-H56	99.77	100	fimH630	100.00	100.00	5158409	5052	2237	very large	50.28	5566	51;48;45;118;435;42;37		7	4
GCA_013056685.1	PSU-0866	Animal	NA	Duck	NA	NA	2015	North-America	USA	USA:AK	91.1632	91.3174	88.4827	89.4303	92.2229	91.0922	90.2757	90.8067	99.4971	99.1036	TRUE	['chuV']	['-' '-' '-' '-']	['chuV']	cladeV	O2-O50-Gp7/O2-Gp7	wzy-O2-Gp7	89.97	87.95	wzx-O2-O50-Gp7	94.38	100	H56	fliC-H56	99.92	100	fimH160	99.80	100.00	4574944	4645	1591	small	50.39	5600	484;468;45;266;235;349;37		7	4
GCA_013062845.1	PSU-0848	Animal	Wildlife	Duck	King Eider	NA	2015	North-America	USA	USA:AK	91.1631	91.2931	88.3638	89.521	92.2354	91.2282	90.4053	90.8013	99.3932	98.9817	TRUE	['chuV']	['-' '-' '-' '-']	['chuV']	cladeV	O103	wzy-O103	87.16	82.68	wzx-O103	89.73	100	H56	fliC-H56	99.92	100	fimH630	100.00	100.00	4766922	4899	1814	large	50.34	5260	51;649;45;139;235;42;37		7	4
GCA_013062885.1	PSU-0845	Animal	Animal	Avian	NA	NA	2015	North-America	USA	USA:AK	91.229	91.3754	88.4666	89.5042	92.3272	91.1106	90.4219	90.7995	99.4101	99.114	TRUE	['chuV']	['-' '-' '-' '-']	['chuV']	cladeV	Unknown	NA	NA	NA	NA	NA	NA	H56	fliC-H56	99.85	100	fimH150	100.00	100.00	4534892	4593	1513	small	50.44	2559	51;48;220;287;235;229;37		7	4
GCA_013063925.1	PSU-0852	Animal	Wildlife	Duck	Common Eider		2015	North-America	USA	USA:AK	91.0878	91.296	88.6983	89.4287	92.34	91.0434	90.3581	90.7397	99.4248	99.0175	TRUE	['chuV']	['-' '-' '-' '-']	['chuV']	cladeV	Unknown	NA	NA	NA	NA	NA	NA	H56	fliC-H56	99.69	100	fimH160	100.00	100.00	4741778	4879	1790	intermdiate	50.35	7500	710;48;45;828;235;42;37		7	4
GCA_013063985.1	PSU-0839	Animal	Wildlife	Duck	Spectacled Eider		2015	North-America	USA	USA:AK	91.1662	91.3374	88.5441	89.4182	92.2685	91.1482	90.3743	90.8134	99.3977	98.9354	TRUE	['chuV']	['-' '-' '-' '-']	['chuV']	cladeV	O2-O50-Gp7/O2-Gp7	wzy-O2-Gp7	90.11	99.79	wzx-O2-O50-Gp7	94.06	93.27	H56	fliC-H56	99.92	100	fimH160	99.80	100.00	5010720	5237	2135	very large	50.43	5600	484;468;45;266;235;349;37		7	4
GCA_013363435.1	E690	Animal	Livestock	Cow	Bos Taurus	Feces	2019	Europe	Spain	Spain	91.1099	91.2975	88.3924	89.3994	92.2588	91.0954	90.2789	90.8154	99.415	99.1221	TRUE	['chuV']	['-' '-' '-' '-']	['chuV']	cladeV	Onovel13	wzy-Onovel13	86.29	100	wzx-Onovel13	88	100	H56	fliC-H56	99.85	100	fimH160	100.00	100.00	4297981	4106	1381	very small	50.39	6495	51;694;45;681;235;42;37		6	3
GCA_013368815.2	12.2610	Animal	Wildlife	Duck	Somateria Fischeri		2012	North-America	USA	USA:AK	91.1568	91.2714	88.5895	89.4417	92.2876	90.9549	90.2863	90.8054	99.4063	99.0258	TRUE	['chuV']	['-' '-' '-' '-']	['chuV']	cladeV	O2-O50-Gp7/O2-Gp7	wzy-O2-Gp7	90.11	99.79	wzx-O2-O50-Gp7	94.38	100	H56	fliC-H56	99.92	100	fimH160	100.00	100.00	4686538	4588	1765	intermdiate	50.39	6505	484;468;45;266;235;490;37		6	3
GCA_013368835.2	11.1596	Animal	Wildlife	Duck	Somateria Mollissima		2011	North-America	USA	USA:AK	91.0706	91.2367	88.6543	89.2885	92.23	90.9015	90.2645	90.6526	99.3942	99.0076	TRUE	['chuV']	['-' '-' '-' '-']	['chuV']	cladeV	O2-O50-Gp7/O2-Gp7	wzy-O2-Gp7	90.11	99.79	wzx-O2-O50-Gp7	94.38	100	H56	fliC-H56	99.92	100	fimH160	100.00	100.00	4763618	4677	1863	large	50.39	6505	484;468;45;266;235;490;37		6	3
GCA_013368845.2	93.0724	Environmental	Soil			Soil	1993	North-America	USA	USA:NY	91.2026	91.3314	88.4832	89.4408	92.3087	91.1724	90.3367	90.8018	99.4691	99.1067	TRUE	['chuV']	['-' '-' '-' '-']	['chuV']	cladeV	Unknown	NA	NA	NA	NA	NA	NA	H56	fliC-H56	99.85	100	fimH150	100.00	100.00	4491624	4322	1520	small	50.34	2559	51;48;220;287;235;229;37		6	3
GCA_013368865.2	12.2612	Animal	Wildlife	Duck	Polysticta Stelleri		2012	North-America	USA	USA:AK	91.1225	91.2615	88.4627	89.2996	92.3146	90.9896	90.3336	90.7427	99.4169	98.9437	TRUE	['chuV']	['-' '-' '-' '-']	['chuV']	cladeV	O53	wzy-O53	92.81	100	wzx-O53	92.6	100	H56	fliC-H56	99.92	100	fimH625	100.00	100.00	4796683	4737	1888	large	50.38	2721	51;48;45;287;34;42;37		6	3
GCA_013368935.2	93.1447	Animal	Wildlife	Bird	Larus Argentatus		1993	North-America	USA	USA:NY	91.0808	91.2637	88.51	89.3246	92.2618	91.0269	90.3255	90.8279	99.4099	98.9184	TRUE	['chuV']	['-' '-' '-' '-']	['chuV']	cladeV	O103	wzy-O103	87.11	99.83	wzx-O103	89.73	100	H56	fliC-H56	99.92	100	fimH630	100.00	100.00	4832776	4808	2014	very large	50.16	5260	51;649;45;139;235;42;37		6	3
GCA_013369055.2	14.0993	Animal	Wildlife	Duck	Somateria Fischeri		2014	North-America	USA	USA:AK	91.0474	91.2502	88.4707	89.3809	92.2098	91.0932	90.3734	90.7413	99.3638	98.8924	TRUE	['chuV']	['-' '-' '-' '-']	['chuV']	cladeV	O10	wzy-O10	95.21	100	wzx-O10	92.24	100	H56	fliC-H56	99.92	100	fimH160	100.00	100.00	4952149	4970	2147	very large	50.33	5443	51;48;456;50;235;42;37		6	3
GCA_013369065.2	14.0982	Animal	Wildlife	Duck	Somateria Fischeri		2014	North-America	USA	USA:AK	91.0765	91.2705	88.4202	89.3274	92.1588	90.9519	90.3498	90.7126	99.3732	98.8515	TRUE	['chuV']	['-' '-' '-' '-']	['chuV']	cladeV	O103	wzy-O103	87.11	99.91	wzx-O103	89.73	100	H56	fliC-H56	99.92	100	fimH630	100.00	100.00	4859143	4769	1943	large	50.22	5260	51;649;45;139;235;42;37		6	3
GCA_013369085.2	11.1597	Animal	Wildlife	Duck	Somateria Mollissima		2011	North-America	USA	USA:AK	91.0857	91.2508	88.604	89.2852	92.223	90.9685	90.3429	90.718	99.4096	98.8824	TRUE	['chuV']	['-' '-' '-' '-']	['chuV']	cladeV	O2-O50-Gp7	NA	NA	NA	wzx-O2-O50-Gp7	94.38	100	H56	fliC-H56	99.92	100	fimH160	100.00	100.00	4976406	5102	2283	very large	50.16	5600	484;468;45;266;235;349;37		6	3
GCA_013369115.2	14.0985	Animal	Wildlife	Duck	Somateria Fischeri		2014	North-America	USA	USA:AK	91.1344	91.2483	88.623	89.3766	92.2811	91.0397	90.3468	90.775	99.3682	98.9215	TRUE	['chuV']	['-' '-' '-' '-']	['chuV']	cladeV	O53	wzy-O53	92.81	100	wzx-O53	92.6	100	H56	fliC-H56	99.92	100	fimH625	100.00	100.00	4861963	4902	2071	very large	50.33	2721	51;48;45;287;34;42;37		6	3
GCA_013369135.2	11.1600	Animal	Wildlife	Duck	Somateria Mollissima		2011	North-America	USA	USA:AK	91.0891	91.245	88.5653	89.3456	92.2128	90.9077	90.3102	90.6552	99.4417	99.0132	TRUE	['chuV']	['-' '-' '-' '-']	['chuV']	cladeV	O2-O50-Gp7/O2-Gp7	wzy-O2-Gp7	90.11	99.79	wzx-O2-O50-Gp7	94.38	100	H56	fliC-H56	99.92	100	fimH160	100.00	100.00	4763718	4672	1858	large	50.39	6505	484;468;45;266;235;490;37		6	3
GCA_013369175.2	8.2195	Animal	Wildlife	Duck	Anas Platyrhynchos		2008	North-America	USA	USA:AK	91.1155	91.3726	88.5711	89.3348	92.2507	91.0096	90.3328	90.7797	99.4536	99.021	TRUE	['chuV']	['-' '-' '-' '-']	['chuV']	cladeV	O53	wzy-O53	92.81	100	wzx-O53	92.6	100	H56	fliC-H56	99.92	100	fimH625	100.00	100.00	4778049	4779	1955	large	50.33	2721	51;48;45;287;34;42;37		6	3
GCA_013392385.1	BS116-C	Human	Human	Human	Homo Sapiens	Rectal Swab	2019	Europe	Switzerland	Switzerland	91.1109	91.3555	88.5886	89.3397	92.3185	91.0157	90.3949	90.7166	99.4019	98.9913	TRUE	['chuV']	['-' '-' '-' '-']	['chuV']	cladeV	Unknown	NA	NA	NA	NA	NA	NA	H56	fliC-H56	99.69	100	fimH160	100.00	100.00	4598917	4572	1800	large	50.45	5463	51;48;132;139;34;42;100		7	3
GCA_013636045.1	RHB42-C09	Animal	Livestock	Sheep		Feces Pooled	2017	Europe	United Kingdom	United Kingdom	91.2059	91.3053	88.5319	89.5422	92.29	91.1233	90.2832	90.7951	99.4076	99.1606	TRUE	['chuV']	['-' '-' '-' '-']	['chuV']	cladeV	Unknown	NA	NA	NA	NA	NA	NA	H56	fliC-H56	99.85	100	fimH160	100.00	100.00	4637518	4422	1614	intermdiate	50.45	125	51;48;45;47;34;39;37		7	4
GCA_013636235.1	RHB24-C12	Animal	Livestock	Sheep		Feces Pooled	2017	Europe	United Kingdom	United Kingdom	91.1056	91.2653	88.8326	89.5401	92.2496	90.9533	90.2834	90.7822	99.7765	98.8929	TRUE	['chuV']	['-' '-' '-' '-']	['chuV']	cladeV	O133	wzy-O133	96.37	100	wzx-O133	96.94	100	H56	fliC-H56	99.85	100	fimH630	100.00	100.00	4981845	4823	1992	large	50.58	5540	51;48;467;266;235;42;37		6	3
GCA_013732895.1	RHBSTW-00814	Environmental	Water			Freshwater Sample From Upstream Of Wastewater Treatment Plant	2017	Europe	United Kingdom	United Kingdom	90.9495	91.3173	88.5567	89.5173	92.3369	90.936	90.3027	90.6404	99.3179	98.8539	TRUE	['chuV']	['-' '-' '-' '-']	['chuV']	cladeV	O103	wzy-O103	87.11	99.91	wzx-O103	89.73	100	H56	fliC-H56	99.69	100	fimH625	100.00	100.00	5083937	4970	2152	very large	50.35	Unknown	51;~48;45;47;34;277;~37		6	3
GCA_013745515.1	RHBSTW-00777	Environmental	Water			Freshwater Sample From Upstream Of Wastewater Treatment Plant	2017	Europe	United Kingdom	United Kingdom	91.0818	91.2698	88.638	89.4766	92.2264	90.9904	90.3401	90.7203	99.4843	98.9638	TRUE	['chuV']	['-' '-' '-' '-']	['chuV']	cladeV	O103	wzy-O103	87.11	99.91	wzx-O103	89.73	100	H56	fliC-H56	99.77	100	fimH625	100.00	100.00	4887958	4768	1943	large	50.28	Unknown	~51;649;45;374;~34;42;37		6	3
GCA_013746655.1	RHBSTW-00605	Environmental	Water			Freshwater Sample From Downstream Of Wastewater Treatment Plant	2017	Europe	United Kingdom	United Kingdom	91.0841	91.251	88.5025	89.5023	92.1435	90.8544	90.3124	90.6431	99.2932	98.9558	TRUE	['chuV']	['-' '-' '-' '-']	['chuV']	cladeV	O2-O50-Gp7/O2-Gp7	wzy-O2-Gp7	90.22	99.79	wzx-O2-O50-Gp7	94.46	100	H56	fliC-H56	99.77	100	fimH630	100.00	100.00	5094503	4945	2108	very large	50.31	5566	51;48;45;118;435;42;37		6	3
GCA_014103465.1	RHBSTW-00604	Environmental	Water			Freshwater Sample From Downstream Of Wastewater Treatment Plant	2017	Europe	United Kingdom	United Kingdom	90.9877	91.2978	88.5297	89.4854	92.1794	90.8811	90.34	90.6462	99.3075	99.0344	TRUE	['chuV']	['-' '-' '-' '-']	['chuV']	cladeV	O2-O50-Gp7/O2-Gp7	wzy-O2-Gp7	90.22	99.79	wzx-O2-O50-Gp7	94.46	100	H56	fliC-H56	99.77	100	fimH630	100.00	100.00	5025109	4945	2121	very large	50.29	5566	51;48;45;118;435;42;37		6	3
GCA_014103665.1	RHBSTW-00265	Environmental	Water			Freshwater Sample From Downstream Of Wastewater Treatment Plant	2017	Europe	United Kingdom	United Kingdom	91.1111	91.2796	88.6521	89.3961	92.3632	91.1109	90.466	90.752	99.8744	98.9361	TRUE	['chuV']	['-' '-' '-' '-']	['chuV']	cladeV	O133	wzy-O133	96.37	100	wzx-O133	96.94	100	H56	fliC-H56	99.85	100	fimH630	100.00	100.00	4949386	4775	1959	large	50.46	5540	51;48;467;266;235;42;37		6	3
GCA_014103675.1	RHBSTW-00263	Environmental	Water			Freshwater Sample From Downstream Of Wastewater Treatment Plant	2017	Europe	United Kingdom	United Kingdom	91.1453	91.3129	88.7274	89.3448	92.4421	91.0957	90.3645	90.7576	99.8644	98.9192	TRUE	['chuV']	['-' '-' '-' '-']	['chuV']	cladeV	O133	wzy-O133	96.37	100	wzx-O133	96.94	100	H56	fliC-H56	99.85	100	fimH630	100.00	100.00	4949270	4777	1958	large	50.46	5540	51;48;467;266;235;42;37		6	3
GCA_014330995.1	EC245	Animal	Wildlife	Wild Boar	Sus scrofa	Diaphragm	2017	Europe	Italy	Italy	91.1537	91.3199	88.5254	89.3516	92.1935	90.9886	90.3824	90.8076	99.5391	99.1522	TRUE	['chuV']	['-' '-' '-' '-']	['chuV']	cladeV	Unknown	NA	NA	NA	NA	NA	NA	H56	fliC-H56	99.77	100	fimH625	100.00	100.00	4430318	4234	1413	small	50.42	Unknown	51;48;~45;287;34;42;37		6	3
GCA_014331035.1	EC237	Animal	Wildlife	Wild Boar	Sus scrofa	Diaphragm	2017	Europe	Italy	Italy	91.029	91.2899	88.3387	89.4333	92.16	90.9837	90.3223	90.762	99.5119	99.1761	TRUE	['chuV']	['-' '-' '-' '-']	['chuV']	cladeV	O84	wzy-O84	88.11	100	wzx-O84	91.54	100	H56	fliC-H56	99.77	100	fimH625	99.80	100.00	4480880	4268	1453	small	50.36	Unknown	51;48;171;287;34;42;37	eaeH	6	3
GCA_014331505.1	EC115	Animal	Wildlife	Wild Boar	Sus scrofa	Diaphragm	2017	Europe	Italy	Italy	91.0695	91.3851	88.4721	89.5197	92.2207	91.0708	90.5009	90.7185	99.4681	99.0997	TRUE	['chuV']	['-' '-' '-' '-']	['chuV']	cladeV	O156	wzy-O156	98.92	100	wzx-O156	99.03	100	H56	fliC-H56	99.69	100	fimH627	100.00	100.00	4707045	4543	1745	intermdiate	50.3	7630	734;1048;456;287;235;42;37		6	3
GCA_014332865.1	1374a	Animal	Wildlife	Bird	Charadrius bicinctus		2018	Australia	Australia	Australia: Victoria Koo Wee Rup Yallock Creek	91.083	91.3402	88.6051	89.402	92.2364	91.0374	90.3515	90.5745	99.5084	99.0691	TRUE	['chuV']	['-' '-' '-' '-']	['chuV']	cladeV	O139	wzy-O139	88.94	99.27	wzx-O139	89.68	100	H56	fliC-H56	99.69	100	fimH629	100.00	100.00	4673084	4465	1667	intermdiate	50.25	Unknown	51;~649;45;530;34;42;37	eaeH	6	3
GCA_014374305.1	458094	Environmental	NA	NA	NA	NA	2017	Europe	United Kingdom	United Kingdom	91.2012	91.309	88.3511	89.4228	92.2584	91.1127	90.3849	90.8705	99.4124	99.0327	TRUE	['chuV']	['-' '-' '-' '-']	['chuV']	cladeV	O103	NA	NA	NA	wzx-O103	89.73	100	H56	fliC-H56	99.92	100	fimH630	100.00	100.00	4786669	4627	1841	large	50.33	5260	51;649;45;139;235;42;37		7	4
GCA_014412145.1	311967	Human	Human	Human	Homo Sapiens	Human	2016	Europe	United Kingdom	United Kingdom	91.2059	91.3053	88.5942	89.3759	92.3023	91.0287	90.3996	90.769	99.4119	99.1412	TRUE	['chuV']	['-' '-' '-' '-']	['chuV']	cladeV	Unknown	NA	NA	NA	NA	NA	NA	H56	fliC-H56	99.69	100	fimH160	100.00	100.00	4608413	4721	1659	intermdiate	50.45	5463	51;48;132;139;34;42;100		7	4
GCA_014878825.1	Uol_22	Animal	Companion Animal	Cat	Felis Catus	Urine	2018	Europe	United Kingdom	United Kingdom: England	91.2567	91.3624	88.5663	89.537	92.33	91.3148	90.5603	90.7899	99.3624	98.9268	TRUE	['chuV']	['-' '-' '-' '-']	['chuV']	cladeV	O4	NA	NA	NA	wzx-O4	100	100	H56	fliC-H56	99.85	100	fimH630	100.00	100.00	4553015	4418	1608	intermdiate	50.61	133	51;48;48;50;34;42;37		6	3
GCA_016530545.1	6-77	Human	Human	Human	Homo Sapiens	Urinary Tract Infection	NA	Europe	Portugal	Portugal: Porto	91.0802	91.3182	88.7331	89.3598	92.2267	91.0464	90.431	90.604	99.3901	98.9685	TRUE	['chuV']	['-' '-' '-' '-']	['chuV']	cladeV	Unknown	NA	NA	NA	NA	NA	NA	H56	fliC-H56	99.69	100	fimH160	100.00	100.00	4807042	4644	1868	large	50.28	5463	51;48;132;139;34;42;100		7	4
GCA_019840275.1	C15-3	Animal	Livestock	Poultry		Feces	2018	Europe	United Kingdom	United Kingdom	91.2285	91.3145	88.7068	89.4958	92.2701	91.1696	90.4367	90.7879	99.2334	99.1057	TRUE	['chuV']	['-' '-' '-' '-']	['chuV']	cladeV	O5	wzy-O5	99.39	99.92	wzx-O5	99.76	100	H56	fliC-H56	99.69	100	fimH160	99.80	100.00	4583524	4450	1633	intermdiate	50.23	7416	51;48;220;47;34;277;37		5	2
GCA_019840725.1	C6-9	Animal	Livestock	Poultry		Feces	2018	Europe	United Kingdom	United Kingdom	91.2941	91.3393	88.5791	89.5049	92.2573	91.1177	90.3455	90.8136	99.2031	99.0546	TRUE	['chuV']	['-' '-' '-' '-']	['chuV']	cladeV	O5	wzy-O5	99.47	100	wzx-O5	99.76	100	H56	fliC-H56	99.69	100	fimH160	99.80	100.00	4566335	4444	1625	intermdiate	50.37	7416	51;48;220;47;34;277;37		6	3
GCA_019841085.1	C9-9	Animal	Livestock	Poultry		Feces	2018	Europe	United Kingdom	United Kingdom	91.5178	91.2887	88.6671	89.4434	92.3014	91.3868	90.4912	90.9757	99.1297	98.8464	TRUE	['chuV']	['-' '-' '-' '-']	['chuV']	cladeV	Unknown	NA	NA	NA	NA	NA	NA	H56	fliC-H56	99.85	100	fimH160	99.80	100.00	4507431	4370	1594	small	50.55	5391	51;677;45;139;235;42;37	eaeH	7	4
GCA_019841225.1	C21-1	Animal	Livestock	Poultry		Feces	2018	Europe	United Kingdom	United Kingdom	91.1991	91.3248	88.5356	89.4758	92.236	91.1909	90.4475	90.8116	99.2781	99.0639	TRUE	['chuV']	['-' '-' '-' '-']	['chuV']	cladeV	O5	wzy-O5	99.39	99.92	wzx-O5	99.76	100	H56	fliC-H56	99.69	100	fimH631	100.00	100.00	4603170	4467	1639	intermdiate	50.28	7416	51;48;220;47;34;277;37		5	2
GCA_019841245.1	C14-7	Animal	Livestock	Poultry		Feces	2018	Europe	United Kingdom	United Kingdom	91.1567	91.3519	88.4463	89.4887	92.27	91.1352	90.3323	90.7492	99.4429	99.0132	TRUE	['chuV']	['-' '-' '-' '-']	['chuV']	cladeV	Unknown	NA	NA	NA	NA	NA	NA	H56	fliC-H56	99.77	100	fimH630	99.80	100.00	4696281	4498	1714	intermdiate	50.34	Unknown	51;468;45;~681;34;42;37	eaeH	6	3
GCA_019841255.1	C8-5	Animal	Livestock	Poultry		Feces	2018	Europe	United Kingdom	United Kingdom	91.1279	91.2482	88.4391	89.5528	92.2368	91.1495	90.337	90.7488	99.3752	99.1041	TRUE	['chuV']	['-' '-' '-' '-']	['chuV']	cladeV	O128	wzy-O128	98.85	100	wzx-O128	99.45	100	H56	fliC-H56	99.77	100	fimH160	99.80	100.00	4517457	4373	1573	small	50.47	Unknown	51;48;327;287;34;42;37		7	4
GCA_019841305.1	C5-10	Animal	Livestock	Poultry		Feces	2018	Europe	United Kingdom	United Kingdom	91.3387	91.3373	88.5986	89.4685	92.2719	91.3073	90.5243	90.839	99.1758	98.9011	TRUE	['chuV']	['-' '-' '-' '-']	['chuV']	cladeV	O159/O5	wzy-O5 / wzy-O159	99.47 / 99.7	100	wzx-O5 / wzx-O159	99.76 / 99.42	100	H56	fliC-H56	99.77	100	fimH630	99.80	100.00	5049216	5125	2317	very large	50.17	Unknown	51;48;45;47;235;277;37	eaeH	6	3
GCA_021373315.1	MVC381	Animal	Companion Animal	Dog	Canis Lupis Familiaris	Ear Swab	2013	Australia	Australia	Australia: Melbourne	91.4345	91.3689	88.7155	89.5669	92.3142	91.4688	90.7258	90.8963	99.1018	98.6585	TRUE	['chuV']	['-' '-' '-' '-']	['chuV']	cladeV	O4	wzy-O4	100	100	wzx-O4	100	100	H56	fliC-H56	99.85	100	fimH630	100.00	100.00	4655368	4512	1681	intermdiate	50.54	133	51;48;48;50;34;42;37		7	4
GCA_021373435.1	MVC186	Animal	Companion Animal	Dog	Canis Lupis Familiaris	Expressed Milk Fluid	2011	Australia	Australia	Australia: Melbourne	91.1074	91.3068	88.4772	89.3944	92.2344	91.0335	90.3703	90.7163	99.494	99.0528	TRUE	['chuV']	['-' '-' '-' '-']	['chuV']	cladeV	Onovel13	wzy-Onovel13	86.19	100	wzx-Onovel13	88.08	100	H56	fliC-H56	99.77	100	fimH160	100.00	100.00	4455428	4313	1472	small	50.36	7495	705;649;328;287;34;278;37		6	3
GCA_021373445.1	MVC382	Animal	Companion Animal	Dog	Canis Lupis Familiaris	Ear Swab	2013	Australia	Australia	Australia: Melbourne	91.3988	91.3364	88.5546	89.5136	92.2821	91.4589	90.6687	90.8941	99.1309	98.7379	TRUE	['chuV']	['-' '-' '-' '-']	['chuV']	cladeV	O4	wzy-O4	100	100	wzx-O4	100	100	H56	fliC-H56	99.85	100	fimH630	100.00	100.00	4656697	4517	1685	intermdiate	50.54	133	51;48;48;50;34;42;37		7	4
GCA_900499915.1	895B	Human	Human	Human	Homo Sapiens	Rectal Swab	2018	Europe	France	France: Paris	91.0744	91.3135	88.4279	89.4488	92.1584	90.9625	90.2972	90.6891	99.527	99.0831	TRUE	['chuV']	['-' '-' '-' '-']	['chuV']	cladeV	O103	wzy-O103	87.11	99.91	wzx-O103	89.73	100	H56	fliC-H56	99.85	100	fimH631	100.00	100.00	4483088	4330	1561	small	50.44	Unknown	~710;48;327;287;235;610;37		6	3
GCA_900636405.1	NCTC8196	NA	NA	NA	NA	NA	1950	Europe	United Kingdom	United Kingdom: London	91.1096	91.2511	88.7491	89.4411	92.2463	91.0062	90.2785	90.7647	99.3549	98.9815	TRUE	['chuV']	['-' '-' '-' '-']	['chuV']	cladeV	O103	wzy-O103	87.11	99.91	wzx-O103	89.73	100	H56	fliC-H56	99.92	100	fimH630	100.00	100.00	4857140	4664	1788	intermdiate	50.4	5260	51;649;45;139;235;42;37		6	3
GCA_900637015.1	NCTC11133	NA	NA	NA	NA	NA	NA	NA	NA	NA	91.1556	91.3459	88.5586	89.4687	92.3403	90.997	90.2976	90.7942	99.5006	99.0729	TRUE	['chuV']	['-' '-' '-' '-']	['chuV']	cladeV	Onovel13	wzy-Onovel13	86.19	100	wzx-Onovel13	88.08	100	H56	fliC-H56	99.92	100	fimH623	100.00	100.00	4450344	4255	1421	small	50.5	3727	51;48;328;287;34;278;37		6	3
GCA_902709585.2	H1-003-0086-C-F	Human	Human	Human	Homo Sapiens	Blood	NA	Europe	France	France: Créteil	91.0457	91.3771	88.5782	89.4511	92.2912	90.9837	90.4798	90.7532	100	99.0439	TRUE	['chuV']	['-' '-' '-' '-']	['chuV']	cladeV	O133	wzy-O133	96.37	100	wzx-O133	96.94	100	H56	fliC-H56	99.85	100	fimH630	100.00	100.00	4576880	4407	1605	intermdiate	50.49	5540	51;48;467;266;235;42;37		6	3
GCA_903932125.1	ROAR-43	Animal	Wildlife	Marten	Martes Martes	Feces	2002	Europe	France	France	91.0515	91.2367	88.3388	89.3066	92.1959	90.9091	90.4049	90.6806	99.4275	98.9605	TRUE	['chuV']	['-' '-' '-' '-']	['chuV']	cladeV	O130	wzy-O130	93.37	100	wzx-O130	92.08	100	H56	fliC-H56	99.77	100	fimH160	100.00	100.00	4814529	4708	2017	very large	50.37	4104	51;48;45;442;34;279;37		6	3
GCA_904866245.1	MSB1_5C-sc-2280313	NA	NA	NA	NA	NA	NA	NA	NA	NA	91.13	91.3153	88.8123	89.4905	92.3562	91.1041	90.2845	90.8282	99.4296	98.9582	TRUE	['chuV']	['-' '-' '-' '-']	['chuV']	cladeV	Onovel13	wzy-Onovel13	86.19	100	wzx-Onovel13	88.08	100	H56	fliC-H56	100	100	fimH623	100.00	100.00	4863139	NA	1882	large	50.53	3727	51;48;328;287;34;278;37		7	4
GCA_907165445.1	F1T1-17	Animal	Livestock	Pig		Feces	2017	Europe	United Kingdom	United Kingdom	90.937	91.3025	88.5257	89.3725	92.2431	90.9126	90.2698	90.6853	99.3812	98.9967	TRUE	['chuV']	['-' '-' '-' '-']	['chuV']	cladeV	O2-O50-Gp7/O2-Gp7	wzy-O2-Gp7	90.22	99.79	wzx-O2-O50-Gp7	94.3	100	H56	fliC-H56	99.77	100	fimH631	100.00	100.00	4639888	NA	1722	intermdiate	50.43	Unknown	51;649;220;799;~34;42;37		6	3
GCA_907172375.1	F1T2-S10	Animal	Livestock	Pig		Feces	2018	Europe	United Kingdom	United Kingdom	91.1384	91.2669	88.44	89.323	92.2428	91.0333	90.4446	90.7659	99.4267	99.0519	TRUE	['chuV']	['-' '-' '-' '-']	['chuV']	cladeV	Unknown	NA	NA	NA	NA	NA	NA	H56	fliC-H56	99.69	100	fimH160	100.00	100.00	4528452	NA	1546	small	50.33	5463	51;48;132;139;34;42;100		6	3
GCA_907172455.1	F1T2-S9	Animal	Livestock	Pig		Feces	2018	Europe	United Kingdom	United Kingdom	91.1383	91.3398	88.5514	89.4014	92.3298	91.0513	90.4569	90.763	99.4203	99.0705	TRUE	['chuV']	['-' '-' '-' '-']	['chuV']	cladeV	Unknown	NA	NA	NA	NA	NA	NA	H56	fliC-H56	99.69	100	fimH160	100.00	100.00	4530541	NA	1543	small	50.33	5463	51;48;132;139;34;42;100		6	3
GCA_907172565.1	F1T2-S20	Animal	Livestock	Pig		Feces	2018	Europe	United Kingdom	United Kingdom	91.3472	91.3099	88.7655	89.3501	92.2373	91.1743	90.4268	90.7744	99.2464	98.9707	TRUE	['chuV']	['-' '-' '-' '-']	['chuV']	cladeV	O88	wzy-O88	100	100	wzx-O88	100	100	H56	fliC-H56	99.85	100	fimH630	100.00	100.00	4660573	NA	1678	intermdiate	50.36	Unknown	~51;48;48;50;34;42;37		6	3
GCA_907173225.1	F1T2-S87	Animal	Livestock	Pig		Feces	2018	Europe	United Kingdom	United Kingdom	91.1108	91.2812	88.7402	89.387	92.3436	90.9942	90.4233	90.7919	99.5058	99.0001	TRUE	['chuV']	['-' '-' '-' '-']	['chuV']	cladeV	O53	wzy-O53	92.81	100	wzx-O53	92.6	100	H56	fliC-H56	99.92	100	fimH621	100.00	100.00	4538311	NA	1526	small	50.53	2721	51;48;45;287;34;42;37		9	6
GCA_907173255.1	F1T2-S89	Animal	Livestock	Pig		Feces	2018	Europe	United Kingdom	United Kingdom	91.0494	91.2933	88.7341	89.3427	92.3486	90.96	90.4254	90.819	99.5241	99.0379	TRUE	['chuV']	['-' '-' '-' '-']	['chuV']	cladeV	O53	wzy-O53	92.81	100	wzx-O53	92.6	100	H56	fliC-H56	99.92	100	fimH621	100.00	100.00	4541750	NA	1521	small	50.53	2721	51;48;45;287;34;42;37		9	6
GCA_907173275.1	F1T2-S88	Animal	Livestock	Pig		Feces	2018	Europe	United Kingdom	United Kingdom	90.9827	91.2953	88.7359	89.4176	92.3614	90.9837	90.4494	90.7903	99.5332	99.0177	TRUE	['chuV']	['-' '-' '-' '-']	['chuV']	cladeV	O53	wzy-O53	92.81	100	wzx-O53	92.6	100	H56	fliC-H56	99.92	100	fimH621	100.00	100.00	4542558	NA	1527	small	50.53	2721	51;48;45;287;34;42;37		9	6
GCA_910573545.1	F1T3-S124	Animal	Livestock	Pig		Feces	2018	Europe	United Kingdom	United Kingdom	90.9448	91.274	88.415	89.3723	92.1716	90.9867	90.3891	90.7046	99.3589	98.9013	TRUE	['chuV']	['-' '-' '-' '-']	['chuV']	cladeV	O103	wzy-O103	87.11	99.91	wzx-O103	89.73	100	H56	fliC-H56	99.92	100	fimH630	100.00	100.00	4969967	NA	2102	very large	50.36	5260	51;649;45;139;235;42;37		6	3
GCA_910573665.1	F1T3-S123	Animal	Livestock	Pig		Feces	2018	Europe	United Kingdom	United Kingdom	91.1612	91.2938	88.3605	89.6099	92.2281	91.1157	90.3202	90.8292	99.4435	98.995	TRUE	['chuV']	['-' '-' '-' '-']	['chuV']	cladeV	Onovel8	wzy-Onovel8	94.47	100	wzx-Onovel8	95.98	100	H56	fliC-H56	99.85	100	fimH630	100.00	100.00	4834714	NA	1884	large	50.44	Unknown	~51;48;327;374;235;42;37		6	3
GCA_916397085.1	HUSEmarmC2	Human	Human	Human	Homo Sapiens	Urine	2021	Europe	Norway	Norway	91.1538	91.3608	88.4136	89.5124	92.2496	91.1748	90.512	90.8352	99.5112	99.0355	TRUE	['chuV']	['-' '-' '-' '-']	['chuV']	cladeV	O103	NA	NA	NA	wzx-O103	89.73	100	H56	fliC-H56	99.92	100	fimH630	100.00	100.00	4543923	4370	1590	small	50.44	5260	51;649;45;139;235;42;37		6	3
GCA_916398445.1	HUSEmarmC3	Human	Human	Human	Homo Sapiens	Urine	2021	Europe	Norway	Norway	91.1908	91.3219	88.7996	89.3471	92.3224	91.0334	90.3573	90.8584	99.4398	99.0564	TRUE	['chuV']	['-' '-' '-' '-']	['chuV']	cladeV	Onovel21	wzy-Onovel21	88.64	86.5	wzx-Onovel21	89.84	99.92	H56	fliC-H56	99.92	100	fimH622	100.00	100.00	4657376	4567	1731	intermdiate	50.35	Unknown	~704;48;45;266;34;42;37		6	3
GCA_916400015.1	HUSEmarmC1	Human	Human	Human	Homo Sapiens	Spondylodiscitis	2021	Europe	Norway	Norway	91.1502	91.3303	88.4555	89.4377	92.269	91.0033	90.3863	90.7889	99.5152	98.8888	TRUE	['chuV']	['-' '-' '-' '-']	['chuV']	cladeV	Unknown	NA	NA	NA	NA	NA	NA	H56	fliC-H56	99.77	100	fimH625	100.00	100.00	4956170	4951	2094	very large	50.37	Unknown	~51;649;45;374;~34;42;37		6	3
GCA_916401145.1	HUSEmarmC4a	Human	Human	Human	Homo Sapiens	Blood	2021	Europe	Norway	Norway	91.0284	91.2903	88.6466	89.402	92.3335	90.9967	90.3125	90.7016	99.4154	98.9682	TRUE	['chuV']	['-' '-' '-' '-']	['chuV']	cladeV	Onovel21	wzy-Onovel21	88.2	100	wzx-Onovel21	89.84	99.92	H56	fliC-H56	99.85	100	fimH630	100.00	100.00	4712393	4633	1817	large	50.39	5500	476;694;456;287;236;279;37		6	3
GCA_916401445.1	HUSEmarmC4b	Human	Human	Human	Homo Sapiens	Pus	2021	Europe	Norway	Norway	91.0573	91.3023	88.6241	89.3537	92.339	91.0087	90.3158	90.739	99.4111	98.9522	TRUE	['chuV']	['-' '-' '-' '-']	['chuV']	cladeV	Onovel21	wzy-Onovel21	88.2	100	wzx-Onovel21	89.84	99.92	H56	fliC-H56	99.85	100	fimH630	100.00	100.00	4722339	4640	1825	large	50.39	5500	476;694;456;287;236;279;37		6	3
1 total genes calculated by NCBI Prokaryotic Genome Annotation Pipeline (PGAP)
NA: not available
[truncated: 47 more columns]
