# Supplementary material for: Genomic dissection of Escherichia marmotae provides insights into diversity and pathogenic potential
Source: ISME Commun. 2024 Oct 25;4(1):ycae126. doi: 10.1093/ismeco/ycae126 (PMC11546641; doi:10.1093/ismeco/ycae126)
Supplement: Table_S2_phenotypic_characteristics_25isolates_ycae126 [file table_s2_phenotypic_characteristics_25isolates_ycae126.xlsx]

## Sheet: Table S2
Table S2: Phenotypic and biochemical characteristics of E. marmotae isolates using E. marmotae HT073016 and E. coli ATCC 25922 as reference. Table S2 corresponds with Figure S2 and S3.
	LB	TSA	TBX	Columbia, 5% sheep blood	Endo	Gassner	API® 20E profiles	ONPG	ADH (Arg)	LDC (Lys)	ODC	CIT	H2S	URE	TDA (Trp)	IND	VP	GEL	GLU	MAN	INO	SOR	RHA	SAC	MEL	AMY	ARA	OX
E. coli ATCC 25922; reference	grey-white	yellow-white	blue	grey-white	metallic purple	blue	profile 4004512	+	-	+	+	-	-	-	-	+	-	-	+	+	-	+	+	-	+	-	+	-
E. marmotae HT073016; reference	grey-white	yellow-white	grey-white	grey-white		yellow-white	profile 5144552	-	-	+	-	-	-	-	-	-	-	-	+	+	-	+	+	-	-	-	+	-
21-MO00410-0	grey-white	yellow-white	blue	grey-white	metallic purple	blue	profile 5044556	+	-	+	-	-	-	-	-	+	-	-	+	+	-	+	+	-	+	-	+	+
21-MO00411-0	grey-white,	yellow-white	light-blue	grey-white	metallic purple	blue	profile 5044556	+	-	+	-	-	-	-	-	+	-	-	+	+	-	+	+	-	+	-	+	+
21-MO00455-0	grey-white	yellow-white	light-blue	grey-white	metallic purple	blue	profile 5044552	+	-	+	-	-	-	-	-	+	-	-	+	+	-	+	+	-	+	-	+	-
21-MO00456-0	grey-white	yellow-white	grey-white	grey-white	metallic purple	blue	profile 5044552	+	-	+	-	-	-	-	-	+	-	-	+	+	-	+	+	-	+	-	+	-
21-MO00467-0	grey-white	yellow-white	grey-white	grey-white	metallic purple	blue	profile 5044552	+	-	+	-	-	-	-	-	+	-	-	+	+	-	+	+	-	+	-	+	-
21-MO00471-0	grey-white	yellow-white	blue-white	grey-white	metallic purple	blue	profile 5044552	+	-	+	-	-	-	-	-	+	-	-	+	+	-	+	+	-	+	-	+	-
21-MO00473-0	grey-white	yellow-white	blue	grey-white	metallic purple	blue	profile 5044552	+	-	+	-	-	-	-	-	+	-	-	+	+	-	+	+	-	+	-	+	-
21-MO00586-0	grey-white	yellow-white	light-blue	grey-white	metallic purple	blue	profile 5044552	+	-	+	-	-	-	-	-	+	-	-	+	+	-	+	+	-	+	-	+	-
21-MO00588-0	grey-white	yellow-white	grey-white	grey-white	Red purple	blue-white	profile 5044572	+	-	+	-	-	-	-	-	+	-	-	+	+	-	+	+	+	+	-	+	-
21-MO00589-0	grey-white	yellow-white	blue	grey-white	metallic purple	blue	profile 5044552	+	-	+	-	-	-	-	-	+	-	-	+	+	-	+	+	-	+	-	+	-
21-MO00590-0	grey-white	yellow-white	grey-white	grey-white	metallic purple	blue	profile 5044552	+	-	+	-	-	-	-	-	+	-	-	+	+	-	+	+	-	+	-	+	-
21-MO00591-0	grey-white	yellow-white	blue	grey-white	metallic purple	blue	profile 5044552	+	-	+	-	-	-	-	-	+	-	-	+	+	-	+	+	-	+	-	+	-
21-MO00592-0	grey-white	yellow-white	light-blue	grey-white	metallic purple	blue	profile 5044552	+	-	+	-	-	-	-	-	+	-	-	+	+	-	+	+	-	+	-	+	-
21-MO00593-0	grey-white	yellow-white	blue	grey-white	metallic purple	blue	profile 5044552	+	-	+	-	-	-	-	-	+	-	-	+	+	-	+	+	-	+	-	+	-
21-MO00612-1	grey-white	yellow-white	light-blue	grey-white	metallic purple	blue	profile 5044552	+	-	+	-	-	-	-	-	+	-	-	+	+	-	+	+	-	+	-	+	-
21-MO00613-0	grey-white	yellow-white	blue	grey-white	metallic purple	blue	profile 5044552	+	-	+	-	-	-	-	-	+	-	-	+	+	-	+	+	-	+	-	+	-
21-MO00625-0	grey-white	yellow-white	blue	grey-white	metallic purple	blue	profile 5044552	+	-	+	-	-	-	-	-	+	-	-	+	+	-	+	+	-	+	-	+	-
21-MO01153-0	grey-white	yellow-white	blue	grey-white	metallic purple	blue	profile 5044552	+	-	+	-	-	-	-	-	+	-	-	+	+	-	+	+	-	+	-	+	-
21-MO01154-0	grey-white	yellow-white	blue	grey-white	metallic purple	blue	profile 5044552	+	-	+	-	-	-	-	-	+	-	-	+	+	-	+	+	-	+	-	+	-
21-MO01155-0	grey-white	yellow-white	blue	grey-white	metallic purple	blue	profile 5044552	+	-	+	-	-	-	-	-	+	-	-	+	+	-	+	+	-	+	-	+	-
21-MO01156-0	grey-white	yellow-white	blue	grey-white	metallic purple	blue	profile 5044552	+	-	+	-	-	-	-	-	+	-	-	+	+	-	+	+	-	+	-	+	-
21-MO01157-0	grey-white	yellow-white	light-blue	grey-white	metallic purple	blue	profile 5044542	+	-	+	-	-	-	-	-	+	-	-	+	+	-	+	-	-	+	-	+	-
21-MO01158-0	grey-white	yellow-white	light-blue	grey-white	metallic purple	blue	profile 5044542	+	-	+	-	-	-	-	-	+	-	-	+	+	-	+	-	-	+	-	+	-
21-MO01160-0	grey-white	yellow-white	blue	grey-white	metallic purple	blue	profile 5044552	+	-	+	-	-	-	-	-	+	-	-	+	+	-	+	+	-	+	-	+	-
21-MO01161-0	grey-white	yellow-white	blue	grey-white	metallic purple	blue	profile 5044572	+	-	+	-	-	-	-	-	+	-	-	+	+	-	+	+	+	+	-	+	-
Boxes with light grey background: German E. marmotae isolates differ in their API reaction to one of the reference strains.
Box with dark background: API reaction is unique to individual isolates.
abbreviations: LB: lysogeny broth; TSA: tryptic soy agar; TBX: tryptone bile x-glucuronide agar; ONPG: ortho-nitrophenyl-β-galactoside; ADH: arginine deiminase; LDC: lysine decarboxylase; ODC: ornithine decarboxylase; CIT: citrate utilization according to Simmons; H2S: Hydrogen sulfide production; URE: urease expression; TDA: tryptophane desaminase expression;
IND: indole production; VP: Voges–Proskauer test (acetoin detection); GEL: hydrolysis of gelatin; oxidative/fermentation of glucose (GLU), mannitol (MAN), inositol (INO), sorbitol (SOR), rhamnose (RHA), sucrose (SAC), melibiose (MEL), amygdalin (AMY) and arabinose (ARA); OX: oxidase test
