# Supplementary material for: Genomic dissection of Escherichia marmotae provides insights into diversity and pathogenic potential
Source: ISME Commun. 2024 Oct 25;4(1):ycae126. doi: 10.1093/ismeco/ycae126 (PMC11546641; doi:10.1093/ismeco/ycae126)
Supplement: Table_S3_antibiogram_ycae126 [file table_s3_antibiogram_ycae126.xlsx]

## Sheet: Table S3
Table S3: Antimicrobial susceptibility testing of German E. marmotae isolates.
Sample ID	AMP	AZI	CHL	CIP	COL	FOT	GEN	MERO	NAL	SMX	TAZ	TET	TGC	TMP
21-MO00410-0	4	4	<=8	<=0.015	4	<=0.25	1	0.06	<=4	<=8	<=0.25	<=2	<=0.25	<=0.25
21-MO00411-0	2	<=2	<=8	<=0.015	4	<=0.25	<=0.5	<=0.03	<=4	<=8	0.5	<=2	<=0.25	<=0.25
21-MO00455-0	2	4	<=8	<=0.015	4	<=0.25	1	0.06	<=4	<=8	<=0.5	4	<=0.25	<=0.25
21-MO00456-0	4	<=2	<=8	<=0.015	4	<=0.25	<=0.5	<=0.03	<=4	<=8	<=0.25	<=2	<=0.25	<=0.25
21-MO00467-0	4	4	<=8	<=0.015	4	<=0.25	1	0.06	<=4	<=8	0.5	<=2	<=0.25	<=0.25
21-MO00471-0	4	4	<=8	0.03	<=1	<=0.25	1	<=0.03	<=4	<=8	<=0.5	<=2	<=0.25	<=0.25
21-MO00473-0	4	<=2	<=8	0.03	4	<=0.25	<=0.5	<=0.03	<=4	<=8	<=0.25	<=2	<=0.25	<=0.25
21-MO00586-0	4	<=2	<=8	<=0.015	4	<=0.25	<=0.5	<=0.03	<=4	<=8	<=0.25	<=2	<=0.25	<=0.25
21-MO00588-0	16	4	<=8	0.03	<=1	<=0.25	1	<=0.03	<=4	<=8	<=0.5	4	<=0.25	<=0.25
21-MO00589-0	8	4	<=8	0.03	<=1	<=0.25	1	<=0.03	<=4	<=8	<=0.5	4	<=0.25	<=0.25
21-MO00590-0	4	4	<=8	<=0.015	<=1	<=0.25	2	<=0.03	<=4	<=8	<=0.5	8	<=0.25	<=0.25
21-MO00591-0	4	8	<=8	0.03	<=1	<=0.25	<=0.5	<=0.03	<=4	<=8	<=0.5	4	<=0.25	<=0.25
21-MO00592-0	8	4	<=8	<=0.015	<=1	<=0.25	<=0.5	<=0.03	<=4	<=8	<=0.5	4	<=0.25	<=0.25
21-MO00593-0	4	4	<=8	<=0.015	<=1	<=0.25	1	<=0.03	<=4	<=8	<=0.5	<=2	<=0.25	<=0.25
21-MO00612-1	2	<=2	<=8	<=0.015	4	<=0.25	1	<=0.03	<=4	<=8	<=0.25	4	<=0.25	<=0.25
21-MO00613-0	4	<=2	<=8	<=0.015	8	<=0.25	1	<=0.03	<=4	<=8	0.5	<=2	<=0.25	<=0.25
21-MO00625-0	4	<=2	<=8	<=0.015	4	<=0.25	<=0.5	<=0.03	<=4	<=8	<=0.25	<=2	<=0.25	<=0.25
21-MO01153-0	8	8	<=8	0.03	<=1	<=0.25	1	<=0.03	<=4	<=8	<=0.5	8	<=0.25	<=0.25
21-MO01154-0	4	4	<=8	<=0.015	2	<=0.25	1	<=0.03	<=4	<=8	<=0.5	4	<=0.25	<=0.25
21-MO01155-0	4	4	<=8	0.06	<=1	<=0.25	<=0.5	<=0.03	<=4	<=8	<=0.5	<=2	<=0.25	<=0.25
21-MO01156-0	8	4	<=8	0.03	<=1	<=0.25	1	<=0.03	<=4	<=8	<=0.5	4	<=0.25	<=0.25
21-MO01157-0	4	4	<=8	<=0.015	<=1	<=0.25	2	<=0.03	<=4	<=8	<=0.5	8	<=0.25	<=0.25
21-MO01158-0	4	4	<=8	<=0.015	<=1	<=0.25	1	<=0.03	<=4	<=8	<=0.5	8	<=0.25	<=0.25
21-MO01160-0	4	4	<=8	0.03	<=1	<=0.25	<=0.5	<=0.03	<=4	<=8	<=0.5	<=2	<=0.25	<=0.25
21-MO01161-0	4	4	<=8	<=0.015	<=1	<=0.25	2	<=0.03	<=4	<=8	<=0.5	<=2	<=0.25	<=0.25
E. marmotae HT073016	8	8	<=8	0.03	<=1	<=0.25	1	0.06	<=4	<=8	<=0.5	8	<=0.25	<=0.25
Microbiological resistance profiles were determined at least three times using the broth microdilution method according to CLSI. Phenotypic resistances against colistin are marked in grey.
AK, amikacin; AMP, ampicillin; AZI, azithromycin, CHL, chloramphenicol; CIP, ciprofloxacin; COL, colistin; FOT, cefotaxime; GEN, gentamicin; MERO, meropenem; NAL, nalidixic acid; SMX, sulfamethoxazole; TAZ, ceftazidime; TET: tetracycline; TGC, tigecycline; TMP, trimethoprim.
