# Supplementary material for: Genomic dissection of Escherichia marmotae provides insights into diversity and pathogenic potential
Source: ISME Commun. 2024 Oct 25;4(1):ycae126. doi: 10.1093/ismeco/ycae126 (PMC11546641; doi:10.1093/ismeco/ycae126)
Supplement: Table_S4_Virulence_ycae126 [file table_s4_virulence_ycae126.xlsx]

## Sheet: Table 3
Table S4: Virulence factors present in E. marmotae with the corresponding pangenome classification.
Number	Gene	Product	Virulence factor category	Pangenome frequency	Pangenome classification	Plasmid classification	E. coli pathotype *
1	cdiA	contact-dependent inhibition effector tRNA nuclease	Effector delivery system	0.00671140939597315	Cloud	chromosome	UPEC, AIEC
2	cdiB	Outer membrane transporter CdiB	Effector delivery system	0.00671140939597315	Cloud	chromosome	UPEC, AIEC
3	ipaH2	T3SS effector E3 ubiquitin-protein ligase IpaH2	Effector delivery system	0.00671140939597315	Cloud	chromosome
4	ipaH9.8	E3 ubiquitin-protein ligase ipaH9-8	Effector delivery system	0.00671140939597315	Cloud	plasmid
5	cesAB	chaperone for EspA and EspB	Effector delivery system	0.0201342281879195	Cloud	chromosome	EHEC, EPEC
6	cesD2	chaperone for EspD	Effector delivery system	0.0201342281879195	Cloud	chromosome	EHEC, EPEC
7	cesF	CesF, chaperone for EspF	Effector delivery system	0.0201342281879195	Cloud	chromosome	EHEC, EPEC
8	cesT	multieffector chaperone	Effector delivery system	0.0201342281879195	Cloud	chromosome	EHEC, EPEC
9	cif	type III secretion system effector Cif	Effector delivery system	0.0201342281879195	Cloud	chromosome	EHEC, EPEC
10	eae	intimin type theta	Effector delivery system	0.0201342281879195	Cloud	chromosome	EHEC, EPEC
11	escC	Type III secretion system secretin EscC	Effector delivery system	0.0201342281879195	Cloud	chromosome	EHEC, EPEC
12	escD	Type III secretion system outer MS ring protein EscD	Effector delivery system	0.0201342281879195	Cloud	chromosome	EHEC, EPEC
13	escE	chaperone for EscF	Effector delivery system	0.0201342281879195	Cloud	chromosome	EHEC, EPEC
14	escI	Type III secretion system inner rod component EscI	Effector delivery system	0.0134228187919463	Cloud	chromosome	EHEC, EPEC
15	escK	type III secretion system sorting platform component	Effector delivery system	0.0201342281879195	Cloud	chromosome	EHEC, EPEC
16	escL	negative regulator EscL, stator protein	Effector delivery system	0.0201342281879195	Cloud	chromosome	EHEC, EPEC
17	escO	positive regulator EscO	Effector delivery system	0.0201342281879195	Cloud	chromosome	EHEC, EPEC
18	escR	Type III secretion systemminor export apparatus protein EscR	Effector delivery system	0.0201342281879195	Cloud	chromosome	EHEC, EPEC
19	escT	Type III secretion system minor export apparatus protein EscT	Effector delivery system	0.0201342281879195	Cloud	chromosome	EHEC, EPEC
20	escU	Type III secretion system export apparatus switch protein EscU	Effector delivery system	0.0201342281879195	Cloud	chromosome	EHEC, EPEC
21	escV	Type III secretion system major export apparatus protein	Effector delivery system	0.0201342281879195	Cloud	chromosome	EHEC, EPEC
22	espA	type III secretion system LEE translocon filament protein EspA	Effector delivery system	0.0201342281879195	Cloud	chromosome	EHEC, EPEC
23	espB	type III secretion system LEE translocon pore-forming subunit EspB	Effector delivery system	0.0201342281879195	Cloud	chromosome	EHEC, EPEC
24	espF	type III secretion system LEE effector EspF	Effector delivery system	0.0201342281879195	Cloud	chromosome	EHEC, EPEC
25	espG	type III secretion system LEE effector EspG	Effector delivery system	0.0201342281879195	Cloud	chromosome	EHEC, EPEC
26	etgA	type III secretion system LEE muramidase EtgA	Effector delivery system	0.0201342281879195	Cloud	chromosome	EHEC, EPEC
27	glrA	type III secretion system LEE transcriptional regulator GrlA	Effector delivery system	0.0201342281879195	Cloud	chromosome	EHEC, EPEC
28	glrR	type III secretion system LEE GrlA-binding negative regulator GrlR	Effector delivery system	0.0201342281879195	Cloud	chromosome	EHEC, EPEC
29	sepD	type III secretion system LEE switch protein SepD	Effector delivery system	0.0201342281879195	Cloud	chromosome	EHEC, EPEC
30	sepL	type III secretion system LEE gatekeeper SepL	Effector delivery system	0.0201342281879195	Cloud	chromosome	EHEC, EPEC
31	rorf1	SdiA-regulated domain-containing protein	Effector delivery system	0.0201342281879195	Cloud	chromosome	EHEC, EPEC
32	tir	type III secretion system LEE translocated intimin receptor Tir	Effector delivery system	0.0201342281879195	Cloud	chromosome	EHEC, EPEC
33	vactox	vacuolating autotransporter toxin Vat	Effector delivery system	0.0201342281879195	Cloud	chromosome / plasmid	UPEC, EAEC, APEC, StxEAEC, NMEC, AIEC
34	tsh	temperature-sensitive protein Tsh	Effector delivery system	0.0134228187919463	Cloud	chromosome	UPEC
35	gspC2	Type II secretion system protein C 2	Effector delivery system	0.711409395973154	Shell	chromosome
36	gspD	general secretion pathway protein D	Effector delivery system	0.718120805369127	Shell	chromosome
37	gspE	general secretion pathway protein E	Effector delivery system	0.912751677852349	Shell	chromosome
38	gspF	general secretion pathway protein F	Effector delivery system	0.912751677852349	Shell	chromosome
39	gspG	general secretion pathway protein G	Effector delivery system	0.912751677852349	Shell	chromosome
40	gspH	general secretion pathway protein H	Effector delivery system	0.865771812080537	Shell	chromosome
41	gspI	general secretion pathway protein I	Effector delivery system	0.838926174496644	Shell	chromosome
42	gspJ	general secretion pathway protein J	Effector delivery system	0.838926174496644	Shell	chromosome
43	gspK	general secretion pathway protein K	Effector delivery system	0.899328859060403	Shell	chromosome
44	gspL	general secretion pathway protein L	Effector delivery system	0.845637583892617	Shell	chromosome
45	sTM0273	type VI secretion system-associated protein	Effector delivery system	0.939597315436242	Shell	chromosome
46	sTM0274	EvpB family type VI secretion protein	Effector delivery system	0.953020134228188	Soft core	chromosome
47	sTM0276	Hcp1 family type VI secretion system effector	Effector delivery system	0.966442953020134	Soft core	chromosome
48	fyuA	yersiniabactin receptor FyuA	Nutritional/Metabolic factor	0.0201342281879195	Cloud	chromosome	UPEC, EAEC, APEC, StxEAEC, NMEC, AIEC, ETEC
49	irp1	yersiniabactin biosynthetic protein Irp1	Nutritional/Metabolic factor	0.0201342281879195	Cloud	chromosome	UPEC, EAEC, APEC, StxEAEC, NMEC, AIEC, ETEC
50	irp2	yersiniabactin non-ribosomal peptide synthetase HMWP2	Nutritional/Metabolic factor	0.0201342281879195	Cloud	chromosome	UPEC, EAEC, APEC, StxEAEC, NMEC, AIEC, ETEC
51	iroB	salmochelin biosynthesis C-glycosyltransferase IroB	Nutritional/Metabolic factor	0.0268456375838926	Cloud	chromosome / plasmid	UPEC, APEC, NMEC, AIEC
52	iroC	salmochelin/enterobactin export ABC transporter IroC	Nutritional/Metabolic factor	0.0268456375838926	Cloud	chromosome / plasmid	UPEC, APEC, NMEC, AIEC
53	iroD	catecholate siderophore esterase IroD	Nutritional/Metabolic factor	0.0268456375838926	Cloud	chromosome / plasmid	UPEC, APEC, NMEC, AIEC
54	iroE	catecholate siderophore esterase IroE	Nutritional/Metabolic factor	0.0268456375838926	Cloud	chromosome / plasmid	UPEC, APEC, NMEC, AIEC
55	iroN	siderophore salmochelin receptor IroN	Nutritional/Metabolic factor	0.0268456375838926	Cloud	chromosome / plasmid	UPEC, APEC, NMEC, AIEC
56	ybtA	yersiniabactin transcriptional regulator YbtA	Nutritional/Metabolic factor	0.0201342281879195	Cloud	chromosome	UPEC, EAEC, APEC, StxEAEC, NMEC, AIEC, ETEC
57	ybtE	yersiniabactin biosynthesis salycil-AMP ligase YbtE	Nutritional/Metabolic factor	0.0201342281879195	Cloud	chromosome	UPEC, EAEC, APEC, StxEAEC, NMEC, AIEC, ETEC
58	ybtP	yersiniabactin ABC transporter ATP-binding/permease protein YbtP	Nutritional/Metabolic factor	0.0201342281879195	Cloud	chromosome	UPEC, EAEC, APEC, StxEAEC, NMEC, AIEC, ETEC
59	ybtQ	yersiniabactin ABC transporter ATP-binding/permease protein YbtQ	Nutritional/Metabolic factor	0.0201342281879195	Cloud	chromosome	UPEC, EAEC, APEC, StxEAEC, NMEC, AIEC, ETEC
60	ybtS	salicylate synthase Irp9	Nutritional/Metabolic factor	0.0201342281879195	Cloud	chromosome	UPEC, EAEC, APEC, StxEAEC, NMEC, AIEC, ETEC
61	ybtT	yersiniabactin biosynthesis thioesterase YbtT	Nutritional/Metabolic factor	0.0201342281879195	Cloud	chromosome	UPEC, EAEC, APEC, StxEAEC, NMEC, AIEC, ETEC
62	ybtU	yersiniabactin biosynthetic protein YbtU	Nutritional/Metabolic factor	0.0201342281879195	Cloud	chromosome	UPEC, EAEC, APEC, StxEAEC, NMEC, AIEC, ETEC
63	ybtX	putative signal transducer	Nutritional/Metabolic factor	0.0201342281879195	Cloud	chromosome	UPEC, EAEC, APEC, StxEAEC, NMEC, AIEC, ETEC
64	sitA	iron/manganese ABC transporter substrate-binding protein SitA	Nutritional/Metabolic factor	0.275167785234899	Shell	chromosome	UPEC, APEC, NMEC, EAEC, AIEC
65	sitB	iron/manganese ABC transporter ATP-binding protein SitB	Nutritional/Metabolic factor	0.275167785234899	Shell	chromosome	UPEC, APEC, NMEC, EAEC, AIEC
66	sitC	iron/manganese ABC transporter permease subunit SitC	Nutritional/Metabolic factor	0.261744966442953	Shell	chromosome	UPEC, APEC, NMEC, EAEC, AIEC
67	sitD	iron/manganese ABC transporter permease subunit SitD	Nutritional/Metabolic factor	0.275167785234899	Shell	chromosome	UPEC, APEC, NMEC, EAEC, AIEC
68	allB	allantoinase	Nutritional/Metabolic factor	0.953020134228188	Soft core	chromosome
69	fepA	ferrienterobactin outer membrane transporter	Nutritional/Metabolic factor	0.979865771812081	Soft core	chromosome
70	fepB	ferrienterobactin ABC transporter periplasmic binding protein	Nutritional/Metabolic factor	1	Core	chromosome
71	fepC	ferrienterobactin ABC transporter ATPase	Nutritional/Metabolic factor	1	Core	chromosome
72	fepD	ferrienterobactin ABC transporter permease	Nutritional/Metabolic factor	1	Core	chromosome
73	fepE	LPS O-antigen length regulator	Nutritional/Metabolic factor	1	Core	chromosome
74	fepG	iron-enterobactin ABC transporter permease	Nutritional/Metabolic factor	1	Core	chromosome
75	entA	2,3-dihydro-2,3-dihydroxybenzoate dehydrogenase EntA	Nutritional/Metabolic factor	1	Core	chromosome
76	entB	isochorismatase	Nutritional/Metabolic factor	1	Core	chromosome
77	entC	isochorismate synthase 1	Nutritional/Metabolic factor	1	Core	chromosome
78	entE	(2,3-dihydroxybenzoyl)adenylate synthase EntE	Nutritional/Metabolic factor	0.993288590604027	Core	chromosome
79	entF	enterobactin synthase multienzyme complex component, ATP-dependent	Nutritional/Metabolic factor	1	Core	chromosome
80	entS	enterobactin exporter, iron-regulated	Nutritional/Metabolic factor	1	Core	chromosome
81	fes	Iron(III) enterobactin esterase	Nutritional/Metabolic factor	1	Core	chromosome
82	chuA	Outer membrane heme/hemoglobin receptor ChuA	Nutritional/Metabolic factor	1	Core	chromosome	UPEC, APEC, EPEC, EHEC, NMEC, EAEC, AIEC
83	chuS	heme oxygenase ChuS	Nutritional/Metabolic factor	1	Core	chromosome	UPEC, APEC, EPEC, EHEC, NMEC, EAEC, AIEC
84	chuU	heme permease protein ChuU	Nutritional/Metabolic factor	1	Core	chromosome	UPEC, APEC, EPEC, EHEC, NMEC, EAEC, AIEC
85	chuV	ATP-binding hydrophilic protein ChuV	Nutritional/Metabolic factor	1	Core	chromosome	UPEC, APEC, EPEC, EHEC, NMEC, EAEC, AIEC
86	chuW	Putative oxygen independent coproporphyrinogen III oxidase	Nutritional/Metabolic factor	1	Core	chromosome	UPEC, APEC, EPEC, EHEC, NMEC, EAEC, AIEC
87	chuX	putative heme-binding protein ChuX	Nutritional/Metabolic factor	1	Core	chromosome	UPEC, APEC, EPEC, EHEC, NMEC, EAEC, AIEC
88	chuY	anaerobilin reductase	Nutritional/Metabolic factor	1	Core	chromosome	UPEC, APEC, EPEC, EHEC, NMEC, EAEC, AIEC
89	shuT	periplasmic binding protein ShuT	Nutritional/Metabolic factor	1	Core	chromosome
90	aidA	AidA-I family adhesin	Adherence	0.087248322147651	Cloud	chromosome	UPEC
91	bfpB	BfpB secretin	Adherence	0.00671140939597315	Cloud	plasmid
92	bfpE	bundle-forming pilus protein BfpE	Adherence	0.00671140939597315	Cloud	plasmid
93	faeD	F4 (K88) fimbrial usher FaeD	Adherence	0.10738255033557	Cloud	chromosome / plasmid	ETEC
94	faeE	F4 (K88) fimbrial chaperone FaeE	Adherence	0.147651006711409	Cloud	chromosome / plasmid	ETEC
95	faeF	F4 (K88) fimbria minor subunit FaeF	Adherence	0.0939597315436242	Cloud	chromosome / plasmid	ETEC
96	faeH	F4 (K88) fimbria minor subunit FaeH	Adherence	0.100671140939597	Cloud	chromosome / plasmid	ETEC
97	faeI	F4 (K88) fimbria minor subunit FaeI	Adherence	0.087248322147651	Cloud	chromosome / plasmid	ETEC
98	faeJ	F4 (K88) fimbria accessory protein FaeJ	Adherence	0.147651006711409	Cloud	chromosome / plasmid	ETEC
99	faeC	K88 fimbrial protein A	Adherence	0.0134228187919463	Cloud	chromosome	ETEC
100	paa	outer membrane adhesin Paa	Adherence	0.087248322147651	Cloud	chromosome / plasmid	EHEC, EPEC
101	papA	P fimbria major subunit PapA	Adherence	0.00671140939597315	Cloud	chromosome	UPEC, APEC, NMEC, AIEC
102	papC	P fimbrial usher protein PapC	Adherence	0.00671140939597315	Cloud	chromosome	UPEC, APEC, NMEC, AIEC
103	papD	chaperone protein PapD	Adherence	0.00671140939597315	Cloud	chromosome	UPEC, APEC, NMEC, AIEC
104	papF	P pilus minor subunit PapF	Adherence	0.00671140939597315	Cloud	chromosome	UPEC, APEC, NMEC, AIEC
105	papG-III	P fimbria tip G-adhesin PapG-III	Adherence	0.00671140939597315	Cloud	chromosome	UPEC, APEC, NMEC, AIEC
106	papH	P fimbrial minor subunit PapH	Adherence	0.00671140939597315	Cloud	chromosome	UPEC, APEC, NMEC, AIEC
107	papI	major pilus subunit operon transcriptional regulator PapI	Adherence	0.00671140939597315	Cloud	chromosome	UPEC, APEC, NMEC, AIEC
108	papJ	P pilus assembly protein PapJ	Adherence	0.00671140939597315	Cloud	chromosome	UPEC, APEC, NMEC, AIEC
109	papK	P pilus minor subunit PapK	Adherence	0.00671140939597315	Cloud	chromosome	UPEC, APEC, NMEC, AIEC
110	papX	HTH-type transcriptional regulator PapX	Adherence	0.00671140939597315	Cloud	chromosome	UPEC, APEC, NMEC, AIEC
111	daaA	F1845 fimbrial adhesin operon transcriptional regulator DaaA	Adherence	0.0671140939597315	Cloud	chromosome / plasmid
112	fimA	Type-1 fimbrial protein, A chain precursor	Adherence	0.214765100671141	Shell	chromosome	UPEC, EAEC, APEC, EHEC, EPEC, StxEAEC, NMEC, AIEC
113	fimB	type 1 fimbria switch DNA invertase FimB	Adherence	0.926174496644295	Shell	chromosome	UPEC, EAEC, APEC, EHEC, EPEC, StxEAEC, NMEC, AIEC
114	fimC	type 1 fimbria chaperone FimC	Adherence	0.973154362416107	Soft core	chromosome	UPEC, EAEC, APEC, EHEC, EPEC, StxEAEC, NMEC, AIEC
115	fimD	fimbrial usher FimD	Adherence	0.973154362416107	Soft core	chromosome	UPEC, EAEC, APEC, EHEC, EPEC, StxEAEC, NMEC, AIEC
116	fimE	type 1 fimbria switch DNA invertase FimE	Adherence	0.959731543624161	Soft core	chromosome	UPEC, EAEC, APEC, EHEC, EPEC, StxEAEC, NMEC, AIEC
117	fimF	FimF protein precursor	Adherence	0.973154362416107	Soft core	chromosome	UPEC, EAEC, APEC, EHEC, EPEC, StxEAEC, NMEC, AIEC
118	fimG	FimG protein precursor	Adherence	0.973154362416107	Soft core	chromosome	UPEC, EAEC, APEC, EHEC, EPEC, StxEAEC, NMEC, AIEC
119	fimH	type 1 fimbria D-mannose specific adhesin FimH	Adherence	0.973154362416107	Soft core	chromosome	UPEC, EAEC, APEC, EHEC, EPEC, StxEAEC, NMEC, AIEC
120	fimI	Fimbrin-like protein fimI precursor	Adherence	0.973154362416107	Soft core	chromosome	UPEC, EAEC, APEC, EHEC, EPEC, StxEAEC, NMEC, AIEC
121	cgsD	transcriptional regulator CsgD	Adherence	1	Core	chromosome	UPEC
122	cgsE	curli production assembly/transport protein CsgE	Adherence	1	Core	chromosome	UPEC
123	cgsF	curli production assembly/transport protein CsgF	Adherence	1	Core	chromosome	UPEC
124	cgsG	curli production assembly/transport protein CsgG	Adherence	1	Core	chromosome	UPEC
125	csgA	Major curlin subunit	Adherence	1	Core	chromosome	UPEC
126	csgB	Minor curlin subunit	Adherence	1	Core	chromosome	UPEC
127	csgC	curli assembly protein CsgC	Adherence	1	Core	chromosome	UPEC
128	neuA	N-acylneuraminate cytidylyltransferase	Invasion	0.00671140939597315	Cloud	chromosome
129	neuB	N-acylneuraminate-9-phosphate synthase	Invasion	0.00671140939597315	Cloud	chromosome
130	neuC	UDP-N-acetylglucosamine 2-epimerase	Invasion	0.00671140939597315	Cloud	chromosome
131	neuD	NeuD protein involved in sialic acid synthesis	Invasion	0.00671140939597315	Cloud	chromosome
132	neuE	polysialic acid biosynthesis protein	Invasion	0.00671140939597315	Cloud	chromosome
133	invA	Invasion protein invA	Invasion	0.114093959731544	Cloud	chromosome / plasmid
134	ibeA	putative intracellular survival FAD-dependent oxidoreductase IbeA	Invasion	0.563758389261745	Shell	chromosome	APEC, NMEC, AIEC, UPEC
135	Intimin-like adhesin FdeC	Invasin	Invasion	0.429530201342282	Shell	chromosome
136	kpsC	Capsule polysaccharide export protein	Invasion	0.557046979865772	Shell	chromosome
137	kpsD	Polysialic acid transport protein precursor	Invasion	0.778523489932886	Shell	chromosome
138	kpsE	Capsule polysaccharide export inner-membrane protein	Invasion	0.798657718120805	Shell	chromosome
139	kpsF	Polysialic acid capsule expression protein	Invasion	0.798657718120805	Shell	chromosome
140	kpsM	Polysialic acid transport protein	Invasion	0.590604026845638	Shell	chromosome
141	kpsS	Capsule polysaccharide export protein	Invasion	0.785234899328859	Shell	chromosome
142	kpsT	Polysialic acid transport ATP-binding protein KpsT	Invasion	0.51006711409396	Shell	chromosome
143	kpsU	3-deoxy-manno-octulosonate cytidylyltransferase	Invasion	0.785234899328859	Shell	chromosome
144	aslA	arylsulfatase AslA	Invasion	0.979865771812081	Soft core	chromosome
145	ibeB	Cu(+)/Ag(+) efflux RND transporter outer membrane channel CusC	Invasion	1	Core	chromosome	APEC, NMEC, AIEC, UPEC
146	ibeC	phosphoethanolamine transferase CptA	Invasion	1	Core	chromosome	APEC, NMEC, AIEC, UPEC
147	ompA	outer membrane protein A	Invasion	1	Core	chromosome
148		Hemolysin C	Exotoxin	0.154362416107382	Cloud	chromosome
149	cdtA	cytolethal distending toxin type IV subunit CdtA	Exotoxin	0.355704697986577	Shell	chromosome	APEC, NMEC
150	cdtB	cytolethal distending toxin type IV nuclease subunit CdtB	Exotoxin	0.36241610738255	Shell	chromosome	APEC, NMEC
151	cdtC	cytolethal distending toxin type IV subunit CdtC	Exotoxin	0.36241610738255	Shell	chromosome	APEC, NMEC
152	gndA	NADP-dependent phosphogluconate dehydrogenase	Immune modulation	1	Core	chromosome
153	galF	GalU regulator GalF	Immune modulation	0.0335570469798658	Cloud	chromosome
154	gtrB	bactoprenol glucosyl transferase	Immune modulation	0.2818791946308725‬	Cloud	chromosome
155	ugd	UDP-glucose 6-dehydrogenase	Immune modulation	0.0335570469798658	Cloud	chromosome
156	aAC38364	Orf1	Regulation	0.0201342281879195	Cloud	chromosome
157	rpoS	RNA polymerase sigma factor RpoS	Regulation	0.926174496644295	Shell	chromosome
158	fur	ferric iron uptake transcriptional regulator	Regulation	1	Core	chromosome
159	rcsB	transcriptional regulator RcsB	Regulation	1	Core	chromosome
160	agn43	autotransporter adhesin Ag43	Biofilm	0.0604026845637584	Cloud	chromosome	UPEC, EAEC, StxEAEC, EHEC
161		Ag43/Cah family autotransporter adhesin	Biofilm	0.0335570469798658	Cloud	chromosome
162	cheY	chemotaxis regulatory protein CheY	Motility	0.993288590604027	Core	chromosome
* Information from Virulence Factor database (accessed: 02.November 2022), http://www.mgc.ac.cn/cgi-bin/VFs/compvfs.cgi?Genus=Escherichia
AIEC	adherent-invasive E. coli
APEC	avian pathogenic E. coli
EAEC	enteroaggregative E. coli
EHEC	enterohemorrhagic E. coli
EPEC	enteropathogenic E. coli
ETEC	enterotoxigenic E. coli
NMEC	neonatal meningitis-associated E.coli
StxEAEC	shiga toxin-producing enteroaggregative E. coli
UPEC	uropathogenic E.coli
