# Supplementary material for: Genomic dissection of Escherichia marmotae provides insights into diversity and pathogenic potential
Source: ISME Commun. 2024 Oct 25;4(1):ycae126. doi: 10.1093/ismeco/ycae126 (PMC11546641; doi:10.1093/ismeco/ycae126)
Supplement: Table_S5_MGE_elements_ycae126 [file table_s5_mge_elements_ycae126.xlsx]

## Sheet: Table S5
Supplemental Table S5: Prediction of mobile genetic elements.
ID	MGE number	Name	Synonyms	Prediction	MGE type	Allele length [bp]	Depth	e value	Identity	Coverage	Gaps	Substitution	Contig	Contig name	Start	End	Cigar
21-MO00410-0	1	ISVsa11		predicted	insertion sequence	1253	22.539	0.0	0.713	0.974	30	334	contig00001 len=316307 cov=22.5 corr=0 origname=NODE_1_length_316307_cov_22.538594_pilon sw=shovill-spades/1.1.0 date=20210303	contig00001	250356	251608	M58 D1 M34 D1 M3 I1 M197 D1 M9 D1 M6 I1 M2 I1 M8 I1 M6 D1 M144 I1 M2 I2 M6 D1 M4 I1 M2 D1 M2 D1 M2 I2 M35 D1 M2 I1 M143 I1 M5 D1 M283 I1 M5 D1 M114 D1 M5 I1 M5 I1 M3 D1 M54 I1 M3 D1 M97
21-MO00410-0	2	MITEYpe1		predicted	mite	121	23.12	0.0	0.779	0.984	1	26	contig00002 len=307955 cov=23.1 corr=0 origname=NODE_2_length_307955_cov_23.119757_pilon sw=shovill-spades/1.1.0 date=20210303	contig00002	300984	301104	M47 I1 M74
21-MO00410-0	3	MITEEc1		predicted	mite	123	27.257	0.0	0.87	1.0	0	16	contig00005 len=198631 cov=27.3 corr=0 origname=NODE_5_length_198631_cov_27.257132_pilon sw=shovill-spades/1.1.0 date=20210303	contig00005	134060	134182	M123
21-MO00410-0	4	MITEEc1		predicted	mite	123	25.756	0.0	0.959	1.0	0	5	contig00006 len=184528 cov=25.8 corr=0 origname=NODE_6_length_184528_cov_25.756101_pilon sw=shovill-spades/1.1.0 date=20210303	contig00006	171235	171357	M123
21-MO00410-0	5	MITEYpe1		predicted	mite	115	25.756	0.0	0.81	0.919	2	20	contig00006 len=184528 cov=25.8 corr=0 origname=NODE_6_length_184528_cov_25.756101_pilon sw=shovill-spades/1.1.0 date=20210303	contig00006	151718	151832	M46 D1 M2 I1 M66
21-MO00410-0	6	MITEEc1		predicted	mite	123	25.814	0.0	0.911	1.0	0	11	contig00016 len=108348 cov=25.8 corr=0 origname=NODE_16_length_108348_cov_25.813749_pilon sw=shovill-spades/1.1.0 date=20210303	contig00016	75626	75748	M123
21-MO00410-0	7	ISEc17	IS3E	predicted	insertion sequence	1258	28.958	0	0.997	1.0	0	4	contig00017 len=107384 cov=29.0 corr=0 origname=NODE_17_length_107384_cov_28.957593_pilon sw=shovill-spades/1.1.0 date=20210303	contig00017	102235	103492	M1258
21-MO00410-0	8	MITEYpe1		predicted	mite	123	27.497	0.0	0.805	1.0	0	24	contig00020 len=99710 cov=27.5 corr=0 origname=NODE_20_length_99710_cov_27.496863_pilon sw=shovill-spades/1.1.0 date=20210303	contig00020	82807	82929	M123
21-MO00410-0	9	ISEc10		predicted	insertion sequence	2367	28.405	0	0.987	0.982	0	30	contig00026 len=61843 cov=28.4 corr=0 origname=NODE_26_length_61843_cov_28.405444_pilon sw=shovill-spades/1.1.0 date=20210303	contig00026	40262	42628	M2367
21-MO00410-0	10	ISSso4		predicted	insertion sequence	2545	20.26	0	0.94	0.953	46	109	contig00029 len=45140 cov=20.3 corr=0 origname=NODE_29_length_45140_cov_20.259540_pilon sw=shovill-spades/1.1.0 date=20210303	contig00029	26338	28882	M31 D1 M9 I1 M3 D1 M9 D1 M1185 I1 M1 I1 M2 I1 M1 I3 M1 I4 M1 I1 M2 I19 M1116 D11 M1 D1 M168
21-MO00410-0	11	ISEc48		predicted	insertion sequence	1228	20.26	0	0.98	0.919	0	25	contig00029 len=45140 cov=20.3 corr=0 origname=NODE_29_length_45140_cov_20.259540_pilon sw=shovill-spades/1.1.0 date=20210303	contig00029	35123	36350	M1228
21-MO00410-0	12	ISEch14		predicted	insertion sequence	1608	20.26	0	0.797	0.952	20	308	contig00029 len=45140 cov=20.3 corr=0 origname=NODE_29_length_45140_cov_20.259540_pilon sw=shovill-spades/1.1.0 date=20210303	contig00029	30386	31993	M750 D1 M2 I1 M25 I1 M5 D1 M45 I1 M3 D1 M65 I1 M3 D1 M2 I1 M4 D1 M25 I1 M143 D1 M2 I1 M58 D1 M5 I1 M151 D1 M1 D1 M1 D2 M271 I1 M36
21-MO00410-0	13	IS903	IS602;IS903R;IS903L	predicted	insertion sequence	1057	23.204	0	0.949	1.0	0	54	contig00041 len=27552 cov=23.2 corr=0 origname=NODE_41_length_27552_cov_23.203561_pilon sw=shovill-spades/1.1.0 date=20210303	contig00041	5147	6203	M1057
21-MO00410-0	14	ISKpn14		predicted	insertion sequence	768	23.204	0	0.884	0.997	2	87	contig00041 len=27552 cov=23.2 corr=0 origname=NODE_41_length_27552_cov_23.203561_pilon sw=shovill-spades/1.1.0 date=20210303	contig00041	4366	5133	M177 D1 M2 I1 M588
21-MO00410-0	15	ISKpn26		predicted	insertion sequence	1196	28.852	0	0.994	1.0	0	7	contig00042 len=27346 cov=28.9 corr=0 origname=NODE_42_length_27346_cov_28.852431_pilon sw=shovill-spades/1.1.0 date=20210303	contig00042	22457	23652	M1196
21-MO00410-0	16	ISKpn14		predicted	insertion sequence	768	28.852	0	0.887	0.997	2	85	contig00042 len=27346 cov=28.9 corr=0 origname=NODE_42_length_27346_cov_28.852431_pilon sw=shovill-spades/1.1.0 date=20210303	contig00042	23913	24680	M588 I1 M2 D1 M177
21-MO00410-0	17	ISEc1	ISEc7;ISEc2;ISEc6;ISEc4;ISEc3	predicted	insertion sequence	1291	24.398	0	0.953	0.997	4	57	contig00043 len=27332 cov=24.4 corr=0 origname=NODE_43_length_27332_cov_24.397930_pilon sw=shovill-spades/1.1.0 date=20210303	contig00043	1301	2591	M20 I2 M2 D1 M1 D1 M1266
21-MO00410-0	18	MITEEc1		predicted	mite	124	24.398	0.0	0.794	0.959	5	21	contig00043 len=27332 cov=24.4 corr=0 origname=NODE_43_length_27332_cov_24.397930_pilon sw=shovill-spades/1.1.0 date=20210303	contig00043	22791	22914	M28 D1 M5 I1 M29 D1 M26 I1 M5 D1 M28
21-MO00410-0	19	IS4		predicted	insertion sequence	1426	21.873	0	0.988	1.0	0	17	contig00066 len=13680 cov=21.9 corr=0 origname=NODE_66_length_13680_cov_21.872838_pilon sw=shovill-spades/1.1.0 date=20210303	contig00066	5667	7092	M1426
21-MO00410-0	20	ISEc36		predicted	insertion sequence	1317	27.557	0	0.781	0.992	8	281	contig00072 len=12303 cov=27.6 corr=0 origname=NODE_72_length_12303_cov_27.557239_pilon sw=shovill-spades/1.1.0 date=20210303	contig00072	99	1415	M35 I1 M26 I1 M9 I1 M8 D1 M308 I1 M3 D1 M668 D1 M8 I1 M249
21-MO00410-0	21	ISBma3	ISBmu10	predicted	insertion sequence	1400	27.557	0.0	0.741	0.923	54	316	contig00072 len=12303 cov=27.6 corr=0 origname=NODE_72_length_12303_cov_27.557239_pilon sw=shovill-spades/1.1.0 date=20210303	contig00072	8038	9437	M80 D1 M2 I1 M36 I1 M6 D1 M146 D1 M5 I1 M84 I1 M1 I2 M17 D2 M1 D1 M25 I2 M6 D2 M122 I1 M4 I1 M2 I1 M9 D1 M1 D2 M11 D1 M7 I1 M414 I1 M2 D1 M8 D1 M2 I1 M139 D3 M6 D1 M4 I2 M4 D1 M1 D1 M2 D1 M13 I1 M2 I2 M3 I1 M2 I3 M2 I1 M9 D1 M10 D1 M35 D1 M6 D1 M4 D1 M55 I1 M10 I2 M51 D1 M24
21-MO00410-0	22	ISCfr14		predicted	insertion sequence	2442	27.675	0	0.876	1.0	0	302	contig00079 len=7212 cov=27.7 corr=0 origname=NODE_79_length_7212_cov_27.674905_pilon sw=shovill-spades/1.1.0 date=20210303	contig00079	2131	4572	M2442
21-MO00410-0	23	IS30	IS121	predicted	insertion sequence	1221	74.53	0	0.998	1.0	0	3	contig00127 len=1223 cov=74.5 corr=0 origname=NODE_127_length_1223_cov_74.530035_pilon sw=shovill-spades/1.1.0 date=20210303	contig00127	1	1221	M1221
21-MO00410-0	24	ISEch5		predicted	insertion sequence	704	46.027	0	0.879	0.99	1	84	contig00142 len=713 cov=46.0 corr=0 origname=NODE_142_length_713_cov_46.027331_pilon sw=shovill-spades/1.1.0 date=20210303	contig00142	2	705	M80 I1 M624
21-MO00411-0	1	MITEEc1		predicted	mite	123	22.641	0.0	0.878	1.0	0	15	contig00004 len=199702 cov=22.6 corr=0 origname=NODE_4_length_199702_cov_22.641182_pilon sw=shovill-spades/1.1.0 date=20210303	contig00004	134036	134158	M123
21-MO00411-0	2	IS679		predicted	insertion sequence	2694	22.267	0	0.956	0.996	10	108	contig00005 len=195676 cov=22.3 corr=0 origname=NODE_5_length_195676_cov_22.266871_pilon sw=shovill-spades/1.1.0 date=20210303	contig00005	13939	16632	M608 I9 M775 I1 M1311
21-MO00411-0	3	MITEEc1		predicted	mite	123	20.056	0.0	0.967	1.0	0	4	contig00006 len=183392 cov=20.1 corr=0 origname=NODE_6_length_183392_cov_20.056028_pilon sw=shovill-spades/1.1.0 date=20210303	contig00006	11983	12105	M123
21-MO00411-0	4	MITEYpe1		predicted	mite	115	20.056	0.0	0.81	0.919	2	20	contig00006 len=183392 cov=20.1 corr=0 origname=NODE_6_length_183392_cov_20.056028_pilon sw=shovill-spades/1.1.0 date=20210303	contig00006	31509	31623	M66 I1 M2 D1 M46
21-MO00411-0	5	ISEc1	ISEc7;ISEc2;ISEc6;ISEc4;ISEc3	predicted	insertion sequence	1291	19.414	0	0.957	1.0	0	56	contig00010 len=166826 cov=19.4 corr=0 origname=NODE_10_length_166826_cov_19.413752_pilon sw=shovill-spades/1.1.0 date=20210303	contig00010	48135	49425	M1291
21-MO00411-0	6	MITEYpe1		predicted	mite	120	19.414	0.0	0.779	0.976	2	25	contig00010 len=166826 cov=19.4 corr=0 origname=NODE_10_length_166826_cov_19.413752_pilon sw=shovill-spades/1.1.0 date=20210303	contig00010	78798	78917	M45 I1 M28 I1 M47
21-MO00411-0	7	MITEYpe1		predicted	mite	117	21.036	0.0	0.769	0.951	0	27	contig00011 len=165464 cov=21.0 corr=0 origname=NODE_11_length_165464_cov_21.035895_pilon sw=shovill-spades/1.1.0 date=20210303	contig00011	68295	68411	M117
21-MO00411-0	8	IS3		predicted	insertion sequence	1258	24.23	0	0.999	1.0	0	1	contig00012 len=161311 cov=24.2 corr=0 origname=NODE_12_length_161311_cov_24.230065_pilon sw=shovill-spades/1.1.0 date=20210303	contig00012	90025	91282	M1258
21-MO00411-0	9	MITEEc1		predicted	mite	123	21.622	0.0	0.911	1.0	0	11	contig00014 len=156859 cov=21.6 corr=0 origname=NODE_14_length_156859_cov_21.621581_pilon sw=shovill-spades/1.1.0 date=20210303	contig00014	124137	124259	M123
21-MO00411-0	10	MITEYpe1		predicted	mite	123	21.83	0.0	0.805	1.0	0	24	contig00022 len=99704 cov=21.8 corr=0 origname=NODE_22_length_99704_cov_21.829872_pilon sw=shovill-spades/1.1.0 date=20210303	contig00022	16775	16897	M123
21-MO00411-0	11	ISKpn47		predicted	insertion sequence	1316	20.822	0	0.847	0.993	8	194	contig00026 len=78443 cov=20.8 corr=0 origname=NODE_26_length_78443_cov_20.821689_pilon sw=shovill-spades/1.1.0 date=20210303	contig00026	38482	39797	M349 D1 M3 I1 M716 I2 M3 D1 M2 D1 M23 I1 M4 D1 M212
21-MO00411-0	12	IS679		predicted	insertion sequence	2701	22.996	0	0.961	0.999	3	102	contig00028 len=59480 cov=23.0 corr=0 origname=NODE_28_length_59480_cov_22.996346_pilon sw=shovill-spades/1.1.0 date=20210303	contig00028	13559	16259	M597 I3 M2104
21-MO00411-0	13	ISSfl3		predicted	insertion sequence	2533	22.982	0	0.94	0.905	35	116	contig00032 len=43703 cov=23.0 corr=0 origname=NODE_32_length_43703_cov_22.982367_pilon sw=shovill-spades/1.1.0 date=20210303	contig00032	10892	13424	M1073 D5 M697 D10 M2 D3 M2 D2 M1 D5 M235 I1 M4 D1 M65 D1 M2 I1 M102 I1 M6 D1 M110 I1 M98 D1 M1 D2 M104
21-MO00411-0	14	ISEc38		predicted	insertion sequence	1722	22.982	0	0.995	1.0	0	8	contig00032 len=43703 cov=23.0 corr=0 origname=NODE_32_length_43703_cov_22.982367_pilon sw=shovill-spades/1.1.0 date=20210303	contig00032	24326	26047	M1722
21-MO00411-0	15	ISCfr14		predicted	insertion sequence	2442	22.982	0	0.876	1.0	0	303	contig00032 len=43703 cov=23.0 corr=0 origname=NODE_32_length_43703_cov_22.982367_pilon sw=shovill-spades/1.1.0 date=20210303	contig00032	8401	10842	M2442
21-MO00411-0	16	ISEsa2	ISCfr15	predicted	insertion sequence	1492	22.982	0	0.942	0.999	1	85	contig00032 len=43703 cov=23.0 corr=0 origname=NODE_32_length_43703_cov_22.982367_pilon sw=shovill-spades/1.1.0 date=20210303	contig00032	26312	27803	M726 I1 M766
21-MO00411-0	17	ISEc36		predicted	insertion sequence	1317	22.982	0	0.781	0.992	8	281	contig00032 len=43703 cov=23.0 corr=0 origname=NODE_32_length_43703_cov_22.982367_pilon sw=shovill-spades/1.1.0 date=20210303	contig00032	31106	32422	M35 I1 M26 I1 M9 I1 M8 D1 M308 I1 M3 D1 M668 D1 M8 I1 M249
21-MO00411-0	18	ISBma3	ISBmu10	predicted	insertion sequence	1400	22.982	0.0	0.741	0.923	54	316	contig00032 len=43703 cov=23.0 corr=0 origname=NODE_32_length_43703_cov_22.982367_pilon sw=shovill-spades/1.1.0 date=20210303	contig00032	39045	40444	M80 D1 M2 I1 M36 I1 M6 D1 M146 D1 M5 I1 M84 I1 M1 I2 M17 D2 M1 D1 M25 I2 M6 D2 M122 I1 M4 I1 M2 I1 M9 D1 M1 D2 M11 D1 M7 I1 M414 I1 M2 D1 M8 D1 M2 I1 M139 D3 M6 D1 M4 I2 M4 D1 M1 D1 M2 D1 M13 I1 M2 I2 M3 I1 M2 I3 M2 I1 M9 D1 M10 D1 M35 D1 M6 D1 M4 D1 M55 I1 M10 I2 M51 D1 M24
21-MO00411-0	19	IS4		predicted	insertion sequence	1426	18.366	0	0.992	1.0	0	12	contig00036 len=31886 cov=18.4 corr=0 origname=NODE_36_length_31886_cov_18.365529_pilon sw=shovill-spades/1.1.0 date=20210303	contig00036	24935	26360	M1426
21-MO00411-0	20	ISEc1	ISEc7;ISEc2;ISEc6;ISEc4;ISEc3	predicted	insertion sequence	1290	18.968	0	0.957	0.996	5	51	contig00038 len=26998 cov=19.0 corr=0 origname=NODE_38_length_26998_cov_18.968187_pilon sw=shovill-spades/1.1.0 date=20210303	contig00038	1041	2330	M20 I2 M2 D1 M1 D1 M265 I1 M1000
21-MO00411-0	21	MITEEc1		predicted	mite	124	18.968	0.0	0.794	0.959	5	21	contig00038 len=26998 cov=19.0 corr=0 origname=NODE_38_length_26998_cov_18.968187_pilon sw=shovill-spades/1.1.0 date=20210303	contig00038	22551	22674	M28 D1 M5 I1 M29 D1 M26 I1 M5 D1 M28
21-MO00411-0	22	ISEc48		predicted	insertion sequence	1285	10.339	0	0.981	0.962	0	25	contig00043 len=13459 cov=10.3 corr=0 origname=NODE_43_length_13459_cov_10.338794_pilon sw=shovill-spades/1.1.0 date=20210303	contig00043	5381	6665	M1285
21-MO00411-0	6_5	cn_1503_ISEc1		putative	composite transposon	1503	19.414	0	0.957	1.0	0	56	contig00010 len=166826 cov=19.4 corr=0 origname=NODE_10_length_166826_cov_19.413752_pilon sw=shovill-spades/1.1.0 date=20210303	contig00010	48134	49637
21-MO00455-0	1	IS911	ISSHO1	predicted	insertion sequence	1248	14.441	0	0.975	0.998	2	29	contig00001 len=519148 cov=14.4 corr=0 origname=NODE_1_length_519148_cov_14.440990_pilon sw=shovill-spades/1.1.0 date=20210510	contig00001	172239	173486	M625 I1 M582 I1 M41
21-MO00455-0	2	MITEEc1		predicted	mite	123	14.441	0.0	0.902	1.0	0	12	contig00001 len=519148 cov=14.4 corr=0 origname=NODE_1_length_519148_cov_14.440990_pilon sw=shovill-spades/1.1.0 date=20210510	contig00001	117287	117409	M123
21-MO00455-0	3	MITEEc1		predicted	mite	123	14.441	0.0	0.959	1.0	0	5	contig00001 len=519148 cov=14.4 corr=0 origname=NODE_1_length_519148_cov_14.440990_pilon sw=shovill-spades/1.1.0 date=20210510	contig00001	507092	507214	M123
21-MO00455-0	4	MITEYpe1		predicted	mite	115	14.441	0.0	0.81	0.919	2	20	contig00001 len=519148 cov=14.4 corr=0 origname=NODE_1_length_519148_cov_14.440990_pilon sw=shovill-spades/1.1.0 date=20210510	contig00001	487574	487688	M46 D1 M2 I1 M66
21-MO00455-0	5	ISEc1	ISEc7;ISEc2;ISEc6;ISEc4;ISEc3	predicted	insertion sequence	1290	12.591	0	0.955	0.999	1	57	contig00003 len=436173 cov=12.6 corr=0 origname=NODE_3_length_436173_cov_12.591410_pilon sw=shovill-spades/1.1.0 date=20210510	contig00003	417955	419244	M654 I1 M636
21-MO00455-0	6	MITEEc1		predicted	mite	123	15.445	0.0	0.878	1.0	0	15	contig00006 len=221672 cov=15.4 corr=0 origname=NODE_6_length_221672_cov_15.445259_pilon sw=shovill-spades/1.1.0 date=20210510	contig00006	65364	65486	M123
21-MO00455-0	7	ISEc10		predicted	insertion sequence	2367	15.151	0	0.987	0.982	0	30	contig00010 len=153186 cov=15.2 corr=0 origname=NODE_10_length_153186_cov_15.151216_pilon sw=shovill-spades/1.1.0 date=20210510	contig00010	40191	42557	M2367
21-MO00455-0	8	ISSfl3		predicted	insertion sequence	2533	15.151	0	0.94	0.905	35	116	contig00010 len=153186 cov=15.2 corr=0 origname=NODE_10_length_153186_cov_15.151216_pilon sw=shovill-spades/1.1.0 date=20210510	contig00010	120294	122826	M1073 D5 M697 D10 M2 D3 M2 D2 M1 D5 M235 I1 M4 D1 M65 D1 M2 I1 M102 I1 M6 D1 M110 I1 M98 D1 M1 D2 M104
21-MO00455-0	9	ISEc38		predicted	insertion sequence	1722	15.151	0	0.995	1.0	0	8	contig00010 len=153186 cov=15.2 corr=0 origname=NODE_10_length_153186_cov_15.151216_pilon sw=shovill-spades/1.1.0 date=20210510	contig00010	133668	135389	M1722
21-MO00455-0	10	ISCfr14		predicted	insertion sequence	2442	15.151	0	0.876	1.0	0	302	contig00010 len=153186 cov=15.2 corr=0 origname=NODE_10_length_153186_cov_15.151216_pilon sw=shovill-spades/1.1.0 date=20210510	contig00010	117803	120244	M2442
21-MO00455-0	11	ISEsa2	ISCfr15	predicted	insertion sequence	1492	15.151	0	0.942	0.999	1	85	contig00010 len=153186 cov=15.2 corr=0 origname=NODE_10_length_153186_cov_15.151216_pilon sw=shovill-spades/1.1.0 date=20210510	contig00010	135654	137145	M726 I1 M766
21-MO00455-0	12	ISEc36		predicted	insertion sequence	1317	15.151	0	0.781	0.992	8	281	contig00010 len=153186 cov=15.2 corr=0 origname=NODE_10_length_153186_cov_15.151216_pilon sw=shovill-spades/1.1.0 date=20210510	contig00010	140448	141764	M35 I1 M26 I1 M9 I1 M8 D1 M308 I1 M3 D1 M668 D1 M8 I1 M249
21-MO00455-0	13	ISBma3	ISBmu10	predicted	insertion sequence	1400	15.151	0.0	0.741	0.923	54	316	contig00010 len=153186 cov=15.2 corr=0 origname=NODE_10_length_153186_cov_15.151216_pilon sw=shovill-spades/1.1.0 date=20210510	contig00010	148387	149786	M80 D1 M2 I1 M36 I1 M6 D1 M146 D1 M5 I1 M84 I1 M1 I2 M17 D2 M1 D1 M25 I2 M6 D2 M122 I1 M4 I1 M2 I1 M9 D1 M1 D2 M11 D1 M7 I1 M414 I1 M2 D1 M8 D1 M2 I1 M139 D3 M6 D1 M4 I2 M4 D1 M1 D1 M2 D1 M13 I1 M2 I2 M3 I1 M2 I3 M2 I1 M9 D1 M10 D1 M35 D1 M6 D1 M4 D1 M55 I1 M10 I2 M51 D1 M24
21-MO00455-0	14	MITEYpe1		predicted	mite	123	15.092	0.0	0.805	1.0	0	24	contig00020 len=98933 cov=15.1 corr=0 origname=NODE_20_length_98933_cov_15.092383_pilon sw=shovill-spades/1.1.0 date=20210510	contig00020	16811	16933	M123
21-MO00455-0	15	ISEc1	ISEc7;ISEc2;ISEc6;ISEc4;ISEc3	predicted	insertion sequence	1291	13.28	0	0.951	0.997	4	59	contig00022 len=85238 cov=13.3 corr=0 origname=NODE_22_length_85238_cov_13.280222_pilon sw=shovill-spades/1.1.0 date=20210510	contig00022	81312	82602	M1266 D1 M1 D1 M2 I2 M20
21-MO00455-0	16	MITEEc1		predicted	mite	124	13.28	0.0	0.794	0.959	5	21	contig00022 len=85238 cov=13.3 corr=0 origname=NODE_22_length_85238_cov_13.280222_pilon sw=shovill-spades/1.1.0 date=20210510	contig00022	60853	60976	M28 D1 M5 I1 M26 D1 M29 I1 M5 D1 M28
21-MO00455-0	17	IS4		predicted	insertion sequence	1426	14.68	0	0.99	1.0	0	14	contig00024 len=64688 cov=14.7 corr=0 origname=NODE_24_length_64688_cov_14.679559_pilon sw=shovill-spades/1.1.0 date=20210510	contig00024	57707	59132	M1426
21-MO00455-0	18	ISSso4		predicted	insertion sequence	2533	13.291	0	0.943	0.958	34	111	contig00026 len=63719 cov=13.3 corr=0 origname=NODE_26_length_63719_cov_13.290508_pilon sw=shovill-spades/1.1.0 date=20210510	contig00026	2965	5497	M31 D1 M9 I1 M3 D1 M9 D1 M1185 I1 M1 I1 M2 I1 M1 I3 M1 I4 M1 I1 M2 I19 M1285
21-MO00455-0	19	ISEc48		predicted	insertion sequence	1285	13.291	0	0.981	0.962	0	24	contig00026 len=63719 cov=13.3 corr=0 origname=NODE_26_length_63719_cov_13.290508_pilon sw=shovill-spades/1.1.0 date=20210510	contig00026	11738	13022	M1285
21-MO00455-0	20	ISEch14		predicted	insertion sequence	1608	13.291	0	0.797	0.952	20	308	contig00026 len=63719 cov=13.3 corr=0 origname=NODE_26_length_63719_cov_13.290508_pilon sw=shovill-spades/1.1.0 date=20210510	contig00026	7001	8608	M750 D1 M2 I1 M25 I1 M5 D1 M45 I1 M3 D1 M65 I1 M3 D1 M2 I1 M4 D1 M25 I1 M143 D1 M2 I1 M58 D1 M5 I1 M151 D1 M1 D1 M1 D2 M271 I1 M36
21-MO00455-0	21	MITEYpe1		predicted	mite	121	13.357	0.0	0.779	0.984	1	26	contig00027 len=62044 cov=13.4 corr=0 origname=NODE_27_length_62044_cov_13.357236_pilon sw=shovill-spades/1.1.0 date=20210510	contig00027	12286	12406	M74 I1 M47
21-MO00455-0	22	ISPlu13		predicted	insertion sequence	1282	13.089	0.0	0.753	0.915	30	289	contig00030 len=43906 cov=13.1 corr=0 origname=NODE_30_length_43906_cov_13.088558_pilon sw=shovill-spades/1.1.0 date=20210510	contig00030	1937	3218	M39 D1 M6 I1 M43 D1 M63 I1 M8 D1 M74 D1 M2 D1 M1 D2 M2 D3 M12 D1 M2 D1 M11 D1 M4 I1 M98 I1 M3 D1 M46 I1 M6 D1 M65 I1 M9 D1 M89 D1 M3 I1 M59 D1 M6 I1 M469 I1 M1 I1 M4 D1 M12 D1 M125
21-MO00455-0	23	ISPlu13		predicted	insertion sequence	1282	13.089	0.0	0.753	0.915	30	289	contig00030 len=43906 cov=13.1 corr=0 origname=NODE_30_length_43906_cov_13.088558_pilon sw=shovill-spades/1.1.0 date=20210510	contig00030	7483	8764	M39 D1 M6 I1 M43 D1 M63 I1 M8 D1 M74 D1 M2 D1 M1 D2 M2 D3 M12 D1 M2 D1 M11 D1 M4 I1 M98 I1 M3 D1 M46 I1 M6 D1 M65 I1 M9 D1 M89 D1 M3 I1 M59 D1 M6 I1 M469 I1 M1 I1 M4 D1 M12 D1 M125
21-MO00455-0	24_22_23	cn_6828_ISPlu13		putative	composite transposon	6828	13.089	0.0	0.753	0.915	30	289	contig00030 len=43906 cov=13.1 corr=0 origname=NODE_30_length_43906_cov_13.088558_pilon sw=shovill-spades/1.1.0 date=20210510	contig00030	1936	8764
21-MO00456-0	1	ISEc1	ISEc7;ISEc2;ISEc6;ISEc4;ISEc3	predicted	insertion sequence	1291	16.838	0	0.957	1.0	0	56	contig00001 len=438182 cov=16.8 corr=0 origname=NODE_1_length_438182_cov_16.838301_pilon sw=shovill-spades/1.1.0 date=20210510	contig00001	414268	415558	M1291
21-MO00456-0	2	MITEYpe1		predicted	mite	120	17.915	0.0	0.779	0.976	2	25	contig00003 len=417822 cov=17.9 corr=0 origname=NODE_3_length_417822_cov_17.915060_pilon sw=shovill-spades/1.1.0 date=20210510	contig00003	6787	6906	M45 I1 M28 I1 M47
21-MO00456-0	3	IS679		predicted	insertion sequence	2701	19.288	0	0.961	0.999	3	102	contig00005 len=330427 cov=19.3 corr=0 origname=NODE_5_length_330427_cov_19.287545_pilon sw=shovill-spades/1.1.0 date=20210510	contig00005	314132	316832	M2104 I3 M597
21-MO00456-0	4	ISSfl3		predicted	insertion sequence	2533	19.851	0	0.94	0.905	35	116	contig00007 len=231721 cov=19.9 corr=0 origname=NODE_7_length_231721_cov_19.850989_pilon sw=shovill-spades/1.1.0 date=20210510	contig00007	187612	190144	M104 D2 M1 D1 M98 I1 M110 D1 M6 I1 M102 I1 M2 D1 M65 D1 M4 I1 M235 D5 M1 D2 M2 D3 M2 D10 M697 D5 M1073
21-MO00456-0	5	ISEc38		predicted	insertion sequence	1722	19.851	0	0.995	1.0	0	8	contig00007 len=231721 cov=19.9 corr=0 origname=NODE_7_length_231721_cov_19.850989_pilon sw=shovill-spades/1.1.0 date=20210510	contig00007	175009	176730	M1722
21-MO00456-0	6	ISCfr14		predicted	insertion sequence	2442	19.851	0	0.876	1.0	0	303	contig00007 len=231721 cov=19.9 corr=0 origname=NODE_7_length_231721_cov_19.850989_pilon sw=shovill-spades/1.1.0 date=20210510	contig00007	190194	192635	M2442
21-MO00456-0	7	ISEsa2	ISCfr15	predicted	insertion sequence	1492	19.851	0	0.942	0.999	1	85	contig00007 len=231721 cov=19.9 corr=0 origname=NODE_7_length_231721_cov_19.850989_pilon sw=shovill-spades/1.1.0 date=20210510	contig00007	173253	174744	M766 I1 M726
21-MO00456-0	8	ISEc36		predicted	insertion sequence	1317	19.851	0	0.781	0.992	8	281	contig00007 len=231721 cov=19.9 corr=0 origname=NODE_7_length_231721_cov_19.850989_pilon sw=shovill-spades/1.1.0 date=20210510	contig00007	168634	169950	M249 I1 M8 D1 M668 D1 M3 I1 M308 D1 M8 I1 M9 I1 M26 I1 M35
21-MO00456-0	9	ISBma3	ISBmu10	predicted	insertion sequence	1400	19.851	0.0	0.741	0.923	54	316	contig00007 len=231721 cov=19.9 corr=0 origname=NODE_7_length_231721_cov_19.850989_pilon sw=shovill-spades/1.1.0 date=20210510	contig00007	160612	162011	M24 D1 M51 I2 M10 I1 M55 D1 M4 D1 M6 D1 M35 D1 M10 D1 M9 I1 M2 I3 M2 I1 M3 I2 M2 I1 M13 D1 M2 D1 M1 D1 M4 I2 M4 D1 M6 D3 M139 I1 M2 D1 M8 D1 M2 I1 M414 I1 M7 D1 M11 D2 M1 D1 M9 I1 M2 I1 M4 I1 M122 D2 M6 I2 M25 D1 M1 D2 M17 I2 M1 I1 M84 I1 M5 D1 M146 D1 M6 I1 M36 I1 M2 D1 M80
21-MO00456-0	10	MITEEc1		predicted	mite	123	19.851	0.0	0.911	1.0	0	11	contig00007 len=231721 cov=19.9 corr=0 origname=NODE_7_length_231721_cov_19.850989_pilon sw=shovill-spades/1.1.0 date=20210510	contig00007	32770	32892	M123
21-MO00456-0	11	MITEEc1		predicted	mite	123	20.429	0.0	0.878	1.0	0	15	contig00008 len=199774 cov=20.4 corr=0 origname=NODE_8_length_199774_cov_20.429368_pilon sw=shovill-spades/1.1.0 date=20210510	contig00008	134072	134194	M123
21-MO00456-0	12	MITEEc1		predicted	mite	123	19.116	0.0	0.967	1.0	0	4	contig00009 len=183498 cov=19.1 corr=0 origname=NODE_9_length_183498_cov_19.116463_pilon sw=shovill-spades/1.1.0 date=20210510	contig00009	171358	171480	M123
21-MO00456-0	13	MITEYpe1		predicted	mite	115	19.116	0.0	0.81	0.919	2	20	contig00009 len=183498 cov=19.1 corr=0 origname=NODE_9_length_183498_cov_19.116463_pilon sw=shovill-spades/1.1.0 date=20210510	contig00009	151840	151954	M46 D1 M2 I1 M66
21-MO00456-0	14	MITEYpe1		predicted	mite	117	19.309	0.0	0.769	0.951	0	27	contig00013 len=143423 cov=19.3 corr=0 origname=NODE_13_length_143423_cov_19.309011_pilon sw=shovill-spades/1.1.0 date=20210510	contig00013	45801	45917	M117
21-MO00456-0	15	MITEYpe1		predicted	mite	123	20.518	0.0	0.805	1.0	0	24	contig00018 len=99636 cov=20.5 corr=0 origname=NODE_18_length_99636_cov_20.517893_pilon sw=shovill-spades/1.1.0 date=20210510	contig00018	82824	82946	M123
21-MO00456-0	16	ISEc48		predicted	insertion sequence	1285	15.003	0	0.981	0.962	0	25	contig00019 len=88004 cov=15.0 corr=0 origname=NODE_19_length_88004_cov_15.002572_pilon sw=shovill-spades/1.1.0 date=20210510	contig00019	12831	14115	M1285
21-MO00456-0	17	ISKpn47		predicted	insertion sequence	1316	19.192	0	0.847	0.993	8	194	contig00022 len=78417 cov=19.2 corr=0 origname=NODE_22_length_78417_cov_19.192234_pilon sw=shovill-spades/1.1.0 date=20210510	contig00022	38535	39850	M349 D1 M3 I1 M716 I2 M3 D1 M2 D1 M23 I1 M4 D1 M212
21-MO00456-0	18	IS4		predicted	insertion sequence	1426	17.678	0	0.992	1.0	0	12	contig00024 len=57135 cov=17.7 corr=0 origname=NODE_24_length_57135_cov_17.677782_pilon sw=shovill-spades/1.1.0 date=20210510	contig00024	50148	51573	M1426
21-MO00456-0	19	ISEc1	ISEc7;ISEc2;ISEc6;ISEc4;ISEc3	predicted	insertion sequence	1290	17.778	0	0.957	0.996	5	51	contig00031 len=27069 cov=17.8 corr=0 origname=NODE_31_length_27069_cov_17.777782_pilon sw=shovill-spades/1.1.0 date=20210510	contig00031	1076	2365	M20 I2 M2 D1 M1 D1 M265 I1 M1000
21-MO00456-0	20	MITEEc1		predicted	mite	124	17.778	0.0	0.794	0.959	5	21	contig00031 len=27069 cov=17.8 corr=0 origname=NODE_31_length_27069_cov_17.777782_pilon sw=shovill-spades/1.1.0 date=20210510	contig00031	22586	22709	M28 D1 M5 I1 M29 D1 M26 I1 M5 D1 M28
21-MO00456-0	21	ISEc36		predicted	insertion sequence	1319	41.611	0	0.811	0.995	4	246	contig00042 len=1331 cov=41.6 corr=0 origname=NODE_42_length_1331_cov_41.611296_pilon sw=shovill-spades/1.1.0 date=20210510	contig00042	8	1326	M45 D1 M5 I1 M298 I1 M2 D1 M967
21-MO00456-0	2_1	cn_1503_ISEc1		putative	composite transposon	1503	16.838	0	0.957	1.0	0	56	contig00001 len=438182 cov=16.8 corr=0 origname=NODE_1_length_438182_cov_16.838301_pilon sw=shovill-spades/1.1.0 date=20210510	contig00001	414267	415770
21-MO00456-0	9_8	cn_33377_ISEc36		putative	composite transposon	33377	19.851	0	0.781	0.992	8	281	contig00007 len=231721 cov=19.9 corr=0 origname=NODE_7_length_231721_cov_19.850989_pilon sw=shovill-spades/1.1.0 date=20210510	contig00007	136573	169950
21-MO00467-0	1	ISEc1	ISEc7;ISEc2;ISEc6;ISEc4;ISEc3	predicted	insertion sequence	1291	16.331	0	0.957	1.0	0	56	contig00001 len=824636 cov=16.3 corr=0 origname=NODE_1_length_824636_cov_16.331331_pilon sw=shovill-spades/1.1.0 date=20210510	contig00001	409191	410481	M1291
21-MO00467-0	2	MITEYpe1		predicted	mite	120	16.331	0.0	0.779	0.976	2	25	contig00001 len=824636 cov=16.3 corr=0 origname=NODE_1_length_824636_cov_16.331331_pilon sw=shovill-spades/1.1.0 date=20210510	contig00001	379699	379818	M47 I1 M28 I1 M45
21-MO00467-0	3	MITEEc1		predicted	mite	123	20.183	0.0	0.878	1.0	0	15	contig00007 len=199774 cov=20.2 corr=0 origname=NODE_7_length_199774_cov_20.183304_pilon sw=shovill-spades/1.1.0 date=20210510	contig00007	65581	65703	M123
21-MO00467-0	4	MITEEc1		predicted	mite	123	19.084	0.0	0.967	1.0	0	4	contig00008 len=183514 cov=19.1 corr=0 origname=NODE_8_length_183514_cov_19.083588_pilon sw=shovill-spades/1.1.0 date=20210510	contig00008	171374	171496	M123
21-MO00467-0	5	MITEYpe1		predicted	mite	115	19.084	0.0	0.81	0.919	2	20	contig00008 len=183514 cov=19.1 corr=0 origname=NODE_8_length_183514_cov_19.083588_pilon sw=shovill-spades/1.1.0 date=20210510	contig00008	151856	151970	M46 D1 M2 I1 M66
21-MO00467-0	6	MITEYpe1		predicted	mite	117	20.059	0.0	0.769	0.951	0	27	contig00009 len=165954 cov=20.1 corr=0 origname=NODE_9_length_165954_cov_20.058700_pilon sw=shovill-spades/1.1.0 date=20210510	contig00009	68337	68453	M117
21-MO00467-0	7	MITEEc1		predicted	mite	123	19.961	0.0	0.911	1.0	0	11	contig00011 len=145985 cov=20.0 corr=0 origname=NODE_11_length_145985_cov_19.960852_pilon sw=shovill-spades/1.1.0 date=20210510	contig00011	113227	113349	M123
21-MO00467-0	8	ISEc17	IS3E	predicted	insertion sequence	1258	20.266	0	0.997	1.0	0	4	contig00013 len=140457 cov=20.3 corr=0 origname=NODE_13_length_140457_cov_20.265902_pilon sw=shovill-spades/1.1.0 date=20210510	contig00013	35607	36864	M1258
21-MO00467-0	9	MITEYpe1		predicted	mite	123	20.162	0.0	0.805	1.0	0	24	contig00019 len=99654 cov=20.2 corr=0 origname=NODE_19_length_99654_cov_20.162036_pilon sw=shovill-spades/1.1.0 date=20210510	contig00019	16691	16813	M123
21-MO00467-0	10	ISSso4		predicted	insertion sequence	2533	23.805	0	0.944	0.958	34	110	contig00020 len=92878 cov=23.8 corr=0 origname=NODE_20_length_92878_cov_23.805447_pilon sw=shovill-spades/1.1.0 date=20210510	contig00020	20360	22892	M1285 I19 M2 I1 M1 I4 M1 I3 M1 I1 M2 I1 M1 I1 M1185 D1 M9 D1 M3 I1 M9 D1 M31
21-MO00467-0	11	ISEc48		predicted	insertion sequence	1285	23.805	0	0.981	0.962	0	24	contig00020 len=92878 cov=23.8 corr=0 origname=NODE_20_length_92878_cov_23.805447_pilon sw=shovill-spades/1.1.0 date=20210510	contig00020	12834	14118	M1285
21-MO00467-0	12	ISEch14		predicted	insertion sequence	1605	23.805	0	0.806	0.955	15	298	contig00020 len=92878 cov=23.8 corr=0 origname=NODE_20_length_92878_cov_23.805447_pilon sw=shovill-spades/1.1.0 date=20210510	contig00020	17252	18856	M36 I1 M420 I1 M2 I1 M3 D1 M3 D1 M58 I1 M2 D1 M169 D1 M4 I1 M71 D1 M3 I1 M45 D1 M5 I1 M25 I1 M2 D1 M750
21-MO00467-0	13	ISKpn47		predicted	insertion sequence	1316	18.571	0	0.847	0.993	8	194	contig00022 len=78534 cov=18.6 corr=0 origname=NODE_22_length_78534_cov_18.570816_pilon sw=shovill-spades/1.1.0 date=20210510	contig00022	38417	39732	M349 D1 M3 I1 M716 I2 M3 D1 M2 D1 M23 I1 M4 D1 M212
21-MO00467-0	14	IS4		predicted	insertion sequence	1426	18.05	0	0.992	1.0	0	12	contig00024 len=57135 cov=18.1 corr=0 origname=NODE_24_length_57135_cov_18.050414_pilon sw=shovill-spades/1.1.0 date=20210510	contig00024	5563	6988	M1426
21-MO00467-0	15	ISSfl3		predicted	insertion sequence	2533	19.501	0	0.94	0.905	35	116	contig00026 len=41493 cov=19.5 corr=0 origname=NODE_26_length_41493_cov_19.501450_pilon sw=shovill-spades/1.1.0 date=20210510	contig00026	8562	11094	M1073 D5 M697 D10 M2 D3 M2 D2 M1 D5 M235 I1 M4 D1 M65 D1 M2 I1 M102 I1 M6 D1 M110 I1 M98 D1 M1 D2 M104
21-MO00467-0	16	ISEc38		predicted	insertion sequence	1722	19.501	0	0.995	1.0	0	8	contig00026 len=41493 cov=19.5 corr=0 origname=NODE_26_length_41493_cov_19.501450_pilon sw=shovill-spades/1.1.0 date=20210510	contig00026	21976	23697	M1722
21-MO00467-0	17	ISCfr14		predicted	insertion sequence	2442	19.501	0	0.876	1.0	0	303	contig00026 len=41493 cov=19.5 corr=0 origname=NODE_26_length_41493_cov_19.501450_pilon sw=shovill-spades/1.1.0 date=20210510	contig00026	6071	8512	M2442
21-MO00467-0	18	ISEsa2	ISCfr15	predicted	insertion sequence	1492	19.501	0	0.942	0.999	1	85	contig00026 len=41493 cov=19.5 corr=0 origname=NODE_26_length_41493_cov_19.501450_pilon sw=shovill-spades/1.1.0 date=20210510	contig00026	23962	25453	M726 I1 M766
21-MO00467-0	19	ISEc36		predicted	insertion sequence	1317	19.501	0	0.781	0.992	8	281	contig00026 len=41493 cov=19.5 corr=0 origname=NODE_26_length_41493_cov_19.501450_pilon sw=shovill-spades/1.1.0 date=20210510	contig00026	28756	30072	M35 I1 M26 I1 M9 I1 M8 D1 M308 I1 M3 D1 M668 D1 M8 I1 M249
21-MO00467-0	20	ISBma3	ISBmu10	predicted	insertion sequence	1400	19.501	0.0	0.741	0.923	54	316	contig00026 len=41493 cov=19.5 corr=0 origname=NODE_26_length_41493_cov_19.501450_pilon sw=shovill-spades/1.1.0 date=20210510	contig00026	36695	38094	M80 D1 M2 I1 M36 I1 M6 D1 M146 D1 M5 I1 M84 I1 M1 I2 M17 D2 M1 D1 M25 I2 M6 D2 M122 I1 M4 I1 M2 I1 M9 D1 M1 D2 M11 D1 M7 I1 M414 I1 M2 D1 M8 D1 M2 I1 M139 D3 M6 D1 M4 I2 M4 D1 M1 D1 M2 D1 M13 I1 M2 I2 M3 I1 M2 I3 M2 I1 M9 D1 M10 D1 M35 D1 M6 D1 M4 D1 M55 I1 M10 I2 M51 D1 M24
21-MO00467-0	21	ISEc10		predicted	insertion sequence	2367	20.589	0	0.987	0.982	0	30	contig00030 len=29231 cov=20.6 corr=0 origname=NODE_30_length_29231_cov_20.589369_pilon sw=shovill-spades/1.1.0 date=20210510	contig00030	3986	6352	M2367
21-MO00467-0	22	ISEc1	ISEc7;ISEc2;ISEc6;ISEc4;ISEc3	predicted	insertion sequence	1290	17.185	0	0.957	0.996	5	51	contig00031 len=27250 cov=17.2 corr=0 origname=NODE_31_length_27250_cov_17.185120_pilon sw=shovill-spades/1.1.0 date=20210510	contig00031	1257	2546	M20 I2 M2 D1 M1 D1 M265 I1 M1000
21-MO00467-0	23	MITEEc1		predicted	mite	124	17.185	0.0	0.794	0.959	5	21	contig00031 len=27250 cov=17.2 corr=0 origname=NODE_31_length_27250_cov_17.185120_pilon sw=shovill-spades/1.1.0 date=20210510	contig00031	22767	22890	M28 D1 M5 I1 M29 D1 M26 I1 M5 D1 M28
21-MO00467-0	24	IS679		predicted	insertion sequence	2701	19.104	0	0.961	0.999	3	102	contig00033 len=25268 cov=19.1 corr=0 origname=NODE_33_length_25268_cov_19.103576_pilon sw=shovill-spades/1.1.0 date=20210510	contig00033	8974	11674	M2104 I3 M597
21-MO00467-0	25	ISEc36		predicted	insertion sequence	1319	40.619	0	0.811	0.995	4	246	contig00060 len=1332 cov=40.6 corr=0 origname=NODE_60_length_1332_cov_40.619087_pilon sw=shovill-spades/1.1.0 date=20210510	contig00060	6	1324	M967 D1 M2 I1 M298 I1 M5 D1 M45
21-MO00467-0	2_1	cn_1503_ISEc1		putative	composite transposon	1503	16.331	0	0.957	1.0	0	56	contig00001 len=824636 cov=16.3 corr=0 origname=NODE_1_length_824636_cov_16.331331_pilon sw=shovill-spades/1.1.0 date=20210510	contig00001	408978	410481
21-MO00471-0	1	ISEc1	ISEc7;ISEc2;ISEc6;ISEc4;ISEc3	predicted	insertion sequence	1290	12.857	0	0.957	0.996	5	50	contig00006 len=250639 cov=12.9 corr=0 origname=NODE_6_length_250639_cov_12.856957_pilon sw=shovill-spades/1.1.0 date=20210510	contig00006	3427	4716	M20 I2 M2 D1 M1 D1 M265 I1 M1000
21-MO00471-0	2	MITEEc1		predicted	mite	124	12.857	0.0	0.794	0.959	5	21	contig00006 len=250639 cov=12.9 corr=0 origname=NODE_6_length_250639_cov_12.856957_pilon sw=shovill-spades/1.1.0 date=20210510	contig00006	24937	25060	M28 D1 M5 I1 M29 D1 M26 I1 M5 D1 M28
21-MO00471-0	3	MITEEc1		predicted	mite	123	15.095	0.0	0.878	1.0	0	15	contig00008 len=199788 cov=15.1 corr=0 origname=NODE_8_length_199788_cov_15.095126_pilon sw=shovill-spades/1.1.0 date=20210510	contig00008	134086	134208	M123
21-MO00471-0	4	ISKpn47		predicted	insertion sequence	1316	14.692	0	0.847	0.993	8	194	contig00009 len=185559 cov=14.7 corr=0 origname=NODE_9_length_185559_cov_14.692221_pilon sw=shovill-spades/1.1.0 date=20210510	contig00009	145443	146758	M349 D1 M3 I1 M716 I2 M3 D1 M2 D1 M23 I1 M4 D1 M212
21-MO00471-0	5	MITEEc1		predicted	mite	123	14.493	0.0	0.967	1.0	0	4	contig00010 len=183234 cov=14.5 corr=0 origname=NODE_10_length_183234_cov_14.493487_pilon sw=shovill-spades/1.1.0 date=20210510	contig00010	12043	12165	M123
21-MO00471-0	6	MITEYpe1		predicted	mite	115	14.493	0.0	0.81	0.919	2	20	contig00010 len=183234 cov=14.5 corr=0 origname=NODE_10_length_183234_cov_14.493487_pilon sw=shovill-spades/1.1.0 date=20210510	contig00010	31569	31683	M66 I1 M2 D1 M46
21-MO00471-0	7	MITEYpe1		predicted	mite	117	14.758	0.0	0.769	0.951	0	27	contig00011 len=154924 cov=14.8 corr=0 origname=NODE_11_length_154924_cov_14.758497_pilon sw=shovill-spades/1.1.0 date=20210510	contig00011	97485	97601	M117
21-MO00471-0	8	MITEEc1		predicted	mite	123	14.795	0.0	0.911	1.0	0	11	contig00015 len=142325 cov=14.8 corr=0 origname=NODE_15_length_142325_cov_14.794505_pilon sw=shovill-spades/1.1.0 date=20210510	contig00015	32637	32759	M123
21-MO00471-0	9	MITEYpe1		predicted	mite	123	15.574	0.0	0.805	1.0	0	24	contig00020 len=99636 cov=15.6 corr=0 origname=NODE_20_length_99636_cov_15.574491_pilon sw=shovill-spades/1.1.0 date=20210510	contig00020	82824	82946	M123
21-MO00471-0	10	ISSso4		predicted	insertion sequence	2533	16.766	0	0.943	0.958	34	113	contig00021 len=82515 cov=16.8 corr=0 origname=NODE_21_length_82515_cov_16.766070_pilon sw=shovill-spades/1.1.0 date=20210510	contig00021	52651	55183	M1285 I19 M2 I1 M1 I4 M1 I3 M1 I1 M2 I1 M1 I1 M1185 D1 M9 D1 M3 I1 M9 D1 M31
21-MO00471-0	11	ISEc48		predicted	insertion sequence	1285	16.766	0	0.981	0.962	0	24	contig00021 len=82515 cov=16.8 corr=0 origname=NODE_21_length_82515_cov_16.766070_pilon sw=shovill-spades/1.1.0 date=20210510	contig00021	45130	46414	M1285
21-MO00471-0	12	ISEch14		predicted	insertion sequence	1604	16.766	0	0.806	0.954	16	297	contig00021 len=82515 cov=16.8 corr=0 origname=NODE_21_length_82515_cov_16.766070_pilon sw=shovill-spades/1.1.0 date=20210510	contig00021	49544	51147	M36 I1 M420 I1 M2 I1 M3 D1 M3 D1 M58 I1 M2 D1 M143 I1 M25 D1 M4 I1 M71 D1 M3 I1 M45 D1 M5 I1 M25 I1 M2 D1 M750
21-MO00471-0	13	ISEc27		predicted	insertion sequence	1319	12.096	0	0.856	0.997	2	188	contig00022 len=66464 cov=12.1 corr=0 origname=NODE_22_length_66464_cov_12.095784_pilon sw=shovill-spades/1.1.0 date=20210510	contig00022	23030	24348	M349 I1 M2 D1 M967
21-MO00471-0	14	ISEc1	ISEc7;ISEc2;ISEc6;ISEc4;ISEc3	predicted	insertion sequence	1288	12.677	0	0.985	0.998	0	19	contig00023 len=58263 cov=12.7 corr=0 origname=NODE_23_length_58263_cov_12.677016_pilon sw=shovill-spades/1.1.0 date=20210510	contig00023	10089	11376	M1288
21-MO00471-0	15	ISKpn42		predicted	insertion sequence	1135	14.244	0.0	0.728	0.95	28	284	contig00026 len=47886 cov=14.2 corr=0 origname=NODE_26_length_47886_cov_14.244142_pilon sw=shovill-spades/1.1.0 date=20210510	contig00026	242	1376	M25 D1 M6 I2 M4 D1 M2 D1 M7 D1 M7 D1 M4 I1 M55 D2 M174 I1 M2 I1 M2 D1 M2 D1 M333 I1 M4 D1 M60 D1 M5 I1 M64 I1 M6 I2 M12 D1 M6 D2 M189 I1 M2 D1 M20 I1 M5 D1 M123
21-MO00471-0	16	IS4		predicted	insertion sequence	1426	13.334	0	0.992	1.0	0	11	contig00029 len=32185 cov=13.3 corr=0 origname=NODE_29_length_32185_cov_13.334113_pilon sw=shovill-spades/1.1.0 date=20210510	contig00029	25198	26623	M1426
21-MO00471-0	17	IS679		predicted	insertion sequence	2694	15.723	0	0.956	0.996	10	108	contig00040 len=17352 cov=15.7 corr=0 origname=NODE_40_length_17352_cov_15.722845_pilon sw=shovill-spades/1.1.0 date=20210510	contig00040	12246	14939	M608 I9 M775 I1 M1311
21-MO00471-0	18	IS100		predicted	insertion sequence	1953	13.007	0	0.996	0.999	2	6	contig00043 len=13187 cov=13.0 corr=0 origname=NODE_43_length_13187_cov_13.006662_pilon sw=shovill-spades/1.1.0 date=20210510	contig00043	8236	10188	M163 D1 M191 I1 M1598
21-MO00471-0	19	ISEc38		predicted	insertion sequence	1724	13.007	0	0.949	0.999	2	86	contig00043 len=13187 cov=13.0 corr=0 origname=NODE_43_length_13187_cov_13.006662_pilon sw=shovill-spades/1.1.0 date=20210510	contig00043	1387	3110	M514 D2 M1208
21-MO00471-0	20	Tn1000	Tn gamma delta	predicted	unit transposon	5981	45.061	0	1.0	1.0	0	0	contig00052 len=5981 cov=45.1 corr=0 origname=NODE_52_length_5981_cov_45.060642_pilon sw=shovill-spades/1.1.0 date=20210510	contig00052	1	5981	M5981
21-MO00471-0	21	ISKpn14		predicted	insertion sequence	768	32.98	0	0.874	0.997	2	95	contig00079 len=769 cov=33.0 corr=0 origname=NODE_79_length_769_cov_32.979751_pilon sw=shovill-spades/1.1.0 date=20210510	contig00079	2	769	M588 I1 M2 D1 M177
21-MO00471-0	22	ISEc30		predicted	insertion sequence	766	27.365	0	0.986	1.0	0	11	contig00080 len=766 cov=27.4 corr=0 origname=NODE_80_length_766_cov_27.364632_pilon sw=shovill-spades/1.1.0 date=20210510	contig00080	1	766	M766
21-MO00473-0	1	ISVsa11		predicted	insertion sequence	1253	14.696	0.0	0.713	0.974	30	334	contig00001 len=313636 cov=14.7 corr=0 origname=NODE_1_length_313636_cov_14.695728_pilon sw=shovill-spades/1.1.0 date=20210510	contig00001	62410	63662	M97 D1 M3 I1 M54 D1 M3 I1 M5 I1 M5 D1 M114 D1 M5 I1 M283 D1 M5 I1 M143 I1 M2 D1 M35 I2 M2 D1 M2 D1 M2 I1 M4 D1 M6 I2 M2 I1 M144 D1 M6 I1 M8 I1 M2 I1 M6 D1 M9 D1 M197 I1 M3 D1 M34 D1 M58
21-MO00473-0	2	ISEc1	ISEc7;ISEc2;ISEc6;ISEc4;ISEc3	predicted	insertion sequence	1291	15.562	0	0.953	0.997	4	57	contig00004 len=255990 cov=15.6 corr=0 origname=NODE_4_length_255990_cov_15.562262_pilon sw=shovill-spades/1.1.0 date=20210510	contig00004	253242	254532	M1266 D1 M1 D1 M2 I2 M20
21-MO00473-0	3	MITEEc1		predicted	mite	124	15.562	0.0	0.794	0.959	5	21	contig00004 len=255990 cov=15.6 corr=0 origname=NODE_4_length_255990_cov_15.562262_pilon sw=shovill-spades/1.1.0 date=20210510	contig00004	232938	233061	M28 D1 M5 I1 M26 D1 M29 I1 M5 D1 M28
21-MO00473-0	4	MITEEc1		predicted	mite	123	18.098	0.0	0.87	1.0	0	16	contig00007 len=199033 cov=18.1 corr=0 origname=NODE_7_length_199033_cov_18.098428_pilon sw=shovill-spades/1.1.0 date=20210510	contig00007	134096	134218	M123
21-MO00473-0	5	MITEEc1		predicted	mite	123	17.235	0.0	0.959	1.0	0	5	contig00009 len=157389 cov=17.2 corr=0 origname=NODE_9_length_157389_cov_17.234628_pilon sw=shovill-spades/1.1.0 date=20210510	contig00009	145250	145372	M123
21-MO00473-0	6	MITEYpe1		predicted	mite	115	17.235	0.0	0.81	0.919	2	20	contig00009 len=157389 cov=17.2 corr=0 origname=NODE_9_length_157389_cov_17.234628_pilon sw=shovill-spades/1.1.0 date=20210510	contig00009	125733	125847	M46 D1 M2 I1 M66
21-MO00473-0	7	MITEEc1		predicted	mite	123	17.978	0.0	0.911	1.0	0	11	contig00016 len=108517 cov=18.0 corr=0 origname=NODE_16_length_108517_cov_17.977692_pilon sw=shovill-spades/1.1.0 date=20210510	contig00016	75661	75783	M123
21-MO00473-0	8	MITEYpe1		predicted	mite	123	18.263	0.0	0.805	1.0	0	24	contig00019 len=99934 cov=18.3 corr=0 origname=NODE_19_length_99934_cov_18.263458_pilon sw=shovill-spades/1.1.0 date=20210510	contig00019	16813	16935	M123
21-MO00473-0	9	MITEYpe1		predicted	mite	121	15.433	0.0	0.779	0.984	1	26	contig00021 len=91811 cov=15.4 corr=0 origname=NODE_21_length_91811_cov_15.432507_pilon sw=shovill-spades/1.1.0 date=20210510	contig00021	84804	84924	M47 I1 M74
21-MO00473-0	10	ISEc17	IS3E	predicted	insertion sequence	1258	19.256	0	0.997	1.0	0	4	contig00025 len=71192 cov=19.3 corr=0 origname=NODE_25_length_71192_cov_19.255681_pilon sw=shovill-spades/1.1.0 date=20210510	contig00025	6888	8145	M1258
21-MO00473-0	11	IS903	IS602;IS903R;IS903L	predicted	insertion sequence	1057	14.685	0	0.949	1.0	0	54	contig00038 len=27446 cov=14.7 corr=0 origname=NODE_38_length_27446_cov_14.684981_pilon sw=shovill-spades/1.1.0 date=20210510	contig00038	21208	22264	M1057
21-MO00473-0	12	ISKpn14		predicted	insertion sequence	768	14.685	0	0.884	0.997	2	87	contig00038 len=27446 cov=14.7 corr=0 origname=NODE_38_length_27446_cov_14.684981_pilon sw=shovill-spades/1.1.0 date=20210510	contig00038	22278	23045	M588 I1 M2 D1 M177
21-MO00473-0	13	ISSso4		predicted	insertion sequence	2545	22.481	0	0.94	0.953	46	109	contig00056 len=14879 cov=22.5 corr=0 origname=NODE_56_length_14879_cov_22.481494_pilon sw=shovill-spades/1.1.0 date=20210510	contig00056	9358	11902	M168 D1 M1 D11 M1116 I19 M2 I1 M1 I4 M1 I3 M1 I1 M2 I1 M1 I1 M1185 D1 M9 D1 M3 I1 M9 D1 M31
21-MO00473-0	14	ISEc48		predicted	insertion sequence	1285	22.481	0	0.981	0.962	0	25	contig00056 len=14879 cov=22.5 corr=0 origname=NODE_56_length_14879_cov_22.481494_pilon sw=shovill-spades/1.1.0 date=20210510	contig00056	1833	3117	M1285
21-MO00473-0	15	ISEch14		predicted	insertion sequence	1608	22.481	0	0.797	0.952	20	308	contig00056 len=14879 cov=22.5 corr=0 origname=NODE_56_length_14879_cov_22.481494_pilon sw=shovill-spades/1.1.0 date=20210510	contig00056	6247	7854	M36 I1 M271 D2 M1 D1 M1 D1 M151 I1 M5 D1 M58 I1 M2 D1 M143 I1 M25 D1 M4 I1 M2 D1 M3 I1 M65 D1 M3 I1 M45 D1 M5 I1 M25 I1 M2 D1 M750
21-MO00473-0	16	IS4		predicted	insertion sequence	1426	19.189	0	0.988	1.0	0	17	contig00058 len=14086 cov=19.2 corr=0 origname=NODE_58_length_14086_cov_19.188982_pilon sw=shovill-spades/1.1.0 date=20210510	contig00058	5703	7128	M1426
21-MO00473-0	17	ISEc10		predicted	insertion sequence	2367	17.956	0	0.987	0.982	0	30	contig00072 len=9187 cov=18.0 corr=0 origname=NODE_72_length_9187_cov_17.956402_pilon sw=shovill-spades/1.1.0 date=20210510	contig00072	3907	6273	M2367
21-MO00473-0	18	ISKpn26		predicted	insertion sequence	1196	18.212	0	0.994	1.0	0	7	contig00077 len=8590 cov=18.2 corr=0 origname=NODE_77_length_8590_cov_18.211509_pilon sw=shovill-spades/1.1.0 date=20210510	contig00077	3664	4859	M1196
21-MO00473-0	19	ISKpn14		predicted	insertion sequence	768	18.212	0	0.887	0.997	2	85	contig00077 len=8590 cov=18.2 corr=0 origname=NODE_77_length_8590_cov_18.211509_pilon sw=shovill-spades/1.1.0 date=20210510	contig00077	5120	5887	M588 I1 M2 D1 M177
21-MO00473-0	20	ISEic2		predicted	insertion sequence	1314	19.718	0	0.92	0.999	1	104	contig00089 len=4991 cov=19.7 corr=0 origname=NODE_89_length_4991_cov_19.717928_pilon sw=shovill-spades/1.1.0 date=20210510	contig00089	867	2180	M296 I1 M1018
21-MO00473-0	21	ISCfr14		predicted	insertion sequence	2442	35.09	0	0.877	1.0	0	301	contig00106 len=2442 cov=35.1 corr=0 origname=NODE_106_length_2442_cov_35.090281_pilon sw=shovill-spades/1.1.0 date=20210510	contig00106	1	2442	M2442
21-MO00473-0	22	IS100		predicted	insertion sequence	1954	54.408	0	0.997	0.999	1	5	contig00114 len=1954 cov=54.4 corr=0 origname=NODE_114_length_1954_cov_54.408320_pilon sw=shovill-spades/1.1.0 date=20210510	contig00114	1	1954	M1790 D1 M163
21-MO00473-0	23	ISEc27		predicted	insertion sequence	1319	235.301	0	0.857	0.997	2	187	contig00124 len=1331 cov=235.3 corr=0 origname=NODE_124_length_1331_cov_235.301495_pilon sw=shovill-spades/1.1.0 date=20210510	contig00124	8	1326	M349 I1 M2 D1 M967
21-MO00473-0	24	ISEc36		predicted	insertion sequence	1319	49.749	0	0.812	0.995	4	244	contig00125 len=1331 cov=49.7 corr=0 origname=NODE_125_length_1331_cov_49.749169_pilon sw=shovill-spades/1.1.0 date=20210510	contig00125	8	1326	M45 D1 M5 I1 M298 I1 M2 D1 M967
21-MO00473-0	25	IS30	IS121	predicted	insertion sequence	1221	51.639	0	0.998	1.0	0	3	contig00127 len=1223 cov=51.6 corr=0 origname=NODE_127_length_1223_cov_51.638686_pilon sw=shovill-spades/1.1.0 date=20210510	contig00127	1	1221	M1221
21-MO00473-0	26	ISEc30		predicted	insertion sequence	766	32.942	0	0.986	1.0	0	11	contig00142 len=766 cov=32.9 corr=0 origname=NODE_143_length_766_cov_32.942097_pilon sw=shovill-spades/1.1.0 date=20210510	contig00142	1	766	M766
21-MO00473-0	27	ISEch5		predicted	insertion sequence	704	29.077	0	0.879	0.99	1	84	contig00144 len=713 cov=29.1 corr=0 origname=NODE_146_length_713_cov_29.076792_pilon sw=shovill-spades/1.1.0 date=20210510	contig00144	2	705	M80 I1 M624
21-MO00586-0	1	ISEc1	ISEc7;ISEc2;ISEc6;ISEc4;ISEc3	predicted	insertion sequence	1291	16.042	0	0.957	1.0	0	56	contig00001 len=824914 cov=16.0 corr=0 origname=NODE_1_length_824914_cov_16.041864_pilon sw=shovill-spades/1.1.0 date=20210510	contig00001	409102	410392	M1291
21-MO00586-0	2	MITEYpe1		predicted	mite	120	16.042	0.0	0.779	0.976	2	25	contig00001 len=824914 cov=16.0 corr=0 origname=NODE_1_length_824914_cov_16.041864_pilon sw=shovill-spades/1.1.0 date=20210510	contig00001	379699	379818	M47 I1 M28 I1 M45
21-MO00586-0	3	MITEEc1		predicted	mite	123	19.826	0.0	0.878	1.0	0	15	contig00005 len=199760 cov=19.8 corr=0 origname=NODE_5_length_199760_cov_19.825961_pilon sw=shovill-spades/1.1.0 date=20210510	contig00005	134072	134194	M123
21-MO00586-0	4	MITEEc1		predicted	mite	123	18.207	0.0	0.967	1.0	0	4	contig00006 len=183231 cov=18.2 corr=0 origname=NODE_6_length_183231_cov_18.206768_pilon sw=shovill-spades/1.1.0 date=20210510	contig00006	12019	12141	M123
21-MO00586-0	5	MITEYpe1		predicted	mite	115	18.207	0.0	0.81	0.919	2	20	contig00006 len=183231 cov=18.2 corr=0 origname=NODE_6_length_183231_cov_18.206768_pilon sw=shovill-spades/1.1.0 date=20210510	contig00006	31545	31659	M66 I1 M2 D1 M46
21-MO00586-0	6	MITEYpe1		predicted	mite	117	18.647	0.0	0.769	0.951	0	27	contig00007 len=165855 cov=18.6 corr=0 origname=NODE_7_length_165855_cov_18.647084_pilon sw=shovill-spades/1.1.0 date=20210510	contig00007	97507	97623	M117
21-MO00586-0	7	MITEEc1		predicted	mite	123	18.811	0.0	0.911	1.0	0	11	contig00011 len=150110 cov=18.8 corr=0 origname=NODE_11_length_150110_cov_18.810812_pilon sw=shovill-spades/1.1.0 date=20210510	contig00011	32770	32892	M123
21-MO00586-0	8	ISEc17	IS3E	predicted	insertion sequence	1258	20.088	0	0.997	1.0	0	4	contig00014 len=119345 cov=20.1 corr=0 origname=NODE_14_length_119345_cov_20.087839_pilon sw=shovill-spades/1.1.0 date=20210510	contig00014	13243	14500	M1258
21-MO00586-0	9	MITEYpe1		predicted	mite	123	19.648	0.0	0.805	1.0	0	24	contig00019 len=99648 cov=19.6 corr=0 origname=NODE_19_length_99648_cov_19.648416_pilon sw=shovill-spades/1.1.0 date=20210510	contig00019	16691	16813	M123
21-MO00586-0	10	IS4		predicted	insertion sequence	1426	17.768	0	0.992	1.0	0	12	contig00020 len=97849 cov=17.8 corr=0 origname=NODE_20_length_97849_cov_17.767841_pilon sw=shovill-spades/1.1.0 date=20210510	contig00020	90862	92287	M1426
21-MO00586-0	11	ISEc48		predicted	insertion sequence	1285	14.913	0	0.981	0.962	0	25	contig00023 len=87994 cov=14.9 corr=0 origname=NODE_23_length_87994_cov_14.912629_pilon sw=shovill-spades/1.1.0 date=20210510	contig00023	73880	75164	M1285
21-MO00586-0	12	ISKpn47		predicted	insertion sequence	1316	18.037	0	0.847	0.993	8	194	contig00024 len=78652 cov=18.0 corr=0 origname=NODE_24_length_78652_cov_18.036829_pilon sw=shovill-spades/1.1.0 date=20210510	contig00024	38535	39850	M349 D1 M3 I1 M716 I2 M3 D1 M2 D1 M23 I1 M4 D1 M212
21-MO00586-0	13	ISEc10		predicted	insertion sequence	2367	20.248	0	0.987	0.982	0	30	contig00026 len=63904 cov=20.2 corr=0 origname=NODE_26_length_63904_cov_20.248209_pilon sw=shovill-spades/1.1.0 date=20210510	contig00026	19245	21611	M2367
21-MO00586-0	14	ISSfl3		predicted	insertion sequence	2533	20.469	0	0.94	0.905	35	116	contig00031 len=40395 cov=20.5 corr=0 origname=NODE_31_length_40395_cov_20.469157_pilon sw=shovill-spades/1.1.0 date=20210510	contig00031	1040	3572	M1073 D5 M697 D10 M2 D3 M2 D2 M1 D5 M235 I1 M4 D1 M65 D1 M2 I1 M102 I1 M6 D1 M110 I1 M98 D1 M1 D2 M104
21-MO00586-0	15	ISEc38		predicted	insertion sequence	1722	20.469	0	0.995	1.0	0	8	contig00031 len=40395 cov=20.5 corr=0 origname=NODE_31_length_40395_cov_20.469157_pilon sw=shovill-spades/1.1.0 date=20210510	contig00031	14444	16165	M1722
21-MO00586-0	16	ISEsa2	ISCfr15	predicted	insertion sequence	1492	20.469	0	0.942	0.999	1	85	contig00031 len=40395 cov=20.5 corr=0 origname=NODE_31_length_40395_cov_20.469157_pilon sw=shovill-spades/1.1.0 date=20210510	contig00031	16430	17921	M726 I1 M766
21-MO00586-0	17	ISEc36		predicted	insertion sequence	1317	20.469	0	0.781	0.992	8	281	contig00031 len=40395 cov=20.5 corr=0 origname=NODE_31_length_40395_cov_20.469157_pilon sw=shovill-spades/1.1.0 date=20210510	contig00031	21224	22540	M35 I1 M26 I1 M9 I1 M8 D1 M308 I1 M3 D1 M668 D1 M8 I1 M249
21-MO00586-0	18	ISBma3	ISBmu10	predicted	insertion sequence	1400	20.469	0.0	0.741	0.923	54	316	contig00031 len=40395 cov=20.5 corr=0 origname=NODE_31_length_40395_cov_20.469157_pilon sw=shovill-spades/1.1.0 date=20210510	contig00031	29163	30562	M80 D1 M2 I1 M36 I1 M6 D1 M146 D1 M5 I1 M84 I1 M1 I2 M17 D2 M1 D1 M25 I2 M6 D2 M122 I1 M4 I1 M2 I1 M9 D1 M1 D2 M11 D1 M7 I1 M414 I1 M2 D1 M8 D1 M2 I1 M139 D3 M6 D1 M4 I2 M4 D1 M1 D1 M2 D1 M13 I1 M2 I2 M3 I1 M2 I3 M2 I1 M9 D1 M10 D1 M35 D1 M6 D1 M4 D1 M55 I1 M10 I2 M51 D1 M24
21-MO00586-0	19	ISEc1	ISEc7;ISEc2;ISEc6;ISEc4;ISEc3	predicted	insertion sequence	1290	16.777	0	0.957	0.996	5	51	contig00035 len=28087 cov=16.8 corr=0 origname=NODE_35_length_28087_cov_16.776896_pilon sw=shovill-spades/1.1.0 date=20210510	contig00035	24705	25994	M1000 I1 M265 D1 M1 D1 M2 I2 M20
21-MO00586-0	20	MITEEc1		predicted	mite	124	16.777	0.0	0.794	0.959	5	21	contig00035 len=28087 cov=16.8 corr=0 origname=NODE_35_length_28087_cov_16.776896_pilon sw=shovill-spades/1.1.0 date=20210510	contig00035	4361	4484	M28 D1 M5 I1 M26 D1 M29 I1 M5 D1 M28
21-MO00586-0	21	IS679		predicted	insertion sequence	2701	17.679	0	0.961	0.999	3	102	contig00037 len=25555 cov=17.7 corr=0 origname=NODE_37_length_25555_cov_17.678701_pilon sw=shovill-spades/1.1.0 date=20210510	contig00037	13882	16582	M597 I3 M2104
21-MO00586-0	22	ISKpn42		predicted	insertion sequence	1102	13.806	0.0	0.767	0.934	15	243	contig00047 len=7647 cov=13.8 corr=0 origname=NODE_47_length_7647_cov_13.805851_pilon sw=shovill-spades/1.1.0 date=20210510	contig00047	997	2098	M210 D2 M1 D1 M50 I1 M3 D1 M347 I1 M3 D1 M13 I1 M4 D1 M74 I1 M3 D1 M43 D1 M3 D1 M3 I2 M336
21-MO00586-0	2_1	cn_1503_ISEc1		putative	composite transposon	1503	16.042	0	0.957	1.0	0	56	contig00001 len=824914 cov=16.0 corr=0 origname=NODE_1_length_824914_cov_16.041864_pilon sw=shovill-spades/1.1.0 date=20210510	contig00001	408889	410392
21-MO00588-0	1	ISVsa11		predicted	insertion sequence	1253	15.011	0.0	0.713	0.974	30	334	contig00002 len=443804 cov=15.0 corr=0 origname=NODE_2_length_443804_cov_15.010834_pilon sw=shovill-spades/1.1.0 date=20210510	contig00002	340566	341818	M58 D1 M34 D1 M3 I1 M197 D1 M9 D1 M6 I1 M2 I1 M8 I1 M6 D1 M144 I1 M2 I2 M6 D1 M4 I1 M2 D1 M2 D1 M2 I2 M35 D1 M2 I1 M143 I1 M5 D1 M283 I1 M5 D1 M114 D1 M5 I1 M5 I1 M3 D1 M54 I1 M3 D1 M97
21-MO00588-0	2	ISEc1	ISEc7;ISEc2;ISEc6;ISEc4;ISEc3	predicted	insertion sequence	1291	16.33	0	0.957	0.997	4	52	contig00005 len=258275 cov=16.3 corr=0 origname=NODE_5_length_258275_cov_16.330369_pilon sw=shovill-spades/1.1.0 date=20210510	contig00005	5154	6444	M20 I2 M2 D1 M1 D1 M1266
21-MO00588-0	3	MITEEc1		predicted	mite	124	16.33	0.0	0.794	0.959	5	21	contig00005 len=258275 cov=16.3 corr=0 origname=NODE_5_length_258275_cov_16.330369_pilon sw=shovill-spades/1.1.0 date=20210510	contig00005	26693	26816	M28 D1 M5 I1 M29 D1 M26 I1 M5 D1 M28
21-MO00588-0	4	MITEEc1		predicted	mite	123	20.046	0.0	0.87	1.0	0	16	contig00006 len=217214 cov=20.0 corr=0 origname=NODE_6_length_217214_cov_20.046226_pilon sw=shovill-spades/1.1.0 date=20210510	contig00006	65016	65138	M123
21-MO00588-0	5	MITEEc1		predicted	mite	123	19.905	0.0	0.911	1.0	0	11	contig00007 len=196643 cov=19.9 corr=0 origname=NODE_7_length_196643_cov_19.904939_pilon sw=shovill-spades/1.1.0 date=20210510	contig00007	32735	32857	M123
21-MO00588-0	6	IS682		predicted	insertion sequence	2533	18.683	0	0.967	1.0	0	83	contig00011 len=180438 cov=18.7 corr=0 origname=NODE_11_length_180438_cov_18.682787_pilon sw=shovill-spades/1.1.0 date=20210510	contig00011	4616	7148	M2533
21-MO00588-0	7	ISEc36		predicted	insertion sequence	1319	18.683	0	0.809	0.998	0	252	contig00011 len=180438 cov=18.7 corr=0 origname=NODE_11_length_180438_cov_18.682787_pilon sw=shovill-spades/1.1.0 date=20210510	contig00011	7999	9317	M1319
21-MO00588-0	8	MITEEc1		predicted	mite	123	18.705	0.0	0.967	1.0	0	4	contig00013 len=157277 cov=18.7 corr=0 origname=NODE_13_length_157277_cov_18.705033_pilon sw=shovill-spades/1.1.0 date=20210510	contig00013	12019	12141	M123
21-MO00588-0	9	MITEYpe1		predicted	mite	115	18.705	0.0	0.81	0.919	2	20	contig00013 len=157277 cov=18.7 corr=0 origname=NODE_13_length_157277_cov_18.705033_pilon sw=shovill-spades/1.1.0 date=20210510	contig00013	31545	31659	M66 I1 M2 D1 M46
21-MO00588-0	10	MITEYpe1		predicted	mite	123	21.2	0.0	0.805	1.0	0	24	contig00019 len=97855 cov=21.2 corr=0 origname=NODE_19_length_97855_cov_21.200178_pilon sw=shovill-spades/1.1.0 date=20210510	contig00019	80923	81045	M123
21-MO00588-0	11	ISKpn8		predicted	insertion sequence	1443	16.048	0	0.945	1.0	0	80	contig00021 len=91581 cov=16.0 corr=0 origname=NODE_21_length_91581_cov_16.048319_pilon sw=shovill-spades/1.1.0 date=20210510	contig00021	41943	43385	M1443
21-MO00588-0	12	ISEsa2	ISCfr15	predicted	insertion sequence	1493	16.048	0	0.942	1.0	0	87	contig00021 len=91581 cov=16.0 corr=0 origname=NODE_21_length_91581_cov_16.048319_pilon sw=shovill-spades/1.1.0 date=20210510	contig00021	26080	27572	M1493
21-MO00588-0	13	ISKpn2		predicted	insertion sequence	1308	16.048	0	0.94	0.998	2	77	contig00021 len=91581 cov=16.0 corr=0 origname=NODE_21_length_91581_cov_16.048319_pilon sw=shovill-spades/1.1.0 date=20210510	contig00021	32238	33545	M1136 D1 M87 D1 M83
21-MO00588-0	14	ISEhe3		predicted	insertion sequence	1228	16.048	0	0.946	0.996	5	61	contig00021 len=91581 cov=16.0 corr=0 origname=NODE_21_length_91581_cov_16.048319_pilon sw=shovill-spades/1.1.0 date=20210510	contig00021	23367	24594	M11 D1 M2 I1 M35 I1 M325 D1 M438 I1 M415
21-MO00588-0	15	ISEch14		predicted	insertion sequence	1643	16.048	0	0.802	0.974	24	304	contig00021 len=91581 cov=16.0 corr=0 origname=NODE_21_length_91581_cov_16.048319_pilon sw=shovill-spades/1.1.0 date=20210510	contig00021	13621	15263	M23 I3 M748 D3 M7 I2 M1 I1 M25 I1 M1 I1 M3 D2 M45 I1 M6 D1 M68 I1 M4 D1 M169 D1 M2 I1 M58 D1 M3 D1 M3 I1 M2 I1 M420 I1 M45
21-MO00588-0	16	ISEc36		predicted	insertion sequence	1317	16.048	0	0.778	0.992	8	285	contig00021 len=91581 cov=16.0 corr=0 origname=NODE_21_length_91581_cov_16.048319_pilon sw=shovill-spades/1.1.0 date=20210510	contig00021	30886	32202	M35 I1 M26 I1 M11 I1 M7 D1 M307 I1 M3 D1 M674 D1 M2 I1 M249
21-MO00588-0	17	IS4		predicted	insertion sequence	1426	17.312	0	0.989	1.0	0	16	contig00024 len=58796 cov=17.3 corr=0 origname=NODE_24_length_58796_cov_17.312226_pilon sw=shovill-spades/1.1.0 date=20210510	contig00024	51809	53234	M1426
21-MO00588-0	18	MITEYpe1		predicted	mite	120	15.856	0.0	0.779	0.976	2	25	contig00025 len=53003 cov=15.9 corr=0 origname=NODE_25_length_53003_cov_15.856173_pilon sw=shovill-spades/1.1.0 date=20210510	contig00025	7025	7144	M45 I1 M28 I1 M47
21-MO00588-0	19	ISKpn14		predicted	insertion sequence	732	30.517	0	0.872	0.951	2	92	contig00046 len=733 cov=30.5 corr=0 origname=NODE_55_length_733_cov_30.516502_pilon sw=shovill-spades/1.1.0 date=20210510	contig00046	2	733	M588 I1 M2 D1 M141
21-MO00589-0	1	ISEc1	ISEc7;ISEc2;ISEc6;ISEc4;ISEc3	predicted	insertion sequence	1290	15.395	0	0.951	0.999	1	62	contig00003 len=400520 cov=15.4 corr=0 origname=NODE_3_length_400520_cov_15.395407_pilon sw=shovill-spades/1.1.0 date=20210510	contig00003	19281	20570	M311 I1 M979
21-MO00589-0	2	MITEEc1		predicted	mite	123	20.287	0.0	0.911	1.0	0	11	contig00004 len=377343 cov=20.3 corr=0 origname=NODE_4_length_377343_cov_20.287080_pilon sw=shovill-spades/1.1.0 date=20210510	contig00004	175228	175350	M123
21-MO00589-0	3	ISVsa11		predicted	insertion sequence	1253	16.693	0.0	0.712	0.974	30	335	contig00006 len=255018 cov=16.7 corr=0 origname=NODE_6_length_255018_cov_16.693194_pilon sw=shovill-spades/1.1.0 date=20210510	contig00006	170491	171743	M58 D1 M34 D1 M3 I1 M197 D1 M9 D1 M6 I1 M2 I1 M8 I1 M6 D1 M144 I1 M2 I2 M6 D1 M4 I1 M2 D1 M2 D1 M2 I2 M35 D1 M2 I1 M143 I1 M5 D1 M283 I1 M5 D1 M114 D1 M5 I1 M5 I1 M3 D1 M54 I1 M3 D1 M97
21-MO00589-0	4	MITEEc1		predicted	mite	124	16.693	0.0	0.802	0.959	5	20	contig00006 len=255018 cov=16.7 corr=0 origname=NODE_6_length_255018_cov_16.693194_pilon sw=shovill-spades/1.1.0 date=20210510	contig00006	234487	234610	M28 D1 M5 I1 M26 D1 M29 I1 M5 D1 M28
21-MO00589-0	5	MITEEc1		predicted	mite	123	20.859	0.0	0.878	1.0	0	15	contig00007 len=200629 cov=20.9 corr=0 origname=NODE_7_length_200629_cov_20.859498_pilon sw=shovill-spades/1.1.0 date=20210510	contig00007	134735	134857	M123
21-MO00589-0	6	MITEEc1		predicted	mite	123	19.159	0.0	0.959	1.0	0	5	contig00009 len=183241 cov=19.2 corr=0 origname=NODE_9_length_183241_cov_19.158617_pilon sw=shovill-spades/1.1.0 date=20210510	contig00009	12012	12134	M123
21-MO00589-0	7	MITEYpe1		predicted	mite	115	19.159	0.0	0.81	0.919	2	20	contig00009 len=183241 cov=19.2 corr=0 origname=NODE_9_length_183241_cov_19.158617_pilon sw=shovill-spades/1.1.0 date=20210510	contig00009	31538	31652	M66 I1 M2 D1 M46
21-MO00589-0	8	Tn3411		predicted	composite transposon	2667	13.728	0	0.994	0.909	4	12	contig00013 len=117153 cov=13.7 corr=0 origname=NODE_13_length_117153_cov_13.728308_pilon sw=shovill-spades/1.1.0 date=20210510	contig00013	96238	98904	M2646 D1 M9 D1 M1 D1 M1 D1 M6
21-MO00589-0	9	ISKpn8		predicted	insertion sequence	1443	13.728	0	0.943	1.0	0	82	contig00013 len=117153 cov=13.7 corr=0 origname=NODE_13_length_117153_cov_13.728308_pilon sw=shovill-spades/1.1.0 date=20210510	contig00013	43136	44578	M1443
21-MO00589-0	10	ISEc31	ISEc67	predicted	insertion sequence	1258	13.728	0	0.999	1.0	0	1	contig00013 len=117153 cov=13.7 corr=0 origname=NODE_13_length_117153_cov_13.728308_pilon sw=shovill-spades/1.1.0 date=20210510	contig00013	34460	35717	M1258
21-MO00589-0	11	ISEsa2	ISCfr15	predicted	insertion sequence	1493	13.728	0	0.941	1.0	0	88	contig00013 len=117153 cov=13.7 corr=0 origname=NODE_13_length_117153_cov_13.728308_pilon sw=shovill-spades/1.1.0 date=20210510	contig00013	28093	29585	M1493
21-MO00589-0	12	ISEhe3		predicted	insertion sequence	1237	13.728	0	0.941	0.989	14	59	contig00013 len=117153 cov=13.7 corr=0 origname=NODE_13_length_117153_cov_13.728308_pilon sw=shovill-spades/1.1.0 date=20210510	contig00013	25370	26606	M11 D1 M2 I1 M35 I1 M325 D1 M326 D8 M1 D1 M111 I1 M415
21-MO00589-0	13	ISEc17	IS3E	predicted	insertion sequence	1243	13.728	0	0.926	0.988	15	78	contig00013 len=117153 cov=13.7 corr=0 origname=NODE_13_length_117153_cov_13.728308_pilon sw=shovill-spades/1.1.0 date=20210510	contig00013	2991	4233	M192 I12 M242 I1 M485 I1 M5 I1 M319
21-MO00589-0	14	ISEch14		predicted	insertion sequence	1647	13.728	0	0.8	0.974	24	308	contig00013 len=117153 cov=13.7 corr=0 origname=NODE_13_length_117153_cov_13.728308_pilon sw=shovill-spades/1.1.0 date=20210510	contig00013	15620	17266	M23 I3 M402 D1 M1 D1 M1 D2 M352 D1 M2 I1 M25 I1 M1 I1 M3 D2 M45 I1 M6 D1 M68 I1 M4 D1 M169 D1 M2 I1 M58 D1 M3 D1 M3 I1 M2 I1 M420 I1 M45
21-MO00589-0	15	ISEc36		predicted	insertion sequence	1317	13.728	0	0.78	0.992	8	283	contig00013 len=117153 cov=13.7 corr=0 origname=NODE_13_length_117153_cov_13.728308_pilon sw=shovill-spades/1.1.0 date=20210510	contig00013	32901	34217	M35 I1 M26 I1 M11 I1 M7 D1 M307 I1 M3 D1 M674 D1 M2 I1 M249
21-MO00589-0	16	ISYps8		predicted	insertion sequence	1148	13.728	0	0.781	0.936	14	239	contig00013 len=117153 cov=13.7 corr=0 origname=NODE_13_length_117153_cov_13.728308_pilon sw=shovill-spades/1.1.0 date=20210510	contig00013	1751	2898	M337 I1 M24 I1 M9 D1 M164 D1 M3 I1 M4 D1 M1 D1 M5 I2 M142 I1 M2 I1 M6 D1 M2 D1 M430 D1 M12
21-MO00589-0	17	MITEYpe1		predicted	mite	123	21.96	0.0	0.805	1.0	0	24	contig00016 len=98541 cov=22.0 corr=0 origname=NODE_16_length_98541_cov_21.959518_pilon sw=shovill-spades/1.1.0 date=20210510	contig00016	81698	81820	M123
21-MO00589-0	18	IS4		predicted	insertion sequence	1426	18.295	0	0.989	1.0	0	15	contig00020 len=69707 cov=18.3 corr=0 origname=NODE_20_length_69707_cov_18.294625_pilon sw=shovill-spades/1.1.0 date=20210510	contig00020	62720	64145	M1426
21-MO00589-0	19	MITEYpe1		predicted	mite	121	16.326	0.0	0.779	0.984	1	26	contig00021 len=59815 cov=16.3 corr=0 origname=NODE_21_length_59815_cov_16.325962_pilon sw=shovill-spades/1.1.0 date=20210510	contig00021	48086	48206	M47 I1 M74
21-MO00589-0	20	ISEc1	ISEc7;ISEc2;ISEc6;ISEc4;ISEc3	predicted	insertion sequence	1291	18.472	0	0.953	1.0	0	61	contig00034 len=3820 cov=18.5 corr=0 origname=NODE_34_length_3820_cov_18.471703_pilon sw=shovill-spades/1.1.0 date=20210510	contig00034	1147	2437	M1291
21-MO00589-0	21_20	cn_2674_ISEc1		putative	composite transposon	2674	18.472	0	0.953	1.0	0	61	contig00034 len=3820 cov=18.5 corr=0 origname=NODE_34_length_3820_cov_18.471703_pilon sw=shovill-spades/1.1.0 date=20210510	contig00034	1146	3820
21-MO00590-0	1	ISEc1	ISEc7;ISEc2;ISEc6;ISEc4;ISEc3	predicted	insertion sequence	1290	13.803	0	0.955	0.999	1	57	contig00001 len=553170 cov=13.8 corr=0 origname=NODE_1_length_553170_cov_13.803227_pilon sw=shovill-spades/1.1.0 date=20210510	contig00001	417535	418824	M654 I1 M636
21-MO00590-0	2	MITEYpe1		predicted	mite	121	13.803	0.0	0.779	0.984	1	26	contig00001 len=553170 cov=13.8 corr=0 origname=NODE_1_length_553170_cov_13.803227_pilon sw=shovill-spades/1.1.0 date=20210510	contig00001	447916	448036	M74 I1 M47
21-MO00590-0	3	IS911	ISSHO1	predicted	insertion sequence	1248	17.759	0	0.975	0.998	2	29	contig00002 len=496321 cov=17.8 corr=0 origname=NODE_2_length_496321_cov_17.758500_pilon sw=shovill-spades/1.1.0 date=20210510	contig00002	161947	163194	M625 I1 M582 I1 M41
21-MO00590-0	4	MITEEc1		predicted	mite	123	17.759	0.0	0.902	1.0	0	12	contig00002 len=496321 cov=17.8 corr=0 origname=NODE_2_length_496321_cov_17.758500_pilon sw=shovill-spades/1.1.0 date=20210510	contig00002	106995	107117	M123
21-MO00590-0	5	MITEEc1		predicted	mite	123	17.759	0.0	0.959	1.0	0	5	contig00002 len=496321 cov=17.8 corr=0 origname=NODE_2_length_496321_cov_17.758500_pilon sw=shovill-spades/1.1.0 date=20210510	contig00002	483850	483972	M123
21-MO00590-0	6	MITEYpe1		predicted	mite	115	17.759	0.0	0.81	0.919	2	20	contig00002 len=496321 cov=17.8 corr=0 origname=NODE_2_length_496321_cov_17.758500_pilon sw=shovill-spades/1.1.0 date=20210510	contig00002	464332	464446	M46 D1 M2 I1 M66
21-MO00590-0	7	ISEc1	ISEc7;ISEc2;ISEc6;ISEc4;ISEc3	predicted	insertion sequence	1291	15.724	0	0.951	0.997	4	59	contig00004 len=257123 cov=15.7 corr=0 origname=NODE_4_length_257123_cov_15.723657_pilon sw=shovill-spades/1.1.0 date=20210510	contig00004	2874	4164	M20 I2 M2 D1 M1 D1 M1266
21-MO00590-0	8	MITEEc1		predicted	mite	124	15.724	0.0	0.794	0.959	5	21	contig00004 len=257123 cov=15.7 corr=0 origname=NODE_4_length_257123_cov_15.723657_pilon sw=shovill-spades/1.1.0 date=20210510	contig00004	24500	24623	M28 D1 M5 I1 M29 D1 M26 I1 M5 D1 M28
21-MO00590-0	9	MITEEc1		predicted	mite	123	17.663	0.0	0.878	1.0	0	15	contig00005 len=223048 cov=17.7 corr=0 origname=NODE_5_length_223048_cov_17.662593_pilon sw=shovill-spades/1.1.0 date=20210510	contig00005	65565	65687	M123
21-MO00590-0	10	IS4		predicted	insertion sequence	1426	15.649	0	0.99	1.0	0	14	contig00018 len=100160 cov=15.6 corr=0 origname=NODE_18_length_100160_cov_15.649016_pilon sw=shovill-spades/1.1.0 date=20210510	contig00018	5557	6982	M1426
21-MO00590-0	11	MITEYpe1		predicted	mite	123	17.764	0.0	0.805	1.0	0	24	contig00019 len=98947 cov=17.8 corr=0 origname=NODE_19_length_98947_cov_17.763894_pilon sw=shovill-spades/1.1.0 date=20210510	contig00019	82015	82137	M123
21-MO00590-0	12	ISSso4		predicted	insertion sequence	2533	18.57	0	0.943	0.958	34	111	contig00020 len=96879 cov=18.6 corr=0 origname=NODE_20_length_96879_cov_18.569776_pilon sw=shovill-spades/1.1.0 date=20210510	contig00020	87053	89585	M31 D1 M9 I1 M3 D1 M9 D1 M1185 I1 M1 I1 M2 I1 M1 I3 M1 I4 M1 I1 M2 I19 M1285
21-MO00590-0	13	ISEch14		predicted	insertion sequence	1605	18.57	0	0.807	0.955	15	297	contig00020 len=96879 cov=18.6 corr=0 origname=NODE_20_length_96879_cov_18.569776_pilon sw=shovill-spades/1.1.0 date=20210510	contig00020	91090	92694	M750 D1 M2 I1 M25 I1 M5 D1 M45 I1 M3 D1 M71 I1 M4 D1 M169 D1 M2 I1 M58 D1 M3 D1 M3 I1 M2 I1 M420 I1 M36
21-MO00590-0	14	ISEc10		predicted	insertion sequence	2367	18.514	0	0.987	0.982	0	30	contig00029 len=45845 cov=18.5 corr=0 origname=NODE_29_length_45845_cov_18.514196_pilon sw=shovill-spades/1.1.0 date=20210510	contig00029	24370	26736	M2367
21-MO00590-0	15	ISKpn37		predicted	insertion sequence	1233	17.038	0	0.962	0.984	20	28	contig00035 len=32312 cov=17.0 corr=0 origname=NODE_35_length_32312_cov_17.038217_pilon sw=shovill-spades/1.1.0 date=20210510	contig00035	21418	22650	M625 I8 M358 I1 M187 I11 M63
21-MO00590-0	16	IS679		predicted	insertion sequence	2694	20.624	0	0.956	0.996	10	108	contig00044 len=12282 cov=20.6 corr=0 origname=NODE_44_length_12282_cov_20.623941_pilon sw=shovill-spades/1.1.0 date=20210510	contig00044	4550	7243	M1311 I1 M775 I9 M608
21-MO00590-0	17	ISEc36		predicted	insertion sequence	1292	114.143	0	0.811	0.975	4	240	contig00085 len=1299 cov=114.1 corr=0 origname=NODE_85_length_1299_cov_114.143345_pilon sw=shovill-spades/1.1.0 date=20210510	contig00085	1	1292	M940 D1 M2 I1 M298 I1 M5 D1 M45
21-MO00591-0	1	MITEEc1		predicted	mite	124	16.362	0.0	0.802	0.959	5	20	contig00001 len=821608 cov=16.4 corr=0 origname=NODE_1_length_821608_cov_16.361704_pilon sw=shovill-spades/1.1.0 date=20210510	contig00001	21126	21249	M28 D1 M5 I1 M29 D1 M26 I1 M5 D1 M28
21-MO00591-0	2	ISKpn47		predicted	insertion sequence	1315	21.273	0	0.847	0.992	8	194	contig00003 len=344942 cov=21.3 corr=0 origname=NODE_3_length_344942_cov_21.273358_pilon sw=shovill-spades/1.1.0 date=20210510	contig00003	8090	9404	M349 D1 M3 I1 M716 I2 M3 D1 M2 D1 M23 I1 M4 D1 M211
21-MO00591-0	3	MITEEc1		predicted	mite	123	21.273	0.0	0.967	1.0	0	4	contig00003 len=344942 cov=21.3 corr=0 origname=NODE_3_length_344942_cov_21.273358_pilon sw=shovill-spades/1.1.0 date=20210510	contig00003	331197	331319	M123
21-MO00591-0	4	MITEYpe1		predicted	mite	115	21.273	0.0	0.81	0.919	2	20	contig00003 len=344942 cov=21.3 corr=0 origname=NODE_3_length_344942_cov_21.273358_pilon sw=shovill-spades/1.1.0 date=20210510	contig00003	311679	311793	M46 D1 M2 I1 M66
21-MO00591-0	5	MITEEc1		predicted	mite	123	21.447	0.0	0.911	1.0	0	11	contig00005 len=239250 cov=21.4 corr=0 origname=NODE_5_length_239250_cov_21.446632_pilon sw=shovill-spades/1.1.0 date=20210510	contig00005	206394	206516	M123
21-MO00591-0	6	MITEEc1		predicted	mite	123	21.626	0.0	0.878	1.0	0	15	contig00006 len=226338 cov=21.6 corr=0 origname=NODE_6_length_226338_cov_21.625805_pilon sw=shovill-spades/1.1.0 date=20210510	contig00006	134505	134627	M123
21-MO00591-0	7	ISKpn8		predicted	insertion sequence	1443	14.03	0	0.944	1.0	0	81	contig00014 len=103463 cov=14.0 corr=0 origname=NODE_14_length_103463_cov_14.030493_pilon sw=shovill-spades/1.1.0 date=20210510	contig00014	48256	49698	M1443
21-MO00591-0	8	IS3		predicted	insertion sequence	1257	14.03	0	0.998	0.999	1	2	contig00014 len=103463 cov=14.0 corr=0 origname=NODE_14_length_103463_cov_14.030493_pilon sw=shovill-spades/1.1.0 date=20210510	contig00014	100491	101747	M644 I1 M613
21-MO00591-0	9	ISEsa2	ISCfr15	predicted	insertion sequence	1493	14.03	0	0.94	1.0	0	89	contig00014 len=103463 cov=14.0 corr=0 origname=NODE_14_length_103463_cov_14.030493_pilon sw=shovill-spades/1.1.0 date=20210510	contig00014	61491	62983	M1493
21-MO00591-0	10	ISEhe3		predicted	insertion sequence	1228	14.03	0	0.947	0.996	5	60	contig00014 len=103463 cov=14.0 corr=0 origname=NODE_14_length_103463_cov_14.030493_pilon sw=shovill-spades/1.1.0 date=20210510	contig00014	64470	65697	M415 I1 M438 D1 M325 I1 M35 I1 M2 D1 M11
21-MO00591-0	11	ISEch14		predicted	insertion sequence	1647	14.03	0	0.799	0.974	24	309	contig00014 len=103463 cov=14.0 corr=0 origname=NODE_14_length_103463_cov_14.030493_pilon sw=shovill-spades/1.1.0 date=20210510	contig00014	73801	75447	M45 I1 M420 I1 M2 I1 M3 D1 M3 D1 M58 I1 M2 D1 M169 D1 M4 I1 M68 D1 M6 I1 M45 D2 M3 I1 M1 I1 M25 I1 M2 D1 M352 D2 M1 D1 M1 D1 M402 I3 M23
21-MO00591-0	12	MITEYpe1		predicted	mite	123	22.351	0.0	0.805	1.0	0	24	contig00015 len=99759 cov=22.4 corr=0 origname=NODE_15_length_99759_cov_22.351313_pilon sw=shovill-spades/1.1.0 date=20210510	contig00015	82822	82944	M123
21-MO00591-0	13	MITEYpe1		predicted	mite	121	16.671	0.0	0.779	0.984	1	26	contig00023 len=49259 cov=16.7 corr=0 origname=NODE_23_length_49259_cov_16.670683_pilon sw=shovill-spades/1.1.0 date=20210510	contig00023	37047	37167	M47 I1 M74
21-MO00591-0	14	ISEc1	ISEc7;ISEc2;ISEc6;ISEc4;ISEc3	predicted	insertion sequence	1186	21.604	0	0.961	0.917	1	45	contig00044 len=2660 cov=21.6 corr=0 origname=NODE_44_length_2660_cov_21.604422_pilon sw=shovill-spades/1.1.0 date=20210510	contig00044	1	1186	M981 D1 M204
21-MO00591-0	15	IS4		predicted	insertion sequence	1426	74.002	0	0.989	1.0	0	15	contig00047 len=1426 cov=74.0 corr=0 origname=NODE_47_length_1426_cov_74.001540_pilon sw=shovill-spades/1.1.0 date=20210510	contig00047	1	1426	M1426
21-MO00591-0	16	ISVsa11		predicted	insertion sequence	1253	77.411	0.0	0.715	0.974	30	332	contig00048 len=1256 cov=77.4 corr=0 origname=NODE_48_length_1256_cov_77.410983_pilon sw=shovill-spades/1.1.0 date=20210510	contig00048	1	1253	M58 D1 M34 D1 M3 I1 M197 D1 M9 D1 M6 I1 M2 I1 M8 I1 M6 D1 M144 I1 M2 I2 M6 D1 M4 I1 M2 D1 M2 D1 M2 I2 M35 D1 M2 I1 M143 I1 M5 D1 M283 I1 M5 D1 M114 D1 M5 I1 M5 I1 M3 D1 M54 I1 M3 D1 M97
21-MO00592-0	1	IS679		predicted	insertion sequence	2694	20.251	0	0.956	0.996	10	108	contig00001 len=517493 cov=20.3 corr=0 origname=NODE_1_length_517493_cov_20.251174_pilon sw=shovill-spades/1.1.0 date=20210510	contig00001	500826	503519	M1311 I1 M775 I9 M608
21-MO00592-0	2	IS911	ISSHO1	predicted	insertion sequence	1248	20.251	0	0.975	0.998	2	29	contig00001 len=517493 cov=20.3 corr=0 origname=NODE_1_length_517493_cov_20.251174_pilon sw=shovill-spades/1.1.0 date=20210510	contig00001	333140	334387	M41 I1 M582 I1 M625
21-MO00592-0	3	MITEEc1		predicted	mite	123	20.251	0.0	0.902	1.0	0	12	contig00001 len=517493 cov=20.3 corr=0 origname=NODE_1_length_517493_cov_20.251174_pilon sw=shovill-spades/1.1.0 date=20210510	contig00001	389217	389339	M123
21-MO00592-0	4	MITEEc1		predicted	mite	123	20.251	0.0	0.959	1.0	0	5	contig00001 len=517493 cov=20.3 corr=0 origname=NODE_1_length_517493_cov_20.251174_pilon sw=shovill-spades/1.1.0 date=20210510	contig00001	12350	12472	M123
21-MO00592-0	5	MITEYpe1		predicted	mite	115	20.251	0.0	0.81	0.919	2	20	contig00001 len=517493 cov=20.3 corr=0 origname=NODE_1_length_517493_cov_20.251174_pilon sw=shovill-spades/1.1.0 date=20210510	contig00001	31876	31990	M66 I1 M2 D1 M46
21-MO00592-0	6	ISEc1	ISEc7;ISEc2;ISEc6;ISEc4;ISEc3	predicted	insertion sequence	1290	15.844	0	0.955	0.999	1	57	contig00003 len=501649 cov=15.8 corr=0 origname=NODE_3_length_501649_cov_15.844420_pilon sw=shovill-spades/1.1.0 date=20210510	contig00003	366009	367298	M654 I1 M636
21-MO00592-0	7	MITEYpe1		predicted	mite	121	15.844	0.0	0.779	0.984	1	26	contig00003 len=501649 cov=15.8 corr=0 origname=NODE_3_length_501649_cov_15.844420_pilon sw=shovill-spades/1.1.0 date=20210510	contig00003	396390	396510	M74 I1 M47
21-MO00592-0	8	ISEc1	ISEc7;ISEc2;ISEc6;ISEc4;ISEc3	predicted	insertion sequence	1291	17.011	0	0.951	0.997	4	59	contig00004 len=254325 cov=17.0 corr=0 origname=NODE_4_length_254325_cov_17.010661_pilon sw=shovill-spades/1.1.0 date=20210510	contig00004	251794	253084	M1266 D1 M1 D1 M2 I2 M20
21-MO00592-0	9	MITEEc1		predicted	mite	124	17.011	0.0	0.794	0.959	5	21	contig00004 len=254325 cov=17.0 corr=0 origname=NODE_4_length_254325_cov_17.010661_pilon sw=shovill-spades/1.1.0 date=20210510	contig00004	231335	231458	M28 D1 M5 I1 M26 D1 M29 I1 M5 D1 M28
21-MO00592-0	10	MITEEc1		predicted	mite	123	20.708	0.0	0.878	1.0	0	15	contig00005 len=222529 cov=20.7 corr=0 origname=NODE_5_length_222529_cov_20.707853_pilon sw=shovill-spades/1.1.0 date=20210510	contig00005	156843	156965	M123
21-MO00592-0	11	IS4		predicted	insertion sequence	1426	18.365	0	0.99	1.0	0	14	contig00007 len=187638 cov=18.4 corr=0 origname=NODE_7_length_187638_cov_18.364816_pilon sw=shovill-spades/1.1.0 date=20210510	contig00007	5745	7170	M1426
21-MO00592-0	12	MITEYpe1		predicted	mite	123	21.01	0.0	0.805	1.0	0	24	contig00018 len=98927 cov=21.0 corr=0 origname=NODE_18_length_98927_cov_21.009565_pilon sw=shovill-spades/1.1.0 date=20210510	contig00018	81995	82117	M123
21-MO00592-0	13	ISSso4		predicted	insertion sequence	2533	27.214	0	0.944	0.958	34	110	contig00020 len=95260 cov=27.2 corr=0 origname=NODE_20_length_95260_cov_27.213985_pilon sw=shovill-spades/1.1.0 date=20210510	contig00020	66365	68897	M1285 I19 M2 I1 M1 I4 M1 I3 M1 I1 M2 I1 M1 I1 M1185 D1 M9 D1 M3 I1 M9 D1 M31
21-MO00592-0	14	ISEc48		predicted	insertion sequence	1285	27.214	0	0.981	0.962	0	25	contig00020 len=95260 cov=27.2 corr=0 origname=NODE_20_length_95260_cov_27.213985_pilon sw=shovill-spades/1.1.0 date=20210510	contig00020	58860	60144	M1285
21-MO00592-0	15	ISEch14		predicted	insertion sequence	1588	27.214	0	0.797	0.94	40	288	contig00020 len=95260 cov=27.2 corr=0 origname=NODE_20_length_95260_cov_27.213985_pilon sw=shovill-spades/1.1.0 date=20210510	contig00020	63274	64861	M36 I1 M420 I1 M2 I1 M3 D1 M3 D1 M58 I1 M2 D1 M9 I1 M2 I1 M1 I4 M7 I1 M1 I1 M2 I8 M1 I2 M2 I1 M1 I1 M1 I1 M121 D1 M4 I1 M71 D1 M3 I1 M45 D1 M5 I1 M25 I1 M2 D1 M352 D2 M1 D1 M1 D1 M396
21-MO00592-0	16	ISEc10		predicted	insertion sequence	2367	21.089	0	0.987	0.982	0	30	contig00030 len=24992 cov=21.1 corr=0 origname=NODE_30_length_24992_cov_21.089121_pilon sw=shovill-spades/1.1.0 date=20210510	contig00030	3373	5739	M2367
21-MO00592-0	17	ISSfl3		predicted	insertion sequence	2533	20.243	0	0.94	0.905	35	116	contig00031 len=24423 cov=20.2 corr=0 origname=NODE_31_length_24423_cov_20.243250_pilon sw=shovill-spades/1.1.0 date=20210510	contig00031	10928	13460	M1073 D5 M697 D10 M2 D3 M2 D2 M1 D5 M235 I1 M4 D1 M65 D1 M2 I1 M102 I1 M6 D1 M110 I1 M98 D1 M1 D2 M104
21-MO00592-0	18	ISCfr14		predicted	insertion sequence	2442	20.243	0	0.876	1.0	0	302	contig00031 len=24423 cov=20.2 corr=0 origname=NODE_31_length_24423_cov_20.243250_pilon sw=shovill-spades/1.1.0 date=20210510	contig00031	8437	10878	M2442
21-MO00592-0	19	ISEsa2	ISCfr15	predicted	insertion sequence	1492	20.399	0	0.942	0.999	1	85	contig00033 len=17798 cov=20.4 corr=0 origname=NODE_33_length_17798_cov_20.399015_pilon sw=shovill-spades/1.1.0 date=20210510	contig00033	371	1862	M726 I1 M766
21-MO00592-0	20	ISEc36		predicted	insertion sequence	1317	20.399	0	0.781	0.992	8	281	contig00033 len=17798 cov=20.4 corr=0 origname=NODE_33_length_17798_cov_20.399015_pilon sw=shovill-spades/1.1.0 date=20210510	contig00033	5165	6481	M35 I1 M26 I1 M9 I1 M8 D1 M308 I1 M3 D1 M668 D1 M8 I1 M249
21-MO00592-0	21	ISBma3	ISBmu10	predicted	insertion sequence	1400	20.399	0.0	0.741	0.923	54	316	contig00033 len=17798 cov=20.4 corr=0 origname=NODE_33_length_17798_cov_20.399015_pilon sw=shovill-spades/1.1.0 date=20210510	contig00033	13104	14503	M80 D1 M2 I1 M36 I1 M6 D1 M146 D1 M5 I1 M84 I1 M1 I2 M17 D2 M1 D1 M25 I2 M6 D2 M122 I1 M4 I1 M2 I1 M9 D1 M1 D2 M11 D1 M7 I1 M414 I1 M2 D1 M8 D1 M2 I1 M139 D3 M6 D1 M4 I2 M4 D1 M1 D1 M2 D1 M13 I1 M2 I2 M3 I1 M2 I3 M2 I1 M9 D1 M10 D1 M35 D1 M6 D1 M4 D1 M55 I1 M10 I2 M51 D1 M24
21-MO00592-0	22	ISEc36		predicted	insertion sequence	1319	38.52	0	0.812	0.995	4	245	contig00074 len=1331 cov=38.5 corr=0 origname=NODE_74_length_1331_cov_38.519934_pilon sw=shovill-spades/1.1.0 date=20210510	contig00074	6	1324	M967 D1 M2 I1 M298 I1 M5 D1 M45
21-MO00593-0	1	ISEc1	ISEc7;ISEc2;ISEc6;ISEc4;ISEc3	predicted	insertion sequence	1290	14.853	0	0.955	0.999	1	57	contig00002 len=329321 cov=14.9 corr=0 origname=NODE_2_length_329321_cov_14.852595_pilon sw=shovill-spades/1.1.0 date=20210510	contig00002	240839	242128	M654 I1 M636
21-MO00593-0	2	MITEYpe1		predicted	mite	121	14.853	0.0	0.779	0.984	1	26	contig00002 len=329321 cov=14.9 corr=0 origname=NODE_2_length_329321_cov_14.852595_pilon sw=shovill-spades/1.1.0 date=20210510	contig00002	271131	271251	M74 I1 M47
21-MO00593-0	3	MITEEc1		predicted	mite	123	19.732	0.0	0.911	1.0	0	11	contig00004 len=229997 cov=19.7 corr=0 origname=NODE_4_length_229997_cov_19.732236_pilon sw=shovill-spades/1.1.0 date=20210510	contig00004	197141	197263	M123
21-MO00593-0	4	IS4		predicted	insertion sequence	1426	17.463	0	0.99	1.0	0	14	contig00006 len=187432 cov=17.5 corr=0 origname=NODE_6_length_187432_cov_17.462614_pilon sw=shovill-spades/1.1.0 date=20210510	contig00006	180263	181688	M1426
21-MO00593-0	5	IS911	ISSHO1	predicted	insertion sequence	1248	19.027	0	0.973	0.998	2	32	contig00007 len=173408 cov=19.0 corr=0 origname=NODE_7_length_173408_cov_19.027441_pilon sw=shovill-spades/1.1.0 date=20210510	contig00007	22125	23372	M625 I1 M582 I1 M41
21-MO00593-0	6	MITEEc1		predicted	mite	123	18.122	0.0	0.967	1.0	0	4	contig00010 len=156963 cov=18.1 corr=0 origname=NODE_10_length_156963_cov_18.122389_pilon sw=shovill-spades/1.1.0 date=20210510	contig00010	144823	144945	M123
21-MO00593-0	7	MITEYpe1		predicted	mite	115	18.122	0.0	0.81	0.919	2	20	contig00010 len=156963 cov=18.1 corr=0 origname=NODE_10_length_156963_cov_18.122389_pilon sw=shovill-spades/1.1.0 date=20210510	contig00010	125305	125419	M46 D1 M2 I1 M66
21-MO00593-0	8	ISEc1	ISEc7;ISEc2;ISEc6;ISEc4;ISEc3	predicted	insertion sequence	1291	16.778	0	0.956	0.997	4	53	contig00014 len=127396 cov=16.8 corr=0 origname=NODE_14_length_127396_cov_16.777503_pilon sw=shovill-spades/1.1.0 date=20210510	contig00014	119190	120480	M1266 D1 M1 D1 M2 I2 M20
21-MO00593-0	9	MITEEc1		predicted	mite	124	16.778	0.0	0.794	0.959	5	21	contig00014 len=127396 cov=16.8 corr=0 origname=NODE_14_length_127396_cov_16.777503_pilon sw=shovill-spades/1.1.0 date=20210510	contig00014	98839	98962	M28 D1 M5 I1 M26 D1 M29 I1 M5 D1 M28
21-MO00593-0	10	MITEEc1		predicted	mite	123	21.098	0.0	0.87	1.0	0	16	contig00020 len=100255 cov=21.1 corr=0 origname=NODE_20_length_100255_cov_21.097865_pilon sw=shovill-spades/1.1.0 date=20210510	contig00020	35322	35444	M123
21-MO00593-0	11	MITEYpe1		predicted	mite	123	20.252	0.0	0.805	1.0	0	24	contig00021 len=97866 cov=20.3 corr=0 origname=NODE_21_length_97866_cov_20.252131_pilon sw=shovill-spades/1.1.0 date=20210510	contig00021	16816	16938	M123
21-MO00593-0	12	IS5		predicted	insertion sequence	1195	13.584	0	0.945	0.998	2	64	contig00023 len=90653 cov=13.6 corr=0 origname=NODE_23_length_90653_cov_13.583633_pilon sw=shovill-spades/1.1.0 date=20210510	contig00023	89332	90526	M1132 I1 M12 D1 M50
21-MO00593-0	13	ISEc1	ISEc7;ISEc2;ISEc6;ISEc4;ISEc3	predicted	insertion sequence	1291	13.35	0	0.954	1.0	0	60	contig00031 len=40390 cov=13.4 corr=0 origname=NODE_31_length_40390_cov_13.350123_pilon sw=shovill-spades/1.1.0 date=20210510	contig00031	3238	4528	M1291
21-MO00593-0	14	IS911	ISSHO1	predicted	insertion sequence	1220	37.851	0	0.98	0.976	1	23	contig00046 len=15080 cov=37.9 corr=0 origname=NODE_46_length_15080_cov_37.851334_pilon sw=shovill-spades/1.1.0 date=20210510	contig00046	13567	14786	M1213 I1 M7
21-MO00593-0	15	IS421	IS186	predicted	insertion sequence	1339	38.797	0	0.986	0.998	3	16	contig00048 len=10732 cov=38.8 corr=0 origname=NODE_48_length_10732_cov_38.796700_pilon sw=shovill-spades/1.1.0 date=20210510	contig00048	3729	5067	M1120 I3 M219
21-MO00593-0	16	ISKpn37		predicted	insertion sequence	1241	39.389	0	0.962	0.989	14	34	contig00049 len=10014 cov=39.4 corr=0 origname=NODE_49_length_10014_cov_39.389097_pilon sw=shovill-spades/1.1.0 date=20210510	contig00049	1898	3138	M117 I1 M53 I12 M222 D1 M848
21-MO00593-0	17	ISSbo1		predicted	insertion sequence	1709	55.868	0	0.959	0.998	4	67	contig00050 len=8784 cov=55.9 corr=0 origname=NODE_50_length_8784_cov_55.867737_pilon sw=shovill-spades/1.1.0 date=20210510	contig00050	659	2367	M21 I1 M3 D1 M121 D1 M4 I1 M1558
21-MO00593-0	18	ISVsa11		predicted	insertion sequence	1253	14.061	0.0	0.714	0.974	30	333	contig00054 len=5455 cov=14.1 corr=0 origname=NODE_54_length_5455_cov_14.060811_pilon sw=shovill-spades/1.1.0 date=20210510	contig00054	874	2126	M97 D1 M3 I1 M54 D1 M3 I1 M5 I1 M5 D1 M114 D1 M5 I1 M283 D1 M5 I1 M143 I1 M2 D1 M35 I2 M2 D1 M2 D1 M2 I1 M4 D1 M6 I2 M2 I1 M144 D1 M6 I1 M8 I1 M2 I1 M6 D1 M9 D1 M197 I1 M3 D1 M34 D1 M58
21-MO00593-0	19	IS640		predicted	insertion sequence	1999	126.905	0	0.995	0.938	0	10	contig00073 len=1999 cov=126.9 corr=0 origname=NODE_73_length_1999_cov_126.904915_pilon sw=shovill-spades/1.1.0 date=20210510	contig00073	1	1999	M1999
21-MO00593-0	20	ISEc37		predicted	insertion sequence	1776	73.976	0	0.927	0.967	7	123	contig00074 len=1776 cov=74.0 corr=0 origname=NODE_74_length_1776_cov_73.976349_pilon sw=shovill-spades/1.1.0 date=20210510	contig00074	1	1776	M22 D1 M1024 I1 M2 D1 M590 D1 M4 D1 M2 I1 M1 I1 M127
21-MO00593-0	14_13	cn_2653_ISEc1		putative	composite transposon	2653	13.35	0	0.954	1.0	0	60	contig00031 len=40390 cov=13.4 corr=0 origname=NODE_31_length_40390_cov_13.350123_pilon sw=shovill-spades/1.1.0 date=20210510	contig00031	3237	5890
21-MO00612-1	1	MITEYpe1		predicted	mite	120	13.402	0.0	0.779	0.976	2	25	contig00001 len=419330 cov=13.4 corr=0 origname=NODE_1_length_419330_cov_13.401848_pilon sw=shovill-spades/1.1.0 date=20210510	contig00001	6787	6906	M45 I1 M28 I1 M47
21-MO00612-1	2	ISEc1	ISEc7;ISEc2;ISEc6;ISEc4;ISEc3	predicted	insertion sequence	1291	12.794	0	0.957	1.0	0	56	contig00002 len=373512 cov=12.8 corr=0 origname=NODE_2_length_373512_cov_12.793870_pilon sw=shovill-spades/1.1.0 date=20210510	contig00002	349598	350888	M1291
21-MO00612-1	3	MITEEc1		predicted	mite	123	16.851	0.0	0.878	1.0	0	15	contig00006 len=199573 cov=16.9 corr=0 origname=NODE_6_length_199573_cov_16.851022_pilon sw=shovill-spades/1.1.0 date=20210510	contig00006	134072	134194	M123
21-MO00612-1	4	MITEEc1		predicted	mite	123	15.543	0.0	0.967	1.0	0	4	contig00008 len=183231 cov=15.5 corr=0 origname=NODE_8_length_183231_cov_15.542834_pilon sw=shovill-spades/1.1.0 date=20210510	contig00008	12019	12141	M123
21-MO00612-1	5	MITEYpe1		predicted	mite	115	15.543	0.0	0.81	0.919	2	20	contig00008 len=183231 cov=15.5 corr=0 origname=NODE_8_length_183231_cov_15.542834_pilon sw=shovill-spades/1.1.0 date=20210510	contig00008	31545	31659	M66 I1 M2 D1 M46
21-MO00612-1	6	MITEYpe1		predicted	mite	117	15.808	0.0	0.769	0.951	0	27	contig00013 len=139299 cov=15.8 corr=0 origname=NODE_13_length_139299_cov_15.808324_pilon sw=shovill-spades/1.1.0 date=20210510	contig00013	97388	97504	M117
21-MO00612-1	7	MITEEc1		predicted	mite	123	16.186	0.0	0.911	1.0	0	11	contig00014 len=131785 cov=16.2 corr=0 origname=NODE_14_length_131785_cov_16.186240_pilon sw=shovill-spades/1.1.0 date=20210510	contig00014	99027	99149	M123
21-MO00612-1	8	MITEYpe1		predicted	mite	123	17.286	0.0	0.805	1.0	0	24	contig00018 len=99623 cov=17.3 corr=0 origname=NODE_18_length_99623_cov_17.286474_pilon sw=shovill-spades/1.1.0 date=20210510	contig00018	16690	16812	M123
21-MO00612-1	9	ISSfl3		predicted	insertion sequence	2533	16.929	0	0.94	0.905	35	116	contig00021 len=83715 cov=16.9 corr=0 origname=NODE_21_length_83715_cov_16.929021_pilon sw=shovill-spades/1.1.0 date=20210510	contig00021	54457	56989	M104 D2 M1 D1 M98 I1 M110 D1 M6 I1 M102 I1 M2 D1 M65 D1 M4 I1 M235 D5 M1 D2 M2 D3 M2 D10 M697 D5 M1073
21-MO00612-1	10	ISEc38		predicted	insertion sequence	1722	16.929	0	0.995	1.0	0	8	contig00021 len=83715 cov=16.9 corr=0 origname=NODE_21_length_83715_cov_16.929021_pilon sw=shovill-spades/1.1.0 date=20210510	contig00021	41874	43595	M1722
21-MO00612-1	11	ISCfr14		predicted	insertion sequence	2442	16.929	0	0.876	1.0	0	303	contig00021 len=83715 cov=16.9 corr=0 origname=NODE_21_length_83715_cov_16.929021_pilon sw=shovill-spades/1.1.0 date=20210510	contig00021	57039	59480	M2442
21-MO00612-1	12	ISEsa2	ISCfr15	predicted	insertion sequence	1492	16.929	0	0.942	0.999	1	85	contig00021 len=83715 cov=16.9 corr=0 origname=NODE_21_length_83715_cov_16.929021_pilon sw=shovill-spades/1.1.0 date=20210510	contig00021	40118	41609	M766 I1 M726
21-MO00612-1	13	ISEc36		predicted	insertion sequence	1317	16.929	0	0.781	0.992	8	281	contig00021 len=83715 cov=16.9 corr=0 origname=NODE_21_length_83715_cov_16.929021_pilon sw=shovill-spades/1.1.0 date=20210510	contig00021	35499	36815	M249 I1 M8 D1 M668 D1 M3 I1 M308 D1 M8 I1 M9 I1 M26 I1 M35
21-MO00612-1	14	ISBma3	ISBmu10	predicted	insertion sequence	1400	16.929	0.0	0.741	0.923	54	316	contig00021 len=83715 cov=16.9 corr=0 origname=NODE_21_length_83715_cov_16.929021_pilon sw=shovill-spades/1.1.0 date=20210510	contig00021	27477	28876	M24 D1 M51 I2 M10 I1 M55 D1 M4 D1 M6 D1 M35 D1 M10 D1 M9 I1 M2 I3 M2 I1 M3 I2 M2 I1 M13 D1 M2 D1 M1 D1 M4 I2 M4 D1 M6 D3 M139 I1 M2 D1 M8 D1 M2 I1 M414 I1 M7 D1 M11 D2 M1 D1 M9 I1 M2 I1 M4 I1 M122 D2 M6 I2 M25 D1 M1 D2 M17 I2 M1 I1 M84 I1 M5 D1 M146 D1 M6 I1 M36 I1 M2 D1 M80
21-MO00612-1	15	ISKpn47		predicted	insertion sequence	1316	14.924	0	0.847	0.993	8	194	contig00022 len=78652 cov=14.9 corr=0 origname=NODE_22_length_78652_cov_14.924215_pilon sw=shovill-spades/1.1.0 date=20210510	contig00022	38535	39850	M349 D1 M3 I1 M716 I2 M3 D1 M2 D1 M23 I1 M4 D1 M212
21-MO00612-1	16	IS4		predicted	insertion sequence	1426	14.345	0	0.992	1.0	0	12	contig00027 len=57135 cov=14.3 corr=0 origname=NODE_27_length_57135_cov_14.344688_pilon sw=shovill-spades/1.1.0 date=20210510	contig00027	5563	6988	M1426
21-MO00612-1	17	ISEc48		predicted	insertion sequence	1285	25.917	0	0.981	0.962	0	25	contig00033 len=31343 cov=25.9 corr=0 origname=NODE_33_length_31343_cov_25.916870_pilon sw=shovill-spades/1.1.0 date=20210510	contig00033	6930	8214	M1285
21-MO00612-1	18	ISEc1	ISEc7;ISEc2;ISEc6;ISEc4;ISEc3	predicted	insertion sequence	1290	13.557	0	0.957	0.996	5	51	contig00036 len=27657 cov=13.6 corr=0 origname=NODE_36_length_27657_cov_13.557319_pilon sw=shovill-spades/1.1.0 date=20210510	contig00036	24719	26008	M1000 I1 M265 D1 M1 D1 M2 I2 M20
21-MO00612-1	19	MITEEc1		predicted	mite	124	13.557	0.0	0.794	0.959	5	21	contig00036 len=27657 cov=13.6 corr=0 origname=NODE_36_length_27657_cov_13.557319_pilon sw=shovill-spades/1.1.0 date=20210510	contig00036	4361	4484	M28 D1 M5 I1 M26 D1 M29 I1 M5 D1 M28
21-MO00612-1	20	ISEc36		predicted	insertion sequence	1319	27.769	0	0.811	0.995	4	246	contig00062 len=1332 cov=27.8 corr=0 origname=NODE_62_length_1332_cov_27.769295_pilon sw=shovill-spades/1.1.0 date=20210510	contig00062	7	1325	M967 D1 M2 I1 M298 I1 M5 D1 M45
21-MO00612-1	3_2	cn_1503_ISEc1		putative	composite transposon	1503	12.794	0	0.957	1.0	0	56	contig00002 len=373512 cov=12.8 corr=0 origname=NODE_2_length_373512_cov_12.793870_pilon sw=shovill-spades/1.1.0 date=20210510	contig00002	349597	351100
21-MO00612-1	14_13	cn_33377_ISEc36		putative	composite transposon	33377	16.929	0	0.781	0.992	8	281	contig00021 len=83715 cov=16.9 corr=0 origname=NODE_21_length_83715_cov_16.929021_pilon sw=shovill-spades/1.1.0 date=20210510	contig00021	3438	36815
21-MO00613-0	1	MITEYpe1		predicted	mite	121	12.238	0.0	0.779	0.984	1	26	contig00002 len=387061 cov=12.2 corr=0 origname=NODE_2_length_387061_cov_12.238183_pilon sw=shovill-spades/1.1.0 date=20210510	contig00002	379915	380035	M47 I1 M74
21-MO00613-0	2	ISEc1	ISEc7;ISEc2;ISEc6;ISEc4;ISEc3	predicted	insertion sequence	1290	12.433	0	0.957	0.996	5	50	contig00007 len=250376 cov=12.4 corr=0 origname=NODE_7_length_250376_cov_12.433041_pilon sw=shovill-spades/1.1.0 date=20210510	contig00007	3084	4373	M20 I2 M2 D1 M1 D1 M265 I1 M1000
21-MO00613-0	3	MITEEc1		predicted	mite	124	12.433	0.0	0.794	0.959	5	21	contig00007 len=250376 cov=12.4 corr=0 origname=NODE_7_length_250376_cov_12.433041_pilon sw=shovill-spades/1.1.0 date=20210510	contig00007	24615	24738	M28 D1 M5 I1 M29 D1 M26 I1 M5 D1 M28
21-MO00613-0	4	MITEEc1		predicted	mite	123	14.946	0.0	0.878	1.0	0	15	contig00008 len=199786 cov=14.9 corr=0 origname=NODE_8_length_199786_cov_14.945898_pilon sw=shovill-spades/1.1.0 date=20210510	contig00008	65580	65702	M123
21-MO00613-0	5	MITEEc1		predicted	mite	123	14.158	0.0	0.967	1.0	0	4	contig00009 len=183555 cov=14.2 corr=0 origname=NODE_9_length_183555_cov_14.157539_pilon sw=shovill-spades/1.1.0 date=20210510	contig00009	171086	171208	M123
21-MO00613-0	6	MITEYpe1		predicted	mite	115	14.158	0.0	0.81	0.919	2	20	contig00009 len=183555 cov=14.2 corr=0 origname=NODE_9_length_183555_cov_14.157539_pilon sw=shovill-spades/1.1.0 date=20210510	contig00009	151568	151682	M46 D1 M2 I1 M66
21-MO00613-0	7	MITEYpe1		predicted	mite	117	14.416	0.0	0.769	0.951	0	27	contig00010 len=166417 cov=14.4 corr=0 origname=NODE_10_length_166417_cov_14.415852_pilon sw=shovill-spades/1.1.0 date=20210510	contig00010	68816	68932	M117
21-MO00613-0	8	IS679		predicted	insertion sequence	2694	15.008	0	0.956	0.996	10	108	contig00011 len=161860 cov=15.0 corr=0 origname=NODE_11_length_161860_cov_15.008168_pilon sw=shovill-spades/1.1.0 date=20210510	contig00011	14558	17251	M608 I9 M775 I1 M1311
21-MO00613-0	9	MITEEc1		predicted	mite	123	15.008	0.0	0.911	1.0	0	11	contig00011 len=161860 cov=15.0 corr=0 origname=NODE_11_length_161860_cov_15.008168_pilon sw=shovill-spades/1.1.0 date=20210510	contig00011	128969	129091	M123
21-MO00613-0	10	ISEc17	IS3E	predicted	insertion sequence	1258	15.788	0	0.997	1.0	0	4	contig00015 len=123711 cov=15.8 corr=0 origname=NODE_15_length_123711_cov_15.788096_pilon sw=shovill-spades/1.1.0 date=20210510	contig00015	103594	104851	M1258
21-MO00613-0	11	MITEYpe1		predicted	mite	123	15.285	0.0	0.805	1.0	0	24	contig00021 len=99750 cov=15.3 corr=0 origname=NODE_21_length_99750_cov_15.284563_pilon sw=shovill-spades/1.1.0 date=20210510	contig00021	82818	82940	M123
21-MO00613-0	12	ISKpn47		predicted	insertion sequence	1316	13.897	0	0.847	0.993	8	194	contig00022 len=96904 cov=13.9 corr=0 origname=NODE_22_length_96904_cov_13.896639_pilon sw=shovill-spades/1.1.0 date=20210510	contig00022	38682	39997	M212 D1 M4 I1 M23 D1 M2 D1 M3 I2 M716 I1 M3 D1 M349
21-MO00613-0	13	ISSso4		predicted	insertion sequence	2533	10.857	0	0.944	0.958	34	110	contig00023 len=76568 cov=10.9 corr=0 origname=NODE_23_length_76568_cov_10.856674_pilon sw=shovill-spades/1.1.0 date=20210510	contig00023	3689	6221	M1285 I19 M2 I1 M1 I4 M1 I3 M1 I1 M2 I1 M1 I1 M1185 D1 M9 D1 M3 I1 M9 D1 M31
21-MO00613-0	14	ISEc48		predicted	insertion sequence	1250	10.857	0	0.982	0.936	0	23	contig00023 len=76568 cov=10.9 corr=0 origname=NODE_23_length_76568_cov_10.856674_pilon sw=shovill-spades/1.1.0 date=20210510	contig00023	127	1376	M1250
21-MO00613-0	15	ISSfl3		predicted	insertion sequence	2533	13.323	0	0.94	0.905	35	116	contig00027 len=42953 cov=13.3 corr=0 origname=NODE_27_length_42953_cov_13.323355_pilon sw=shovill-spades/1.1.0 date=20210510	contig00027	29494	32026	M104 D2 M1 D1 M98 I1 M110 D1 M6 I1 M102 I1 M2 D1 M65 D1 M4 I1 M235 D5 M1 D2 M2 D3 M2 D10 M697 D5 M1073
21-MO00613-0	16	ISEc38		predicted	insertion sequence	1722	13.323	0	0.995	1.0	0	8	contig00027 len=42953 cov=13.3 corr=0 origname=NODE_27_length_42953_cov_13.323355_pilon sw=shovill-spades/1.1.0 date=20210510	contig00027	16931	18652	M1722
21-MO00613-0	17	ISCfr14		predicted	insertion sequence	2442	13.323	0	0.876	1.0	0	302	contig00027 len=42953 cov=13.3 corr=0 origname=NODE_27_length_42953_cov_13.323355_pilon sw=shovill-spades/1.1.0 date=20210510	contig00027	32076	34517	M2442
21-MO00613-0	18	ISEsa2	ISCfr15	predicted	insertion sequence	1492	13.323	0	0.942	0.999	1	85	contig00027 len=42953 cov=13.3 corr=0 origname=NODE_27_length_42953_cov_13.323355_pilon sw=shovill-spades/1.1.0 date=20210510	contig00027	15175	16666	M766 I1 M726
21-MO00613-0	19	ISEc36		predicted	insertion sequence	1317	13.323	0	0.781	0.992	8	281	contig00027 len=42953 cov=13.3 corr=0 origname=NODE_27_length_42953_cov_13.323355_pilon sw=shovill-spades/1.1.0 date=20210510	contig00027	10556	11872	M249 I1 M8 D1 M668 D1 M3 I1 M308 D1 M8 I1 M9 I1 M26 I1 M35
21-MO00613-0	20	ISBma3	ISBmu10	predicted	insertion sequence	1400	13.323	0.0	0.74	0.923	54	317	contig00027 len=42953 cov=13.3 corr=0 origname=NODE_27_length_42953_cov_13.323355_pilon sw=shovill-spades/1.1.0 date=20210510	contig00027	2534	3933	M24 D1 M51 I2 M10 I1 M55 D1 M4 D1 M6 D1 M35 D1 M10 D1 M9 I1 M2 I3 M2 I1 M3 I2 M2 I1 M13 D1 M2 D1 M1 D1 M4 I2 M4 D1 M6 D3 M139 I1 M2 D1 M8 D1 M2 I1 M414 I1 M7 D1 M11 D2 M1 D1 M9 I1 M2 I1 M4 I1 M122 D2 M6 I2 M25 D1 M1 D2 M17 I2 M1 I1 M84 I1 M5 D1 M146 D1 M6 I1 M36 I1 M2 D1 M80
21-MO00613-0	21	ISEch14		predicted	insertion sequence	1619	14.555	0	0.8	0.961	19	307	contig00030 len=36185 cov=14.6 corr=0 origname=NODE_30_length_36185_cov_14.554828_pilon sw=shovill-spades/1.1.0 date=20210510	contig00030	1534	3152	M45 I1 M360 D1 M4 I1 M59 I1 M6 D1 M57 I1 M2 D1 M169 D1 M4 I1 M68 D1 M6 I1 M45 D2 M3 I1 M1 I1 M25 I1 M2 D1 M28 D1 M3 I1 M723
21-MO00613-0	22	IS4		predicted	insertion sequence	1426	12.652	0	0.992	1.0	0	11	contig00032 len=32185 cov=12.7 corr=0 origname=NODE_32_length_32185_cov_12.652442_pilon sw=shovill-spades/1.1.0 date=20210510	contig00032	25198	26623	M1426
21-MO00613-0	23	IS679		predicted	insertion sequence	2701	14.972	0	0.961	0.999	3	102	contig00035 len=25268 cov=15.0 corr=0 origname=NODE_35_length_25268_cov_14.972316_pilon sw=shovill-spades/1.1.0 date=20210510	contig00035	13595	16295	M597 I3 M2104
21-MO00613-0	24	ISEc10		predicted	insertion sequence	2367	13.687	0	0.987	0.982	0	30	contig00037 len=24138 cov=13.7 corr=0 origname=NODE_37_length_24138_cov_13.687185_pilon sw=shovill-spades/1.1.0 date=20210510	contig00037	1355	3721	M2367
21-MO00613-0	25	ISEc36		predicted	insertion sequence	1319	70.169	0	0.811	0.995	4	246	contig00063 len=1331 cov=70.2 corr=0 origname=NODE_63_length_1331_cov_70.168605_pilon sw=shovill-spades/1.1.0 date=20210510	contig00063	8	1326	M45 D1 M5 I1 M298 I1 M2 D1 M967
21-MO00625-0	1	ISVsa11		predicted	insertion sequence	1253	30.965	0.0	0.712	0.974	30	335	contig00001 len=348850 cov=31.0 corr=0 origname=NODE_1_length_348850_cov_30.964987_pilon sw=shovill-spades/1.1.0 date=20210616	contig00001	103528	104780	M97 D1 M3 I1 M54 D1 M3 I1 M5 I1 M5 D1 M114 D1 M5 I1 M283 D1 M5 I1 M143 I1 M2 D1 M35 I2 M2 D1 M2 D1 M2 I1 M4 D1 M6 I2 M2 I1 M144 D1 M6 I1 M8 I1 M2 I1 M6 D1 M9 D1 M197 I1 M3 D1 M34 D1 M58
21-MO00625-0	2	MITEEc1		predicted	mite	123	36.225	0.0	0.87	1.0	0	16	contig00004 len=199136 cov=36.2 corr=0 origname=NODE_4_length_199136_cov_36.225009_pilon sw=shovill-spades/1.1.0 date=20210616	contig00004	64981	65103	M123
21-MO00625-0	3	MITEEc1		predicted	mite	123	36.174	0.0	0.911	1.0	0	11	contig00008 len=145794 cov=36.2 corr=0 origname=NODE_8_length_145794_cov_36.173545_pilon sw=shovill-spades/1.1.0 date=20210616	contig00008	32699	32821	M123
21-MO00625-0	4	ISEc17	IS3E	predicted	insertion sequence	1258	36.18	0	0.997	1.0	0	4	contig00017 len=104562 cov=36.2 corr=0 origname=NODE_17_length_104562_cov_36.179562_pilon sw=shovill-spades/1.1.0 date=20210616	contig00017	1282	2539	M1258
21-MO00625-0	5	MITEYpe1		predicted	mite	123	35.794	0.0	0.805	1.0	0	24	contig00019 len=99564 cov=35.8 corr=0 origname=NODE_19_length_99564_cov_35.793522_pilon sw=shovill-spades/1.1.0 date=20210616	contig00019	82788	82910	M123
21-MO00625-0	6	MITEYpe1		predicted	mite	121	31.45	0.0	0.779	0.984	1	26	contig00024 len=91333 cov=31.4 corr=0 origname=NODE_24_length_91333_cov_31.449607_pilon sw=shovill-spades/1.1.0 date=20210616	contig00024	84540	84660	M47 I1 M74
21-MO00625-0	7	ISSso4		predicted	insertion sequence	2533	87.877	0	0.944	0.958	34	110	contig00026 len=76151 cov=87.9 corr=0 origname=NODE_26_length_76151_cov_87.877386_pilon sw=shovill-spades/1.1.0 date=20210616	contig00026	3650	6182	M1285 I19 M2 I1 M1 I4 M1 I3 M1 I1 M2 I1 M1 I1 M1185 D1 M9 D1 M3 I1 M9 D1 M31
21-MO00625-0	8	ISEc48		predicted	insertion sequence	1250	87.877	0	0.982	0.936	0	23	contig00026 len=76151 cov=87.9 corr=0 origname=NODE_26_length_76151_cov_87.877386_pilon sw=shovill-spades/1.1.0 date=20210616	contig00026	88	1337	M1250
21-MO00625-0	9	MITEEc1		predicted	mite	123	35.392	0.0	0.959	1.0	0	5	contig00027 len=65906 cov=35.4 corr=0 origname=NODE_27_length_65906_cov_35.392403_pilon sw=shovill-spades/1.1.0 date=20210616	contig00027	53803	53925	M123
21-MO00625-0	10	MITEYpe1		predicted	mite	115	35.392	0.0	0.81	0.919	2	20	contig00027 len=65906 cov=35.4 corr=0 origname=NODE_27_length_65906_cov_35.392403_pilon sw=shovill-spades/1.1.0 date=20210616	contig00027	34286	34400	M46 D1 M2 I1 M66
21-MO00625-0	11	ISSfl3		predicted	insertion sequence	2533	35.717	0	0.94	0.905	35	117	contig00036 len=40975 cov=35.7 corr=0 origname=NODE_36_length_40975_cov_35.716515_pilon sw=shovill-spades/1.1.0 date=20210616	contig00036	30220	32752	M104 D2 M1 D1 M98 I1 M110 D1 M6 I1 M102 I1 M2 D1 M65 D1 M4 I1 M235 D5 M1 D2 M2 D3 M2 D10 M697 D5 M1073
21-MO00625-0	12	ISEc38		predicted	insertion sequence	1722	35.717	0	0.996	1.0	0	7	contig00036 len=40975 cov=35.7 corr=0 origname=NODE_36_length_40975_cov_35.716515_pilon sw=shovill-spades/1.1.0 date=20210616	contig00036	17657	19378	M1722
21-MO00625-0	13	ISCfr14		predicted	insertion sequence	2442	35.717	0	0.876	1.0	0	302	contig00036 len=40975 cov=35.7 corr=0 origname=NODE_36_length_40975_cov_35.716515_pilon sw=shovill-spades/1.1.0 date=20210616	contig00036	32802	35243	M2442
21-MO00625-0	14	ISEsa2	ISCfr15	predicted	insertion sequence	1492	35.717	0	0.942	0.999	1	85	contig00036 len=40975 cov=35.7 corr=0 origname=NODE_36_length_40975_cov_35.716515_pilon sw=shovill-spades/1.1.0 date=20210616	contig00036	15901	17392	M766 I1 M726
21-MO00625-0	15	ISEc36		predicted	insertion sequence	1317	35.717	0	0.781	0.992	8	281	contig00036 len=40975 cov=35.7 corr=0 origname=NODE_36_length_40975_cov_35.716515_pilon sw=shovill-spades/1.1.0 date=20210616	contig00036	11282	12598	M249 I1 M8 D1 M668 D1 M3 I1 M308 D1 M8 I1 M9 I1 M26 I1 M35
21-MO00625-0	16	ISBma3	ISBmu10	predicted	insertion sequence	1400	35.717	0.0	0.74	0.923	54	317	contig00036 len=40975 cov=35.7 corr=0 origname=NODE_36_length_40975_cov_35.716515_pilon sw=shovill-spades/1.1.0 date=20210616	contig00036	3260	4659	M24 D1 M51 I2 M10 I1 M55 D1 M4 D1 M6 D1 M35 D1 M10 D1 M9 I1 M2 I3 M2 I1 M3 I2 M2 I1 M13 D1 M2 D1 M1 D1 M4 I2 M4 D1 M6 D3 M139 I1 M2 D1 M8 D1 M2 I1 M414 I1 M7 D1 M11 D2 M1 D1 M9 I1 M2 I1 M4 I1 M122 D2 M6 I2 M25 D1 M1 D2 M17 I2 M1 I1 M84 I1 M5 D1 M146 D1 M6 I1 M36 I1 M2 D1 M80
21-MO00625-0	17	ISEc1	ISEc7;ISEc2;ISEc6;ISEc4;ISEc3	predicted	insertion sequence	1291	31.385	0	0.957	1.0	0	55	contig00037 len=40641 cov=31.4 corr=0 origname=NODE_37_length_40641_cov_31.384710_pilon sw=shovill-spades/1.1.0 date=20210616	contig00037	3605	4895	M1291
21-MO00625-0	18	ISKpn26		predicted	insertion sequence	1196	37.182	0	0.994	1.0	0	7	contig00040 len=32398 cov=37.2 corr=0 origname=NODE_40_length_32398_cov_37.182313_pilon sw=shovill-spades/1.1.0 date=20210616	contig00040	24843	26038	M1196
21-MO00625-0	19	ISKpn14		predicted	insertion sequence	768	37.182	0	0.887	0.997	2	85	contig00040 len=32398 cov=37.2 corr=0 origname=NODE_40_length_32398_cov_37.182313_pilon sw=shovill-spades/1.1.0 date=20210616	contig00040	23815	24582	M177 D1 M2 I1 M588
21-MO00625-0	20	IS4		predicted	insertion sequence	1426	33.584	0	0.988	1.0	0	17	contig00041 len=32008 cov=33.6 corr=0 origname=NODE_41_length_32008_cov_33.583701_pilon sw=shovill-spades/1.1.0 date=20210616	contig00041	24877	26302	M1426
21-MO00625-0	21	ISEc1	ISEc7;ISEc2;ISEc6;ISEc4;ISEc3	predicted	insertion sequence	1291	33.969	0	0.952	0.997	4	58	contig00046 len=26981 cov=34.0 corr=0 origname=NODE_46_length_26981_cov_33.968724_pilon sw=shovill-spades/1.1.0 date=20210616	contig00046	1041	2331	M20 I2 M2 D1 M1 D1 M1266
21-MO00625-0	22	MITEEc1		predicted	mite	124	33.969	0.0	0.794	0.959	5	21	contig00046 len=26981 cov=34.0 corr=0 origname=NODE_46_length_26981_cov_33.968724_pilon sw=shovill-spades/1.1.0 date=20210616	contig00046	22531	22654	M28 D1 M5 I1 M29 D1 M26 I1 M5 D1 M28
21-MO00625-0	23	ISEc27		predicted	insertion sequence	1263	256.824	0	0.856	0.955	2	180	contig00100 len=1268 cov=256.8 corr=0 origname=NODE_100_length_1268_cov_256.824129_pilon sw=shovill-spades/1.1.0 date=20210616	contig00100	6	1268	M967 D1 M2 I1 M293
21-MO00625-0	24	IS30	IS121	predicted	insertion sequence	1221	221.879	0	0.998	1.0	0	3	contig00103 len=1221 cov=221.9 corr=0 origname=NODE_103_length_1221_cov_221.878761_pilon sw=shovill-spades/1.1.0 date=20210616	contig00103	1	1221	M1221
21-MO00625-0	18_17	cn_2652_ISEc1		putative	composite transposon	2652	31.385	0	0.957	1.0	0	55	contig00037 len=40641 cov=31.4 corr=0 origname=NODE_37_length_40641_cov_31.384710_pilon sw=shovill-spades/1.1.0 date=20210616	contig00037	3604	6256
21-MO01153-0	1	MITEEc1		predicted	mite	123	32.962	0.0	0.894	1.0	0	13	contig00005 len=234283 cov=33.0 corr=0 origname=NODE_5_length_234283_cov_32.962279_pilon sw=shovill-spades/1.1.0 date=20211126	contig00005	201561	201683	M123
21-MO01153-0	2	ISVsa11		predicted	insertion sequence	1253	28.941	0.0	0.712	0.974	30	336	contig00006 len=219770 cov=28.9 corr=0 origname=NODE_6_length_219770_cov_28.940632_pilon sw=shovill-spades/1.1.0 date=20211126	contig00006	8575	9827	M97 D1 M3 I1 M54 D1 M3 I1 M5 I1 M5 D1 M114 D1 M5 I1 M283 D1 M5 I1 M143 I1 M2 D1 M35 I2 M2 D1 M2 D1 M2 I1 M4 D1 M6 I2 M2 I1 M144 D1 M6 I1 M8 I1 M2 I1 M6 D1 M9 D1 M197 I1 M4 D1 M33 D1 M58
21-MO01153-0	3	MITEEc1		predicted	mite	123	33.202	0.0	0.87	1.0	0	16	contig00007 len=199368 cov=33.2 corr=0 origname=NODE_7_length_199368_cov_33.202236_pilon sw=shovill-spades/1.1.0 date=20211126	contig00007	65030	65152	M123
21-MO01153-0	4	MITEEc1		predicted	mite	123	32.507	0.0	0.959	1.0	0	5	contig00008 len=183222 cov=32.5 corr=0 origname=NODE_8_length_183222_cov_32.507293_pilon sw=shovill-spades/1.1.0 date=20211126	contig00008	171118	171240	M123
21-MO01153-0	5	MITEYpe1		predicted	mite	115	32.507	0.0	0.81	0.919	2	20	contig00008 len=183222 cov=32.5 corr=0 origname=NODE_8_length_183222_cov_32.507293_pilon sw=shovill-spades/1.1.0 date=20211126	contig00008	151600	151714	M46 D1 M2 I1 M66
21-MO01153-0	6	MITEYpe1		predicted	mite	121	30.557	0.0	0.779	0.984	1	26	contig00019 len=99551 cov=30.6 corr=0 origname=NODE_19_length_99551_cov_30.556666_pilon sw=shovill-spades/1.1.0 date=20211126	contig00019	11280	11400	M74 I1 M47
21-MO01153-0	7	MITEYpe1		predicted	mite	123	32.648	0.0	0.805	1.0	0	24	contig00020 len=98727 cov=32.6 corr=0 origname=NODE_20_length_98727_cov_32.647958_pilon sw=shovill-spades/1.1.0 date=20211126	contig00020	81952	82074	M123
21-MO01153-0	8	ISEc1	ISEc7;ISEc2;ISEc6;ISEc4;ISEc3	predicted	insertion sequence	1291	31.364	0	0.957	0.997	4	51	contig00023 len=82653 cov=31.4 corr=0 origname=NODE_23_length_82653_cov_31.363981_pilon sw=shovill-spades/1.1.0 date=20211126	contig00023	80117	81407	M1266 D1 M1 D1 M2 I2 M20
21-MO01153-0	9	MITEEc1		predicted	mite	124	31.364	0.0	0.802	0.959	5	20	contig00023 len=82653 cov=31.4 corr=0 origname=NODE_23_length_82653_cov_31.363981_pilon sw=shovill-spades/1.1.0 date=20211126	contig00023	59780	59903	M28 D1 M5 I1 M26 D1 M29 I1 M5 D1 M28
21-MO01153-0	10	ISEc27		predicted	insertion sequence	1319	33.341	0	0.871	0.995	4	166	contig00024 len=78032 cov=33.3 corr=0 origname=NODE_24_length_78032_cov_33.340706_pilon sw=shovill-spades/1.1.0 date=20211126	contig00024	27950	29268	M967 D1 M5 I1 M95 D1 M3 I1 M247
21-MO01153-0	11	IS4		predicted	insertion sequence	1426	31.903	0	0.989	1.0	0	15	contig00026 len=56238 cov=31.9 corr=0 origname=NODE_26_length_56238_cov_31.903076_pilon sw=shovill-spades/1.1.0 date=20211126	contig00026	49287	50712	M1426
21-MO01153-0	12	ISEc52		predicted	insertion sequence	1250	20.599	0	0.978	1.0	0	28	contig00028 len=32972 cov=20.6 corr=0 origname=NODE_28_length_32972_cov_20.598887_pilon sw=shovill-spades/1.1.0 date=20211126	contig00028	25899	27148	M1250
21-MO01153-0	13	IS102		predicted	insertion sequence	1053	20.193	0	0.949	0.994	3	51	contig00032 len=26405 cov=20.2 corr=0 origname=NODE_32_length_26405_cov_20.192825_pilon sw=shovill-spades/1.1.0 date=20211126	contig00032	18202	19254	M1024 I2 M5 D1 M23
21-MO01153-0	13_12	cn_26930_ISEc52		putative	composite transposon	26930	20.599	0	0.978	1.0	0	28	contig00028 len=32972 cov=20.6 corr=0 origname=NODE_28_length_32972_cov_20.598887_pilon sw=shovill-spades/1.1.0 date=20211126	contig00028	218	27148
21-MO01154-0	1	ISEc10		predicted	insertion sequence	2410	26.992	0	0.857	0.998	6	339	contig00001 len=478739 cov=27.0 corr=0 origname=NODE_1_length_478739_cov_26.991580_pilon sw=shovill-spades/1.1.0 date=20211126	contig00001	404918	407327	M705 I1 M1323 D1 M4 I1 M315 D2 M5 I1 M55
21-MO01154-0	2	ISEc60		predicted	insertion sequence	1294	26.992	0	0.993	1.0	0	9	contig00001 len=478739 cov=27.0 corr=0 origname=NODE_1_length_478739_cov_26.991580_pilon sw=shovill-spades/1.1.0 date=20211126	contig00001	138250	139543	M1294
21-MO01154-0	3	ISKpn34		predicted	insertion sequence	1221	26.992	0	0.894	0.998	2	128	contig00001 len=478739 cov=27.0 corr=0 origname=NODE_1_length_478739_cov_26.991580_pilon sw=shovill-spades/1.1.0 date=20211126	contig00001	252998	254218	M13 D1 M2 I1 M1205
21-MO01154-0	4	ISVsa11		predicted	insertion sequence	1253	26.992	0.0	0.713	0.974	30	334	contig00001 len=478739 cov=27.0 corr=0 origname=NODE_1_length_478739_cov_26.991580_pilon sw=shovill-spades/1.1.0 date=20211126	contig00001	368650	369902	M58 D1 M34 D1 M3 I1 M197 D1 M9 D1 M6 I1 M2 I1 M8 I1 M6 D1 M144 I1 M2 I2 M6 D1 M4 I1 M2 D1 M2 D1 M2 I2 M35 D1 M2 I1 M143 I1 M5 D1 M283 I1 M5 D1 M114 D1 M5 I1 M5 I1 M3 D1 M54 I1 M3 D1 M97
21-MO01154-0	5	MITEEc1		predicted	mite	123	28.737	0.0	0.902	1.0	0	12	contig00003 len=372075 cov=28.7 corr=0 origname=NODE_3_length_372075_cov_28.736774_pilon sw=shovill-spades/1.1.0 date=20211126	contig00003	236521	236643	M123
21-MO01154-0	6	MITEEc1		predicted	mite	123	28.819	0.0	0.878	1.0	0	15	contig00007 len=199909 cov=28.8 corr=0 origname=NODE_7_length_199909_cov_28.818780_pilon sw=shovill-spades/1.1.0 date=20211126	contig00007	134243	134365	M123
21-MO01154-0	7	ISKpn47		predicted	insertion sequence	1315	28.813	0	0.847	0.991	10	192	contig00008 len=172820 cov=28.8 corr=0 origname=NODE_8_length_172820_cov_28.812880_pilon sw=shovill-spades/1.1.0 date=20211126	contig00008	50702	52016	M211 D1 M4 I1 M23 D1 M2 D1 M3 I2 M95 D1 M7 I1 M613 I1 M3 D1 M349
21-MO01154-0	8	MITEEc1		predicted	mite	123	28.152	0.0	0.967	1.0	0	4	contig00011 len=156924 cov=28.2 corr=0 origname=NODE_11_length_156924_cov_28.151524_pilon sw=shovill-spades/1.1.0 date=20211126	contig00011	11982	12104	M123
21-MO01154-0	9	MITEYpe1		predicted	mite	115	28.152	0.0	0.81	0.919	2	20	contig00011 len=156924 cov=28.2 corr=0 origname=NODE_11_length_156924_cov_28.151524_pilon sw=shovill-spades/1.1.0 date=20211126	contig00011	31508	31622	M66 I1 M2 D1 M46
21-MO01154-0	10	MITEYpe1		predicted	mite	123	28.41	0.0	0.805	1.0	0	24	contig00019 len=97652 cov=28.4 corr=0 origname=NODE_19_length_97652_cov_28.410061_pilon sw=shovill-spades/1.1.0 date=20211126	contig00019	80876	80998	M123
21-MO01154-0	11	MITEYpe1		predicted	mite	121	27.781	0.0	0.779	0.984	1	26	contig00023 len=68552 cov=27.8 corr=0 origname=NODE_23_length_68552_cov_27.781043_pilon sw=shovill-spades/1.1.0 date=20211126	contig00023	11183	11303	M74 I1 M47
21-MO01154-0	12	IS3		predicted	insertion sequence	1258	36.75	0	0.998	1.0	0	2	contig00024 len=47114 cov=36.7 corr=0 origname=NODE_24_length_47114_cov_36.749952_pilon sw=shovill-spades/1.1.0 date=20211126	contig00024	9593	10850	M1258
21-MO01154-0	13	ISEc48		predicted	insertion sequence	1336	36.75	0	0.975	1.0	0	33	contig00024 len=47114 cov=36.7 corr=0 origname=NODE_24_length_47114_cov_36.749952_pilon sw=shovill-spades/1.1.0 date=20211126	contig00024	44567	45902	M1336
21-MO01154-0	14	ISEc5		predicted	insertion sequence	1261	27.455	0	0.952	0.977	0	60	contig00026 len=38001 cov=27.5 corr=0 origname=NODE_26_length_38001_cov_27.454550_pilon sw=shovill-spades/1.1.0 date=20211126	contig00026	35725	36985	M1261
21-MO01154-0	15	IS4		predicted	insertion sequence	1426	27.445	0	0.99	1.0	0	14	contig00029 len=32266 cov=27.4 corr=0 origname=NODE_29_length_32266_cov_27.444911_pilon sw=shovill-spades/1.1.0 date=20211126	contig00029	5527	6952	M1426
21-MO01154-0	16	ISEc1	ISEc7;ISEc2;ISEc6;ISEc4;ISEc3	predicted	insertion sequence	1290	28.759	0	0.952	0.996	5	57	contig00030 len=30216 cov=28.8 corr=0 origname=NODE_30_length_30216_cov_28.759436_pilon sw=shovill-spades/1.1.0 date=20211126	contig00030	24725	26014	M137 I1 M1128 D1 M1 D1 M2 I2 M20
21-MO01154-0	17	MITEEc1		predicted	mite	124	28.759	0.0	0.802	0.959	5	20	contig00030 len=30216 cov=28.8 corr=0 origname=NODE_30_length_30216_cov_28.759436_pilon sw=shovill-spades/1.1.0 date=20211126	contig00030	4367	4490	M28 D1 M5 I1 M26 D1 M29 I1 M5 D1 M28
21-MO01154-0	18	IS30	IS121	predicted	insertion sequence	1221	70.925	0	0.997	1.0	0	4	contig00051 len=1222 cov=70.9 corr=0 origname=NODE_51_length_1222_cov_70.924845_pilon sw=shovill-spades/1.1.0 date=20211126	contig00051	1	1221	M1221
21-MO01155-0	1	ISKpn37		predicted	insertion sequence	1242	28.895	0	0.923	0.991	11	85	contig00003 len=220284 cov=28.9 corr=0 origname=NODE_3_length_220284_cov_28.894529_pilon sw=shovill-spades/1.1.0 date=20211126	contig00003	165285	166526	M76 I1 M1092 I1 M2 I1 M1 I1 M7 I2 M1 I2 M1 I2 M2 I1 M60
21-MO01155-0	2	ISEch2		predicted	insertion sequence	1445	28.895	0	0.773	0.973	39	294	contig00003 len=220284 cov=28.9 corr=0 origname=NODE_3_length_220284_cov_28.894529_pilon sw=shovill-spades/1.1.0 date=20211126	contig00003	159405	160849	M100 I1 M3 D1 M2 D1 M9 I1 M117 D2 M2 D1 M3 I1 M2 I1 M4 I1 M38 D1 M2 I1 M3 I1 M73 D1 M2 D1 M2 I2 M23 I1 M1 I2 M2 I1 M1 I1 M17 D1 M8 D6 M674 I1 M1 I1 M2 D1 M2 D1 M161 I1 M13 I2 M3 D1 M2 D1 M4 D1 M149
21-MO01155-0	3	MITEEc1		predicted	mite	123	28.895	0.0	0.911	1.0	0	11	contig00003 len=220284 cov=28.9 corr=0 origname=NODE_3_length_220284_cov_28.894529_pilon sw=shovill-spades/1.1.0 date=20211126	contig00003	32865	32987	M123
21-MO01155-0	4	MITEEc1		predicted	mite	123	29.303	0.0	0.87	1.0	0	16	contig00004 len=201777 cov=29.3 corr=0 origname=NODE_4_length_201777_cov_29.302778_pilon sw=shovill-spades/1.1.0 date=20211126	contig00004	136002	136124	M123
21-MO01155-0	5	MITEYpe1		predicted	mite	121	26.064	0.0	0.779	0.984	1	26	contig00008 len=170138 cov=26.1 corr=0 origname=NODE_8_length_170138_cov_26.064170_pilon sw=shovill-spades/1.1.0 date=20211126	contig00008	6674	6794	M74 I1 M47
21-MO01155-0	6	MITEEc1		predicted	mite	123	28.138	0.0	0.967	1.0	0	4	contig00010 len=156930 cov=28.1 corr=0 origname=NODE_10_length_156930_cov_28.138441_pilon sw=shovill-spades/1.1.0 date=20211126	contig00010	11983	12105	M123
21-MO01155-0	7	MITEYpe1		predicted	mite	115	28.138	0.0	0.81	0.919	2	20	contig00010 len=156930 cov=28.1 corr=0 origname=NODE_10_length_156930_cov_28.138441_pilon sw=shovill-spades/1.1.0 date=20211126	contig00010	31509	31623	M66 I1 M2 D1 M46
21-MO01155-0	8	MITEYpe1		predicted	mite	117	28.539	0.0	0.786	0.951	0	25	contig00012 len=146716 cov=28.5 corr=0 origname=NODE_12_length_146716_cov_28.539233_pilon sw=shovill-spades/1.1.0 date=20211126	contig00012	97362	97478	M117
21-MO01155-0	9	MITEYpe1		predicted	mite	123	29.371	0.0	0.805	1.0	0	24	contig00020 len=97617 cov=29.4 corr=0 origname=NODE_20_length_97617_cov_29.370537_pilon sw=shovill-spades/1.1.0 date=20211126	contig00020	16655	16777	M123
21-MO01155-0	10	ISEc5		predicted	insertion sequence	1261	26.801	0	0.952	0.977	0	61	contig00024 len=87866 cov=26.8 corr=0 origname=NODE_24_length_87866_cov_26.800535_pilon sw=shovill-spades/1.1.0 date=20211126	contig00024	5622	6882	M1261
21-MO01155-0	11	MITEEc1		predicted	mite	124	26.801	0.0	0.794	0.959	5	21	contig00024 len=87866 cov=26.8 corr=0 origname=NODE_24_length_87866_cov_26.800535_pilon sw=shovill-spades/1.1.0 date=20211126	contig00024	27239	27362	M28 D1 M5 I1 M29 D1 M26 I1 M5 D1 M28
21-MO01155-0	12	IS4		predicted	insertion sequence	1426	27.575	0	0.989	1.0	0	15	contig00025 len=79712 cov=27.6 corr=0 origname=NODE_25_length_79712_cov_27.575376_pilon sw=shovill-spades/1.1.0 date=20211126	contig00025	5527	6952	M1426
21-MO01156-0	1	MITEEc1		predicted	mite	123	30.193	0.0	0.878	1.0	0	15	contig00004 len=226291 cov=30.2 corr=0 origname=NODE_4_length_226291_cov_30.192975_pilon sw=shovill-spades/1.1.0 date=20211126	contig00004	91676	91798	M123
21-MO01156-0	2	ISKpn47		predicted	insertion sequence	1315	29.192	0	0.847	0.992	8	194	contig00008 len=186545 cov=29.2 corr=0 origname=NODE_8_length_186545_cov_29.191897_pilon sw=shovill-spades/1.1.0 date=20211126	contig00008	8054	9368	M349 D1 M3 I1 M716 I2 M3 D1 M2 D1 M23 I1 M4 D1 M211
21-MO01156-0	3	MITEEc1		predicted	mite	123	29.876	0.0	0.911	1.0	0	11	contig00009 len=168245 cov=29.9 corr=0 origname=NODE_9_length_168245_cov_29.875578_pilon sw=shovill-spades/1.1.0 date=20211126	contig00009	135523	135645	M123
21-MO01156-0	4	MITEEc1		predicted	mite	123	28.89	0.0	0.967	1.0	0	4	contig00011 len=157137 cov=28.9 corr=0 origname=NODE_11_length_157137_cov_28.889714_pilon sw=shovill-spades/1.1.0 date=20211126	contig00011	144704	144826	M123
21-MO01156-0	5	MITEYpe1		predicted	mite	115	28.89	0.0	0.81	0.919	2	20	contig00011 len=157137 cov=28.9 corr=0 origname=NODE_11_length_157137_cov_28.889714_pilon sw=shovill-spades/1.1.0 date=20211126	contig00011	125186	125300	M46 D1 M2 I1 M66
21-MO01156-0	6	MITEYpe1		predicted	mite	123	30.205	0.0	0.805	1.0	0	24	contig00017 len=99859 cov=30.2 corr=0 origname=NODE_17_length_99859_cov_30.204795_pilon sw=shovill-spades/1.1.0 date=20211126	contig00017	82958	83080	M123
21-MO01156-0	7	MITEYpe1		predicted	mite	121	24.986	0.0	0.779	0.984	1	26	contig00022 len=88883 cov=25.0 corr=0 origname=NODE_22_length_88883_cov_24.986283_pilon sw=shovill-spades/1.1.0 date=20211126	contig00022	82075	82195	M47 I1 M74
21-MO01156-0	8	MITEEc1		predicted	mite	124	25.536	0.0	0.802	0.959	5	20	contig00023 len=80601 cov=25.5 corr=0 origname=NODE_23_length_80601_cov_25.536169_pilon sw=shovill-spades/1.1.0 date=20211126	contig00023	59639	59762	M28 D1 M5 I1 M26 D1 M29 I1 M5 D1 M28
21-MO01156-0	9	IS3		predicted	insertion sequence	1257	34.458	0	0.998	0.999	1	2	contig00028 len=44019 cov=34.5 corr=0 origname=NODE_28_length_44019_cov_34.458022_pilon sw=shovill-spades/1.1.0 date=20211126	contig00028	1681	2937	M613 I1 M644
21-MO01156-0	10	ISEsa2	ISCfr15	predicted	insertion sequence	1493	34.458	0	0.94	1.0	0	89	contig00028 len=44019 cov=34.5 corr=0 origname=NODE_28_length_44019_cov_34.458022_pilon sw=shovill-spades/1.1.0 date=20211126	contig00028	40385	41877	M1493
21-MO01156-0	11	ISEhe3		predicted	insertion sequence	1228	34.458	0	0.947	0.996	5	60	contig00028 len=44019 cov=34.5 corr=0 origname=NODE_28_length_44019_cov_34.458022_pilon sw=shovill-spades/1.1.0 date=20211126	contig00028	37671	38898	M11 D1 M2 I1 M35 I1 M325 D1 M438 I1 M415
21-MO01156-0	12	ISEch14		predicted	insertion sequence	1647	34.458	0	0.799	0.974	24	309	contig00028 len=44019 cov=34.5 corr=0 origname=NODE_28_length_44019_cov_34.458022_pilon sw=shovill-spades/1.1.0 date=20211126	contig00028	27921	29567	M23 I3 M402 D1 M1 D1 M1 D2 M352 D1 M2 I1 M25 I1 M1 I1 M3 D2 M45 I1 M6 D1 M68 I1 M4 D1 M169 D1 M2 I1 M58 D1 M3 D1 M3 I1 M2 I1 M420 I1 M45
21-MO01156-0	13	ISKpn8		predicted	insertion sequence	1443	33.183	0	0.944	1.0	0	81	contig00044 len=19701 cov=33.2 corr=0 origname=NODE_44_length_19701_cov_33.183427_pilon sw=shovill-spades/1.1.0 date=20211126	contig00044	9823	11265	M1443
21-MO01156-0	14	IS4		predicted	insertion sequence	1426	122.088	0	0.989	1.0	0	15	contig00061 len=1426 cov=122.1 corr=0 origname=NODE_61_length_1426_cov_122.087640_pilon sw=shovill-spades/1.1.0 date=20211126	contig00061	1	1426	M1426
21-MO01156-0	15	ISVsa11		predicted	insertion sequence	1253	110.008	0.0	0.715	0.974	30	332	contig00065 len=1256 cov=110.0 corr=0 origname=NODE_65_length_1256_cov_110.007725_pilon sw=shovill-spades/1.1.0 date=20211126	contig00065	1	1253	M58 D1 M34 D1 M3 I1 M197 D1 M9 D1 M6 I1 M2 I1 M8 I1 M6 D1 M144 I1 M2 I2 M6 D1 M4 I1 M2 D1 M2 D1 M2 I2 M35 D1 M2 I1 M143 I1 M5 D1 M283 I1 M5 D1 M114 D1 M5 I1 M5 I1 M3 D1 M54 I1 M3 D1 M97
21-MO01157-0	1	MITEEc1		predicted	mite	123	20.757	0.0	0.878	1.0	0	15	contig00007 len=199696 cov=20.8 corr=0 origname=NODE_7_length_199696_cov_20.756775_pilon sw=shovill-spades/1.1.0 date=20211126	contig00007	134036	134158	M123
21-MO01157-0	2	MITEEc1		predicted	mite	123	20.861	0.0	0.967	1.0	0	4	contig00008 len=183601 cov=20.9 corr=0 origname=NODE_8_length_183601_cov_20.861206_pilon sw=shovill-spades/1.1.0 date=20211126	contig00008	171497	171619	M123
21-MO01157-0	3	MITEYpe1		predicted	mite	115	20.861	0.0	0.81	0.919	2	20	contig00008 len=183601 cov=20.9 corr=0 origname=NODE_8_length_183601_cov_20.861206_pilon sw=shovill-spades/1.1.0 date=20211126	contig00008	151979	152093	M46 D1 M2 I1 M66
21-MO01157-0	4	MITEEc1		predicted	mite	123	20.579	0.0	0.911	1.0	0	11	contig00009 len=168007 cov=20.6 corr=0 origname=NODE_9_length_168007_cov_20.579349_pilon sw=shovill-spades/1.1.0 date=20211126	contig00009	32699	32821	M123
21-MO01157-0	5	MITEYpe1		predicted	mite	117	20.699	0.0	0.769	0.951	0	27	contig00015 len=137507 cov=20.7 corr=0 origname=NODE_15_length_137507_cov_20.699314_pilon sw=shovill-spades/1.1.0 date=20211126	contig00015	97035	97151	M117
21-MO01157-0	6	MITEYpe1		predicted	mite	123	20.875	0.0	0.805	1.0	0	24	contig00021 len=99689 cov=20.9 corr=0 origname=NODE_21_length_99689_cov_20.875329_pilon sw=shovill-spades/1.1.0 date=20211126	contig00021	16775	16897	M123
21-MO01157-0	7	MITEYpe1		predicted	mite	120	19.687	0.0	0.779	0.976	2	25	contig00023 len=94802 cov=19.7 corr=0 origname=NODE_23_length_94802_cov_19.687175_pilon sw=shovill-spades/1.1.0 date=20211126	contig00023	88025	88144	M47 I1 M28 I1 M45
21-MO01157-0	8	ISKpn47		predicted	insertion sequence	1316	20.917	0	0.847	0.993	8	194	contig00025 len=81814 cov=20.9 corr=0 origname=NODE_25_length_81814_cov_20.917282_pilon sw=shovill-spades/1.1.0 date=20211126	contig00025	41879	43194	M349 D1 M3 I1 M716 I2 M3 D1 M2 D1 M23 I1 M4 D1 M212
21-MO01157-0	9	ISEc1	ISEc7;ISEc2;ISEc6;ISEc4;ISEc3	predicted	insertion sequence	1291	19.805	0	0.957	1.0	0	56	contig00032 len=45876 cov=19.8 corr=0 origname=NODE_32_length_45876_cov_19.804761_pilon sw=shovill-spades/1.1.0 date=20211126	contig00032	22625	23915	M1291
21-MO01157-0	10	IS4		predicted	insertion sequence	1426	20.762	0	0.992	1.0	0	12	contig00038 len=31886 cov=20.8 corr=0 origname=NODE_38_length_31886_cov_20.762195_pilon sw=shovill-spades/1.1.0 date=20211126	contig00038	24935	26360	M1426
21-MO01157-0	11	ISEc60		predicted	insertion sequence	1293	69.827	0	0.984	0.999	0	21	contig00040 len=29484 cov=69.8 corr=0 origname=NODE_40_length_29484_cov_69.826966_pilon sw=shovill-spades/1.1.0 date=20211126	contig00040	4921	6213	M1293
21-MO01157-0	12	ISEc1	ISEc7;ISEc2;ISEc6;ISEc4;ISEc3	predicted	insertion sequence	1290	20.246	0	0.957	0.996	5	51	contig00043 len=27081 cov=20.2 corr=0 origname=NODE_43_length_27081_cov_20.245869_pilon sw=shovill-spades/1.1.0 date=20211126	contig00043	1041	2330	M20 I2 M2 D1 M1 D1 M265 I1 M1000
21-MO01157-0	13	MITEEc1		predicted	mite	124	20.246	0.0	0.794	0.959	5	21	contig00043 len=27081 cov=20.2 corr=0 origname=NODE_43_length_27081_cov_20.245869_pilon sw=shovill-spades/1.1.0 date=20211126	contig00043	22544	22667	M28 D1 M5 I1 M29 D1 M26 I1 M5 D1 M28
21-MO01157-0	14	ISEc11	ISSso1	predicted	insertion sequence	1378	20.46	0	0.828	0.945	13	225	contig00065 len=2204 cov=20.5 corr=0 origname=NODE_65_length_2204_cov_20.460009_pilon sw=shovill-spades/1.1.0 date=20211126	contig00065	86	1463	M589 I1 M2 D1 M63 I1 M3 D1 M335 I1 M4 D1 M125 I1 M65 I1 M101 D1 M4 D1 M30 I1 M8 D1 M31 D1 M11
21-MO01157-0	15	ISEc11	ISSso1	predicted	insertion sequence	1444	83.124	0	0.877	0.988	17	162	contig00070 len=1451 cov=83.1 corr=0 origname=NODE_70_length_1451_cov_83.124265_pilon sw=shovill-spades/1.1.0 date=20211126	contig00070	6	1449	M49 I3 M10 D1 M1 D1 M189 I1 M2 D1 M887 D1 M4 I1 M55 D1 M105 D1 M1 D1 M2 I2 M83 I1 M3 D1 M24 D1 M20
21-MO01157-0	10_9	cn_1503_ISEc1		putative	composite transposon	1503	19.805	0	0.957	1.0	0	56	contig00032 len=45876 cov=19.8 corr=0 origname=NODE_32_length_45876_cov_19.804761_pilon sw=shovill-spades/1.1.0 date=20211126	contig00032	22412	23915
21-MO01158-0	1	MITEEc1		predicted	mite	123	24.213	0.0	0.878	1.0	0	15	contig00007 len=199696 cov=24.2 corr=0 origname=NODE_7_length_199696_cov_24.213256_pilon sw=shovill-spades/1.1.0 date=20211126	contig00007	65539	65661	M123
21-MO01158-0	2	MITEEc1		predicted	mite	123	24.606	0.0	0.967	1.0	0	4	contig00008 len=183325 cov=24.6 corr=0 origname=NODE_8_length_183325_cov_24.605837_pilon sw=shovill-spades/1.1.0 date=20211126	contig00008	171221	171343	M123
21-MO01158-0	3	MITEYpe1		predicted	mite	115	24.606	0.0	0.81	0.919	2	20	contig00008 len=183325 cov=24.6 corr=0 origname=NODE_8_length_183325_cov_24.605837_pilon sw=shovill-spades/1.1.0 date=20211126	contig00008	151703	151817	M46 D1 M2 I1 M66
21-MO01158-0	4	MITEEc1		predicted	mite	123	24.549	0.0	0.911	1.0	0	11	contig00009 len=168007 cov=24.5 corr=0 origname=NODE_9_length_168007_cov_24.548929_pilon sw=shovill-spades/1.1.0 date=20211126	contig00009	135187	135309	M123
21-MO01158-0	5	ISEc1	ISEc7;ISEc2;ISEc6;ISEc4;ISEc3	predicted	insertion sequence	1291	23.416	0	0.957	1.0	0	56	contig00015 len=140564 cov=23.4 corr=0 origname=NODE_15_length_140564_cov_23.415503_pilon sw=shovill-spades/1.1.0 date=20211126	contig00015	117313	118603	M1291
21-MO01158-0	6	MITEYpe1		predicted	mite	120	23.416	0.0	0.779	0.976	2	25	contig00015 len=140564 cov=23.4 corr=0 origname=NODE_15_length_140564_cov_23.415503_pilon sw=shovill-spades/1.1.0 date=20211126	contig00015	87910	88029	M47 I1 M28 I1 M45
21-MO01158-0	7	MITEYpe1		predicted	mite	117	24.439	0.0	0.769	0.951	0	27	contig00016 len=137139 cov=24.4 corr=0 origname=NODE_16_length_137139_cov_24.439167_pilon sw=shovill-spades/1.1.0 date=20211126	contig00016	97054	97170	M117
21-MO01158-0	8	MITEYpe1		predicted	mite	123	24.676	0.0	0.805	1.0	0	24	contig00022 len=99689 cov=24.7 corr=0 origname=NODE_22_length_99689_cov_24.676469_pilon sw=shovill-spades/1.1.0 date=20211126	contig00022	16775	16897	M123
21-MO01158-0	9	ISKpn47		predicted	insertion sequence	1316	24.429	0	0.847	0.993	8	194	contig00025 len=78299 cov=24.4 corr=0 origname=NODE_25_length_78299_cov_24.428550_pilon sw=shovill-spades/1.1.0 date=20211126	contig00025	38621	39936	M212 D1 M4 I1 M23 D1 M2 D1 M3 I2 M716 I1 M3 D1 M349
21-MO01158-0	10	IS4		predicted	insertion sequence	1426	23.945	0	0.992	1.0	0	12	contig00035 len=31886 cov=23.9 corr=0 origname=NODE_35_length_31886_cov_23.945243_pilon sw=shovill-spades/1.1.0 date=20211126	contig00035	24935	26360	M1426
21-MO01158-0	11	ISEc60		predicted	insertion sequence	1293	87.659	0	0.984	0.999	0	21	contig00038 len=29509 cov=87.7 corr=0 origname=NODE_38_length_29509_cov_87.659154_pilon sw=shovill-spades/1.1.0 date=20211126	contig00038	4921	6213	M1293
21-MO01158-0	12	ISEc1	ISEc7;ISEc2;ISEc6;ISEc4;ISEc3	predicted	insertion sequence	1290	23.936	0	0.957	0.996	5	51	contig00041 len=26991 cov=23.9 corr=0 origname=NODE_41_length_26991_cov_23.936134_pilon sw=shovill-spades/1.1.0 date=20211126	contig00041	1041	2330	M20 I2 M2 D1 M1 D1 M265 I1 M1000
21-MO01158-0	13	MITEEc1		predicted	mite	124	23.936	0.0	0.794	0.959	5	21	contig00041 len=26991 cov=23.9 corr=0 origname=NODE_41_length_26991_cov_23.936134_pilon sw=shovill-spades/1.1.0 date=20211126	contig00041	22544	22667	M28 D1 M5 I1 M29 D1 M26 I1 M5 D1 M28
21-MO01158-0	14	ISKpn47		predicted	insertion sequence	1316	25.608	0	0.844	0.993	8	198	contig00044 len=22841 cov=25.6 corr=0 origname=NODE_44_length_22841_cov_25.608220_pilon sw=shovill-spades/1.1.0 date=20211126	contig00044	20006	21321	M211 D1 M4 I1 M23 D1 M2 D1 M3 I2 M716 I1 M3 D1 M350
21-MO01158-0	15	ISEc11	ISSso1	predicted	insertion sequence	1378	25.608	0	0.828	0.945	13	225	contig00044 len=22841 cov=25.6 corr=0 origname=NODE_44_length_22841_cov_25.608220_pilon sw=shovill-spades/1.1.0 date=20211126	contig00044	21379	22756	M11 D1 M31 D1 M8 I1 M30 D1 M4 D1 M101 I1 M65 I1 M125 D1 M4 I1 M335 D1 M3 I1 M63 D1 M2 I1 M589
21-MO01158-0	16	ISEc11	ISSso1	predicted	insertion sequence	1444	100.846	0	0.877	0.988	17	162	contig00068 len=1451 cov=100.8 corr=0 origname=NODE_68_length_1451_cov_100.846324_pilon sw=shovill-spades/1.1.0 date=20211126	contig00068	6	1449	M49 I3 M10 D1 M1 D1 M189 I1 M2 D1 M887 D1 M4 I1 M55 D1 M105 D1 M1 D1 M2 I2 M83 I1 M3 D1 M24 D1 M20
21-MO01158-0	6_5	cn_1503_ISEc1		putative	composite transposon	1503	23.416	0	0.957	1.0	0	56	contig00015 len=140564 cov=23.4 corr=0 origname=NODE_15_length_140564_cov_23.415503_pilon sw=shovill-spades/1.1.0 date=20211126	contig00015	117100	118603
21-MO01160-0	1	ISVsa11		predicted	insertion sequence	1253	18.496	0.0	0.714	0.974	30	333	contig00001 len=386721 cov=18.5 corr=0 origname=NODE_1_length_386721_cov_18.495510_pilon sw=shovill-spades/1.1.0 date=20211126	contig00001	97901	99153	M97 D1 M3 I1 M54 D1 M3 I1 M5 I1 M5 D1 M114 D1 M5 I1 M283 D1 M5 I1 M143 I1 M2 D1 M35 I2 M2 D1 M2 D1 M2 I1 M4 D1 M6 I2 M2 I1 M144 D1 M6 I1 M8 I1 M2 I1 M6 D1 M9 D1 M197 I1 M3 D1 M34 D1 M58
21-MO01160-0	2	ISKpn42		predicted	insertion sequence	1162	18.145	0	0.827	0.984	19	184	contig00002 len=319948 cov=18.1 corr=0 origname=NODE_2_length_319948_cov_18.144615_pilon sw=shovill-spades/1.1.0 date=20211126	contig00002	229411	230572	M222 I1 M3 I1 M4 D1 M1 D1 M92 I1 M3 D1 M188 D1 M3 I1 M373 D1 M2 D1 M4 I1 M2 I1 M6 D1 M3 I1 M161 I1 M2 D1 M7 D1 M48 D1 M4 I1 M24
21-MO01160-0	3	ISEc5		predicted	insertion sequence	1261	18.464	0	0.956	0.977	0	56	contig00005 len=254721 cov=18.5 corr=0 origname=NODE_5_length_254721_cov_18.463563_pilon sw=shovill-spades/1.1.0 date=20211126	contig00005	999	2259	M1261
21-MO01160-0	4	MITEEc1		predicted	mite	124	18.464	0.0	0.794	0.959	5	21	contig00005 len=254721 cov=18.5 corr=0 origname=NODE_5_length_254721_cov_18.463563_pilon sw=shovill-spades/1.1.0 date=20211126	contig00005	22459	22582	M28 D1 M5 I1 M29 D1 M26 I1 M5 D1 M28
21-MO01160-0	5	MITEEc1		predicted	mite	123	18.971	0.0	0.87	1.0	0	16	contig00006 len=221480 cov=19.0 corr=0 origname=NODE_6_length_221480_cov_18.970780_pilon sw=shovill-spades/1.1.0 date=20211126	contig00006	64982	65104	M123
21-MO01160-0	6	MITEEc1		predicted	mite	123	18.876	0.0	0.894	1.0	0	13	contig00007 len=196303 cov=18.9 corr=0 origname=NODE_7_length_196303_cov_18.876399_pilon sw=shovill-spades/1.1.0 date=20211126	contig00007	163581	163703	M123
21-MO01160-0	7	MITEEc1		predicted	mite	123	18.748	0.0	0.967	1.0	0	4	contig00008 len=156888 cov=18.7 corr=0 origname=NODE_8_length_156888_cov_18.748369_pilon sw=shovill-spades/1.1.0 date=20211126	contig00008	144784	144906	M123
21-MO01160-0	8	MITEYpe1		predicted	mite	115	18.748	0.0	0.81	0.919	2	20	contig00008 len=156888 cov=18.7 corr=0 origname=NODE_8_length_156888_cov_18.748369_pilon sw=shovill-spades/1.1.0 date=20211126	contig00008	125266	125380	M46 D1 M2 I1 M66
21-MO01160-0	9	MITEYpe1		predicted	mite	121	18.86	0.0	0.782	0.951	5	22	contig00011 len=146045 cov=18.9 corr=0 origname=NODE_11_length_146045_cov_18.860182_pilon sw=shovill-spades/1.1.0 date=20211126	contig00011	138925	139045	M47 I1 M31 D2 M3 I1 M5 I1 M33
21-MO01160-0	10	MITEYpe1		predicted	mite	117	18.972	0.0	0.786	0.951	0	25	contig00017 len=100317 cov=19.0 corr=0 origname=NODE_17_length_100317_cov_18.971983_pilon sw=shovill-spades/1.1.0 date=20211126	contig00017	3227	3343	M117
21-MO01160-0	11	MITEYpe1		predicted	mite	123	18.384	0.0	0.805	1.0	0	24	contig00018 len=99684 cov=18.4 corr=0 origname=NODE_18_length_99684_cov_18.384143_pilon sw=shovill-spades/1.1.0 date=20211126	contig00018	82792	82914	M123
21-MO01160-0	12	ISEc37		predicted	insertion sequence	1809	30.623	0	0.897	0.985	27	162	contig00019 len=89621 cov=30.6 corr=0 origname=NODE_19_length_89621_cov_30.622652_pilon sw=shovill-spades/1.1.0 date=20211126	contig00019	2729	4537	M65 D1 M4 D1 M5 I1 M3 D1 M1 D1 M7 I2 M12 I1 M1215 I4 M1 I3 M3 I10 M1 I2 M488
21-MO01160-0	13	ISKpn42		predicted	insertion sequence	1134	30.623	0.0	0.734	0.946	33	273	contig00019 len=89621 cov=30.6 corr=0 origname=NODE_19_length_89621_cov_30.622652_pilon sw=shovill-spades/1.1.0 date=20211126	contig00019	21449	22582	M123 D1 M5 I1 M20 D1 M2 I1 M157 D1 M1 D1 M2 D1 M4 I1 M6 I2 M16 D2 M6 D1 M12 I2 M6 I1 M64 I1 M5 D1 M60 D1 M4 I1 M333 D1 M2 D1 M2 I1 M2 I1 M72 D1 M3 I1 M98 D2 M55 I1 M4 D1 M7 D1 M10 D1 M4 I1 M31
21-MO01160-0	14	IS629		predicted	insertion sequence	1267	20.254	0	0.945	0.967	3	67	contig00020 len=89084 cov=20.3 corr=0 origname=NODE_20_length_89084_cov_20.254076_pilon sw=shovill-spades/1.1.0 date=20211126	contig00020	39675	40941	M341 I1 M800 I1 M2 I1 M124
21-MO01160-0	15	ISEc27		predicted	insertion sequence	1319	20.254	0	0.838	0.992	8	206	contig00020 len=89084 cov=20.3 corr=0 origname=NODE_20_length_89084_cov_20.254076_pilon sw=shovill-spades/1.1.0 date=20211126	contig00020	32187	33505	M349 I1 M2 D1 M452 I1 M1 I1 M2 D2 M375 I1 M131 D1 M3
21-MO01160-0	16	MITEEc1		predicted	mite	123	20.254	0.0	0.927	1.0	0	9	contig00020 len=89084 cov=20.3 corr=0 origname=NODE_20_length_89084_cov_20.254076_pilon sw=shovill-spades/1.1.0 date=20211126	contig00020	31724	31846	M123
21-MO01160-0	17	MITEEc1		predicted	mite	123	20.254	0.0	0.943	1.0	0	7	contig00020 len=89084 cov=20.3 corr=0 origname=NODE_20_length_89084_cov_20.254076_pilon sw=shovill-spades/1.1.0 date=20211126	contig00020	337	459	M123
21-MO01160-0	18	IS100		predicted	insertion sequence	1954	19.036	0	0.991	0.999	1	17	contig00045 len=23082 cov=19.0 corr=0 origname=NODE_45_length_23082_cov_19.036422_pilon sw=shovill-spades/1.1.0 date=20211126	contig00045	2718	4671	M163 D1 M1790
21-MO01160-0	19	ISEc36		predicted	insertion sequence	1317	19.036	0	0.782	0.992	8	280	contig00045 len=23082 cov=19.0 corr=0 origname=NODE_45_length_23082_cov_19.036422_pilon sw=shovill-spades/1.1.0 date=20211126	contig00045	10310	11626	M35 I1 M26 I1 M9 I1 M8 D1 M308 I1 M3 D1 M668 D1 M8 I1 M249
21-MO01160-0	20	ISEc17	IS3E	predicted	insertion sequence	1258	37.041	0	0.999	1.0	0	1	contig00065 len=1258 cov=37.0 corr=0 origname=NODE_65_length_1258_cov_37.041131_pilon sw=shovill-spades/1.1.0 date=20211126	contig00065	1	1258	M1258
21-MO01160-0	21	IS30	IS121	predicted	insertion sequence	1221	38.063	0	0.998	1.0	0	2	contig00066 len=1225 cov=38.1 corr=0 origname=NODE_66_length_1225_cov_38.063492_pilon sw=shovill-spades/1.1.0 date=20211126	contig00066	3	1223	M1221
21-MO01161-0	1	ISEc1	ISEc7;ISEc2;ISEc6;ISEc4;ISEc3	predicted	insertion sequence	1291	23.125	0	0.957	1.0	0	55	contig00002 len=332028 cov=23.1 corr=0 origname=NODE_2_length_332028_cov_23.124683_pilon sw=shovill-spades/1.1.0 date=20211126	contig00002	314047	315337	M1291
21-MO01161-0	2	ISEc1	ISEc7;ISEc2;ISEc6;ISEc4;ISEc3	predicted	insertion sequence	1290	22.471	0	0.955	0.999	1	57	contig00003 len=265260 cov=22.5 corr=0 origname=NODE_3_length_265260_cov_22.471480_pilon sw=shovill-spades/1.1.0 date=20211126	contig00003	261090	262379	M1016 I1 M274
21-MO01161-0	3	ISPrre1		predicted	insertion sequence	1248	22.471	0	0.842	0.998	3	195	contig00003 len=265260 cov=22.5 corr=0 origname=NODE_3_length_265260_cov_22.471480_pilon sw=shovill-spades/1.1.0 date=20211126	contig00003	177213	178460	M1024 D1 M2 I1 M140 I1 M81
21-MO01161-0	4	MITEEc1		predicted	mite	124	22.471	0.0	0.802	0.959	5	20	contig00003 len=265260 cov=22.5 corr=0 origname=NODE_3_length_265260_cov_22.471480_pilon sw=shovill-spades/1.1.0 date=20211126	contig00003	240533	240656	M28 D1 M5 I1 M26 D1 M29 I1 M5 D1 M28
21-MO01161-0	5	MITEEc1		predicted	mite	123	23.353	0.0	0.87	1.0	0	16	contig00006 len=199278 cov=23.4 corr=0 origname=NODE_6_length_199278_cov_23.352724_pilon sw=shovill-spades/1.1.0 date=20211126	contig00006	134014	134136	M123
21-MO01161-0	6	MITEYpe1		predicted	mite	121	22.707	0.0	0.779	0.984	1	26	contig00008 len=185540 cov=22.7 corr=0 origname=NODE_8_length_185540_cov_22.707143_pilon sw=shovill-spades/1.1.0 date=20211126	contig00008	178743	178863	M47 I1 M74
21-MO01161-0	7	MITEEc1		predicted	mite	123	22.815	0.0	0.959	1.0	0	5	contig00009 len=156984 cov=22.8 corr=0 origname=NODE_9_length_156984_cov_22.814517_pilon sw=shovill-spades/1.1.0 date=20211126	contig00009	144880	145002	M123
21-MO01161-0	8	MITEYpe1		predicted	mite	115	22.815	0.0	0.81	0.919	2	20	contig00009 len=156984 cov=22.8 corr=0 origname=NODE_9_length_156984_cov_22.814517_pilon sw=shovill-spades/1.1.0 date=20211126	contig00009	125362	125476	M46 D1 M2 I1 M66
21-MO01161-0	9	MITEEc1		predicted	mite	123	23.424	0.0	0.894	1.0	0	13	contig00010 len=150989 cov=23.4 corr=0 origname=NODE_10_length_150989_cov_23.424452_pilon sw=shovill-spades/1.1.0 date=20211126	contig00010	49771	49893	M123
21-MO01161-0	10	MITEYpe1		predicted	mite	123	22.511	0.0	0.805	1.0	0	24	contig00020 len=101249 cov=22.5 corr=0 origname=NODE_20_length_101249_cov_22.511121_pilon sw=shovill-spades/1.1.0 date=20211126	contig00020	84473	84595	M123
21-MO01161-0	11	ISEc37		predicted	insertion sequence	1829	45.832	0	0.915	0.998	3	153	contig00049 len=15836 cov=45.8 corr=0 origname=NODE_49_length_15836_cov_45.831566_pilon sw=shovill-spades/1.1.0 date=20211126	contig00049	2496	4324	M11 D1 M10 I1 M52 D1 M1754
21-MO01161-0	12	IS100		predicted	insertion sequence	1870	121.469	0	0.991	0.956	1	15	contig00103 len=1870 cov=121.5 corr=0 origname=NODE_103_length_1870_cov_121.468803_pilon sw=shovill-spades/1.1.0 date=20211126	contig00103	1	1870	M163 D1 M1706
21-MO01161-0	13	ISEc36		predicted	insertion sequence	1231	24.602	0	0.806	0.93	2	237	contig00104 len=1838 cov=24.6 corr=0 origname=NODE_104_length_1838_cov_24.602175_pilon sw=shovill-spades/1.1.0 date=20211126	contig00104	3	1233	M263 I1 M2 D1 M965
21-MO01161-0	2_1	cn_1466_ISEc1		putative	composite transposon	1466	23.125	0	0.957	1.0	0	55	contig00002 len=332028 cov=23.1 corr=0 origname=NODE_2_length_332028_cov_23.124683_pilon sw=shovill-spades/1.1.0 date=20211126	contig00002	314046	315512
GCA_000208565.2	1	IS640		predicted	insertion sequence	2131		0	0.984	1.0	1	33	AEME01000001.1 Escherichia sp. TW09308 contig_001, whole genome shotgun sequence	AEME01000001.1	3578173	3580303	M50 D1 M2080
GCA_000208565.2	2	ISKpn19		predicted	insertion sequence	2779		0	0.842	0.973	9	430	AEME01000001.1 Escherichia sp. TW09308 contig_001, whole genome shotgun sequence	AEME01000001.1	2502424	2505202	M1374 I1 M1 I1 M685 I1 M3 D1 M27 I1 M598 D1 M3 D1 M35 I1 M14 I1 M36
GCA_000208565.2	3	ISEc1	ISEc7;ISEc2;ISEc6;ISEc4;ISEc3	predicted	insertion sequence	1291		0	0.954	1.0	0	59	AEME01000001.1 Escherichia sp. TW09308 contig_001, whole genome shotgun sequence	AEME01000001.1	3442418	3443708	M1291
GCA_000208565.2	4	ISEc5		predicted	insertion sequence	1255		0	0.949	0.972	5	59	AEME01000001.1 Escherichia sp. TW09308 contig_001, whole genome shotgun sequence	AEME01000001.1	4508384	4509638	M870 I5 M385
GCA_000208565.2	5	ISErsp1		predicted	insertion sequence	1201		0	0.892	0.998	2	128	AEME01000001.1 Escherichia sp. TW09308 contig_001, whole genome shotgun sequence	AEME01000001.1	2833792	2834992	M1171 D1 M3 I1 M26
GCA_000208565.2	6	MITEEc1		predicted	mite	124		0.0	0.802	0.959	5	20	AEME01000001.1 Escherichia sp. TW09308 contig_001, whole genome shotgun sequence	AEME01000001.1	1386530	1386653	M28 D1 M5 I1 M29 D1 M26 I1 M5 D1 M28
GCA_000208565.2	7	MITEEc1		predicted	mite	123		0.0	0.854	1.0	0	18	AEME01000001.1 Escherichia sp. TW09308 contig_001, whole genome shotgun sequence	AEME01000001.1	4676112	4676234	M123
GCA_000208565.2	8	MITEEc1		predicted	mite	123		0.0	0.911	1.0	0	11	AEME01000001.1 Escherichia sp. TW09308 contig_001, whole genome shotgun sequence	AEME01000001.1	3805887	3806009	M123
GCA_000208565.2	9	MITEEc1		predicted	mite	123		0.0	0.959	1.0	0	5	AEME01000001.1 Escherichia sp. TW09308 contig_001, whole genome shotgun sequence	AEME01000001.1	2177378	2177500	M123
GCA_000208565.2	10	MITEYpe1		predicted	mite	121		0.0	0.779	0.984	1	26	AEME01000001.1 Escherichia sp. TW09308 contig_001, whole genome shotgun sequence	AEME01000001.1	4050757	4050877	M74 I1 M47
GCA_000208565.2	11	MITEYpe1		predicted	mite	123		0.0	0.805	1.0	0	24	AEME01000001.1 Escherichia sp. TW09308 contig_001, whole genome shotgun sequence	AEME01000001.1	1618950	1619072	M123
GCA_000208565.2	12	MITEYpe1		predicted	mite	115		0.0	0.81	0.919	2	20	AEME01000001.1 Escherichia sp. TW09308 contig_001, whole genome shotgun sequence	AEME01000001.1	2196904	2197018	M66 I1 M2 D1 M46
GCA_000208565.2	5_4	cn_17983_ISEc5		putative	composite transposon	17983		0	0.949	0.972	5	59	AEME01000001.1 Escherichia sp. TW09308 contig_001, whole genome shotgun sequence	AEME01000001.1	4491655	4509638
GCA_000350705.1	1	IS4		predicted	insertion sequence	1426		0	0.989	1.0	0	16	KB732246.1 Escherichia sp. KTE11 genomic scaffold acEuU-supercont1.1, whole genome shotgun sequence	KB732246.1	284276	285701	M1426
GCA_000350705.1	2	IS4		predicted	insertion sequence	1426		0	0.99	1.0	0	14	KB732249.1 Escherichia sp. KTE11 genomic scaffold acEuU-supercont1.4, whole genome shotgun sequence	KB732249.1	1096016	1097441	M1426
GCA_000350705.1	3	IS4		predicted	insertion sequence	1426		0	0.991	1.0	0	13	KB732249.1 Escherichia sp. KTE11 genomic scaffold acEuU-supercont1.4, whole genome shotgun sequence	KB732249.1	1913692	1915117	M1426
GCA_000350705.1	4	ISVsa11		predicted	insertion sequence	1253		0.0	0.711	0.974	30	337	KB732249.1 Escherichia sp. KTE11 genomic scaffold acEuU-supercont1.4, whole genome shotgun sequence	KB732249.1	526446	527698	M97 D1 M3 I1 M54 D1 M3 I1 M5 I1 M5 D1 M114 D1 M5 I1 M283 D1 M5 I1 M143 I1 M2 D1 M35 I2 M2 D1 M2 D1 M2 I1 M4 D1 M6 I2 M2 I1 M144 D1 M6 I1 M8 I1 M2 I1 M6 D1 M9 D1 M197 I1 M3 D1 M34 D1 M58
GCA_000350705.1	5	MITEEc1		predicted	mite	124		0.0	0.802	0.959	5	20	KB732249.1 Escherichia sp. KTE11 genomic scaffold acEuU-supercont1.4, whole genome shotgun sequence	KB732249.1	22686	22809	M28 D1 M5 I1 M29 D1 M26 I1 M5 D1 M28
GCA_000350705.1	6	MITEEc1		predicted	mite	123		0.0	0.878	1.0	0	15	KB732249.1 Escherichia sp. KTE11 genomic scaffold acEuU-supercont1.4, whole genome shotgun sequence	KB732249.1	2692112	2692234	M123
GCA_000350705.1	7	MITEYpe1		predicted	mite	121		0.0	0.77	0.984	1	27	KB732249.1 Escherichia sp. KTE11 genomic scaffold acEuU-supercont1.4, whole genome shotgun sequence	KB732249.1	1335246	1335366	M74 I1 M47
GCA_000350705.1	8	MITEYpe1		predicted	mite	123		0.0	0.805	1.0	0	24	KB732249.1 Escherichia sp. KTE11 genomic scaffold acEuU-supercont1.4, whole genome shotgun sequence	KB732249.1	3049209	3049331	M123
GCA_000350705.1	9	IS4		predicted	insertion sequence	1426		0	0.989	1.0	0	16	KB732250.1 Escherichia sp. KTE11 genomic scaffold acEuU-supercont1.5, whole genome shotgun sequence	KB732250.1	235414	236839	M1426
GCA_000350705.1	10	MITEEc1		predicted	mite	123		0.0	0.911	1.0	0	11	KB732250.1 Escherichia sp. KTE11 genomic scaffold acEuU-supercont1.5, whole genome shotgun sequence	KB732250.1	241629	241751	M123
GCA_000350705.1	11	MITEEc1		predicted	mite	123		0.0	0.959	1.0	0	5	KB732250.1 Escherichia sp. KTE11 genomic scaffold acEuU-supercont1.5, whole genome shotgun sequence	KB732250.1	588053	588175	M123
GCA_000350705.1	12	MITEYpe1		predicted	mite	115		0.0	0.81	0.919	2	20	KB732250.1 Escherichia sp. KTE11 genomic scaffold acEuU-supercont1.5, whole genome shotgun sequence	KB732250.1	568535	568649	M46 D1 M2 I1 M66
GCA_000408325.1	1	MITEEc1		predicted	mite	124		0.0	0.802	0.959	5	20	KE138676.1 Escherichia sp. KTE52 genomic scaffold acHaH-supercont1.3, whole genome shotgun sequence	KE138676.1	21177	21300	M28 D1 M5 I1 M29 D1 M26 I1 M5 D1 M28
GCA_000408325.1	2	MITEYpe1		predicted	mite	121		0.0	0.779	0.984	1	26	KE138677.1 Escherichia sp. KTE52 genomic scaffold acHaH-supercont1.4, whole genome shotgun sequence	KE138677.1	448725	448845	M74 I1 M47
GCA_000408325.1	3	ISEc13		predicted	insertion sequence	1523		0	0.981	0.983	0	29	KE138678.1 Escherichia sp. KTE52 genomic scaffold acHaH-supercont1.5, whole genome shotgun sequence	KE138678.1	80783	82305	M1523
GCA_000408325.1	4	ISKpn47		predicted	insertion sequence	1316		0	0.847	0.993	8	194	KE138678.1 Escherichia sp. KTE52 genomic scaffold acHaH-supercont1.5, whole genome shotgun sequence	KE138678.1	82489	83804	M211 D1 M4 I1 M23 D1 M2 D1 M3 I2 M716 I1 M3 D1 M350
GCA_000408325.1	5	ISKpn28		predicted	insertion sequence	1096		0.0	0.755	0.984	18	253	KE138678.1 Escherichia sp. KTE52 genomic scaffold acHaH-supercont1.5, whole genome shotgun sequence	KE138678.1	17093	18188	M33 D1 M8 I1 M33 I1 M3 D1 M203 I1 M6 D1 M215 I2 M9 D1 M3 D1 M10 D1 M7 I1 M203 I1 M6 D1 M190 D1 M3 I1 M32 D1 M3 I1 M120
GCA_000408325.1	6	ISEc30		predicted	insertion sequence	739		0.0	0.796	0.96	26	130	KE138678.1 Escherichia sp. KTE52 genomic scaffold acHaH-supercont1.5, whole genome shotgun sequence	KE138678.1	90678	91416	M54 I1 M382 I2 M3 I1 M1 I3 M6 I1 M2 I2 M126 D1 M5 I1 M17 I3 M1 I10 M107 D1 M33
GCA_000408325.1	7	ISEc30		predicted	insertion sequence	724		0.0	0.785	0.94	37	126	KE138678.1 Escherichia sp. KTE52 genomic scaffold acHaH-supercont1.5, whole genome shotgun sequence	KE138678.1	95268	95991	M54 I1 M193 I4 M1 I1 M1 I1 M1 I5 M175 I2 M3 I1 M1 I3 M6 I1 M2 I2 M126 D1 M5 I1 M17 I3 M1 I10 M107 D1 M29
GCA_000408325.1	8	ISVsa11		predicted	insertion sequence	1253		0.0	0.711	0.975	28	338	KE138678.1 Escherichia sp. KTE52 genomic scaffold acHaH-supercont1.5, whole genome shotgun sequence	KE138678.1	42402	43654	M97 D1 M3 I1 M54 D1 M3 I1 M5 I1 M5 D1 M403 D1 M5 I1 M143 I1 M2 D1 M35 I2 M2 D1 M2 D1 M2 I1 M4 D1 M6 I2 M2 I1 M144 D1 M6 I1 M8 I1 M2 I1 M6 D1 M9 D1 M197 I1 M3 D1 M34 D1 M58
GCA_000408325.1	9	IS4		predicted	insertion sequence	1426		0	0.989	1.0	0	15	KE138680.1 Escherichia sp. KTE52 genomic scaffold acHaH-supercont1.7, whole genome shotgun sequence	KE138680.1	7049	8474	M1426
GCA_000408325.1	10	ISErsp1		predicted	insertion sequence	1198		0	0.883	0.989	13	128	KE138680.1 Escherichia sp. KTE52 genomic scaffold acHaH-supercont1.7, whole genome shotgun sequence	KE138680.1	355727	356924	M168 D4 M517 I2 M5 I2 M1 I3 M473 D1 M3 I1 M26
GCA_000408325.1	11	MITEEc1		predicted	mite	123		0.0	0.87	1.0	0	16	KE138680.1 Escherichia sp. KTE52 genomic scaffold acHaH-supercont1.7, whole genome shotgun sequence	KE138680.1	771761	771883	M123
GCA_000408325.1	12	MITEEc1		predicted	mite	123		0.0	0.911	1.0	0	11	KE138680.1 Escherichia sp. KTE52 genomic scaffold acHaH-supercont1.7, whole genome shotgun sequence	KE138680.1	1684408	1684530	M123
GCA_000408325.1	13	MITEEc1		predicted	mite	123		0.0	0.959	1.0	0	5	KE138680.1 Escherichia sp. KTE52 genomic scaffold acHaH-supercont1.7, whole genome shotgun sequence	KE138680.1	2031405	2031527	M123
GCA_000408325.1	14	MITEYpe1		predicted	mite	123		0.0	0.805	1.0	0	24	KE138680.1 Escherichia sp. KTE52 genomic scaffold acHaH-supercont1.7, whole genome shotgun sequence	KE138680.1	1128079	1128201	M123
GCA_000408325.1	15	MITEYpe1		predicted	mite	115		0.0	0.81	0.919	2	20	KE138680.1 Escherichia sp. KTE52 genomic scaffold acHaH-supercont1.7, whole genome shotgun sequence	KE138680.1	2011887	2012001	M46 D1 M2 I1 M66
GCA_000408325.1	5_4	cn_43111_ISKpn47		putative	composite transposon	43111		0	0.847	0.993	8	194	KE138678.1 Escherichia sp. KTE52 genomic scaffold acHaH-supercont1.5, whole genome shotgun sequence	KE138678.1	40693	83804
GCA_000408325.1	8_6	cn_3322_ISEc30		putative	composite transposon	3322		0.0	0.796	0.96	26	130	KE138678.1 Escherichia sp. KTE52 genomic scaffold acHaH-supercont1.5, whole genome shotgun sequence	KE138678.1	88094	91416
GCA_000408325.1	9_6_7	cn_5314_ISEc30		putative	composite transposon	5314		0.0	0.796	0.96	26	130	KE138678.1 Escherichia sp. KTE52 genomic scaffold acHaH-supercont1.5, whole genome shotgun sequence	KE138678.1	90677	95991
GCA_000408325.1	10_7	cn_1100_ISEc30		putative	composite transposon	1100		0.0	0.785	0.94	37	126	KE138678.1 Escherichia sp. KTE52 genomic scaffold acHaH-supercont1.5, whole genome shotgun sequence	KE138678.1	95267	96367
GCA_000408525.1	1	MITEYpe1		predicted	mite	121		0.0	0.77	0.984	1	27	KE137146.1 Escherichia sp. KTE96 genomic scaffold acHaU-supercont1.1, whole genome shotgun sequence	KE137146.1	141391	141511	M74 I1 M47
GCA_000408525.1	2	IS4		predicted	insertion sequence	1426		0	0.991	1.0	0	13	KE137147.1 Escherichia sp. KTE96 genomic scaffold acHaU-supercont1.2, whole genome shotgun sequence	KE137147.1	10162	11587	M1426
GCA_000408525.1	3	IS4		predicted	insertion sequence	1426		0	0.989	1.0	0	16	KE137149.1 Escherichia sp. KTE96 genomic scaffold acHaU-supercont1.4, whole genome shotgun sequence	KE137149.1	947949	949374	M1426
GCA_000408525.1	4	IS4		predicted	insertion sequence	1426		0	0.99	1.0	0	14	KE137149.1 Escherichia sp. KTE96 genomic scaffold acHaU-supercont1.4, whole genome shotgun sequence	KE137149.1	2937467	2938892	M1426
GCA_000408525.1	5	ISVsa11		predicted	insertion sequence	1253		0.0	0.711	0.974	30	337	KE137149.1 Escherichia sp. KTE96 genomic scaffold acHaU-supercont1.4, whole genome shotgun sequence	KE137149.1	2385943	2387195	M97 D1 M3 I1 M54 D1 M3 I1 M5 I1 M5 D1 M114 D1 M5 I1 M283 D1 M5 I1 M143 I1 M2 D1 M35 I2 M2 D1 M2 D1 M2 I1 M4 D1 M6 I2 M2 I1 M144 D1 M6 I1 M8 I1 M2 I1 M6 D1 M9 D1 M197 I1 M3 D1 M34 D1 M58
GCA_000408525.1	6	MITEEc1		predicted	mite	124		0.0	0.802	0.959	5	20	KE137149.1 Escherichia sp. KTE96 genomic scaffold acHaU-supercont1.4, whole genome shotgun sequence	KE137149.1	1881688	1881811	M28 D1 M5 I1 M29 D1 M26 I1 M5 D1 M28
GCA_000408525.1	7	MITEEc1		predicted	mite	123		0.0	0.878	1.0	0	15	KE137149.1 Escherichia sp. KTE96 genomic scaffold acHaU-supercont1.4, whole genome shotgun sequence	KE137149.1	620575	620697	M123
GCA_000408525.1	8	MITEEc1		predicted	mite	123		0.0	0.911	1.0	0	11	KE137149.1 Escherichia sp. KTE96 genomic scaffold acHaU-supercont1.4, whole genome shotgun sequence	KE137149.1	954164	954286	M123
GCA_000408525.1	9	MITEEc1		predicted	mite	123		0.0	0.959	1.0	0	5	KE137149.1 Escherichia sp. KTE96 genomic scaffold acHaU-supercont1.4, whole genome shotgun sequence	KE137149.1	1300064	1300186	M123
GCA_000408525.1	10	MITEYpe1		predicted	mite	123		0.0	0.805	1.0	0	24	KE137149.1 Escherichia sp. KTE96 genomic scaffold acHaU-supercont1.4, whole genome shotgun sequence	KE137149.1	263444	263566	M123
GCA_000408525.1	11	MITEYpe1		predicted	mite	115		0.0	0.81	0.919	2	20	KE137149.1 Escherichia sp. KTE96 genomic scaffold acHaU-supercont1.4, whole genome shotgun sequence	KE137149.1	1280546	1280660	M46 D1 M2 I1 M66
GCA_000408805.1	1	ISEc10		predicted	insertion sequence	2410		0	0.857	0.998	6	339	KE137292.1 Escherichia sp. KTE159 genomic scaffold acHbi-supercont1.2, whole genome shotgun sequence	KE137292.1	1813940	1816349	M705 I1 M1323 D1 M4 I1 M315 D2 M5 I1 M55
GCA_000408805.1	2	IS4		predicted	insertion sequence	1426		0	0.99	1.0	0	14	KE137292.1 Escherichia sp. KTE159 genomic scaffold acHbi-supercont1.2, whole genome shotgun sequence	KE137292.1	2482837	2484262	M1426
GCA_000408805.1	3	ISEc60		predicted	insertion sequence	1294		0	0.993	1.0	0	9	KE137292.1 Escherichia sp. KTE159 genomic scaffold acHbi-supercont1.2, whole genome shotgun sequence	KE137292.1	1547287	1548580	M1294
GCA_000408805.1	4	ISEc1	ISEc7;ISEc2;ISEc6;ISEc4;ISEc3	predicted	insertion sequence	1290		0	0.954	0.996	5	54	KE137292.1 Escherichia sp. KTE159 genomic scaffold acHbi-supercont1.2, whole genome shotgun sequence	KE137292.1	523273	524562	M20 I2 M2 D1 M1 D1 M1128 I1 M137
GCA_000408805.1	5	ISKpn34		predicted	insertion sequence	1221		0	0.894	0.998	2	128	KE137292.1 Escherichia sp. KTE159 genomic scaffold acHbi-supercont1.2, whole genome shotgun sequence	KE137292.1	1662035	1663255	M13 D1 M2 I1 M1205
GCA_000408805.1	6	ISKpn47		predicted	insertion sequence	1315		0	0.847	0.991	10	192	KE137292.1 Escherichia sp. KTE159 genomic scaffold acHbi-supercont1.2, whole genome shotgun sequence	KE137292.1	55758	57072	M211 D1 M4 I1 M23 D1 M2 D1 M3 I2 M95 D1 M7 I1 M613 I1 M3 D1 M349
GCA_000408805.1	7	ISVsa11		predicted	insertion sequence	1253		0.0	0.713	0.974	30	334	KE137292.1 Escherichia sp. KTE159 genomic scaffold acHbi-supercont1.2, whole genome shotgun sequence	KE137292.1	1777671	1778923	M58 D1 M34 D1 M3 I1 M197 D1 M9 D1 M6 I1 M2 I1 M8 I1 M6 D1 M144 I1 M2 I2 M6 D1 M4 I1 M2 D1 M2 D1 M2 I2 M35 D1 M2 I1 M143 I1 M5 D1 M283 I1 M5 D1 M114 D1 M5 I1 M5 I1 M3 D1 M54 I1 M3 D1 M97
GCA_000408805.1	8	MITEEc1		predicted	mite	124		0.0	0.802	0.959	5	20	KE137292.1 Escherichia sp. KTE159 genomic scaffold acHbi-supercont1.2, whole genome shotgun sequence	KE137292.1	544811	544934	M28 D1 M5 I1 M29 D1 M26 I1 M5 D1 M28
GCA_000408805.1	9	MITEEc1		predicted	mite	123		0.0	0.878	1.0	0	15	KE137292.1 Escherichia sp. KTE159 genomic scaffold acHbi-supercont1.2, whole genome shotgun sequence	KE137292.1	3261624	3261746	M123
GCA_000408805.1	10	MITEYpe1		predicted	mite	121		0.0	0.779	0.984	1	26	KE137292.1 Escherichia sp. KTE159 genomic scaffold acHbi-supercont1.2, whole genome shotgun sequence	KE137292.1	1900122	1900242	M74 I1 M47
GCA_000408805.1	11	MITEYpe1		predicted	mite	123		0.0	0.805	1.0	0	24	KE137293.1 Escherichia sp. KTE159 genomic scaffold acHbi-supercont1.3, whole genome shotgun sequence	KE137293.1	306306	306428	M123
GCA_000408805.1	12	MITEEc1		predicted	mite	123		0.0	0.902	1.0	0	12	KE137295.1 Escherichia sp. KTE159 genomic scaffold acHbi-supercont1.5, whole genome shotgun sequence	KE137295.1	237416	237538	M123
GCA_000408805.1	13	MITEEc1		predicted	mite	123		0.0	0.967	1.0	0	4	KE137295.1 Escherichia sp. KTE159 genomic scaffold acHbi-supercont1.5, whole genome shotgun sequence	KE137295.1	649282	649404	M123
GCA_000408805.1	14	MITEYpe1		predicted	mite	115		0.0	0.81	0.919	2	20	KE137295.1 Escherichia sp. KTE159 genomic scaffold acHbi-supercont1.5, whole genome shotgun sequence	KE137295.1	629764	629878	M46 D1 M2 I1 M66
GCA_000408805.1	15	ISKpn43		predicted	insertion sequence	1341		0	0.799	0.969	30	245	KE137297.1 Escherichia sp. KTE159 genomic scaffold acHbi-supercont1.7, whole genome shotgun sequence	KE137297.1	1321	2661	M19 D1 M4 I1 M1 I1 M46 I1 M1 I1 M229 I1 M180 D1 M111 D1 M3 I1 M57 I3 M1 I1 M2 I1 M3 I2 M2 I1 M1 I1 M1 I4 M195 D1 M1 D1 M292 I5 M63 I1 M124
GCA_001561675.1	1	IS4		predicted	insertion sequence	1426		0	0.992	1.0	0	11	LRWW01000009.1 Escherichia marmotae strain B116 Contig_10, whole genome shotgun sequence	LRWW01000009.1	5512	6937	M1426
GCA_001561675.1	2	MITEEc1		predicted	mite	123		0.0	0.878	1.0	0	15	LRWW01000011.1 Escherichia marmotae strain B116 Contig_12, whole genome shotgun sequence	LRWW01000011.1	134034	134156	M123
GCA_001561675.1	3	ISKpn47		predicted	insertion sequence	1316		0	0.847	0.993	8	194	LRWW01000021.1 Escherichia marmotae strain B116 Contig_22, whole genome shotgun sequence	LRWW01000021.1	38632	39947	M212 D1 M4 I1 M23 D1 M2 D1 M3 I2 M716 I1 M3 D1 M349
GCA_001561675.1	4	MITEEc1		predicted	mite	123		0.0	0.967	1.0	0	4	LRWW01000022.1 Escherichia marmotae strain B116 Contig_23, whole genome shotgun sequence	LRWW01000022.1	65740	65862	M123
GCA_001561675.1	5	MITEYpe1		predicted	mite	115		0.0	0.81	0.919	2	20	LRWW01000022.1 Escherichia marmotae strain B116 Contig_23, whole genome shotgun sequence	LRWW01000022.1	46222	46336	M46 D1 M2 I1 M66
GCA_001561675.1	6	ISEc27		predicted	insertion sequence	1319		0	0.871	0.995	4	166	LRWW01000029.1 Escherichia marmotae strain B116 Contig_30, whole genome shotgun sequence	LRWW01000029.1	142377	143695	M967 D1 M5 I1 M95 D1 M3 I1 M247
GCA_001561675.1	7	MITEEc1		predicted	mite	123		0.0	0.911	1.0	0	11	LRWW01000029.1 Escherichia marmotae strain B116 Contig_30, whole genome shotgun sequence	LRWW01000029.1	82553	82675	M123
GCA_001561675.1	8	ISEc1	ISEc7;ISEc2;ISEc6;ISEc4;ISEc3	predicted	insertion sequence	1290		0	0.957	0.996	5	50	LRWW01000040.1 Escherichia marmotae strain B116 Contig_41, whole genome shotgun sequence	LRWW01000040.1	245772	247061	M1000 I1 M265 D1 M1 D1 M2 I2 M20
GCA_001561675.1	9	MITEEc1		predicted	mite	124		0.0	0.794	0.959	5	21	LRWW01000040.1 Escherichia marmotae strain B116 Contig_41, whole genome shotgun sequence	LRWW01000040.1	225428	225551	M28 D1 M5 I1 M26 D1 M29 I1 M5 D1 M28
GCA_001561675.1	10	MITEYpe1		predicted	mite	123		0.0	0.805	1.0	0	24	LRWW01000042.1 Escherichia marmotae strain B116 Contig_43, whole genome shotgun sequence	LRWW01000042.1	16640	16762	M123
GCA_001561675.1	11	IS100		predicted	insertion sequence	1953		0	0.996	0.999	2	5	LRWW01000043.1 Escherichia marmotae strain B116 Contig_44, whole genome shotgun sequence	LRWW01000043.1	190745	192697	M730 I1 M1059 D1 M163
GCA_001561675.1	12	ISEc27		predicted	insertion sequence	1321		0	1.0	1.0	0	0	LRWW01000043.1 Escherichia marmotae strain B116 Contig_44, whole genome shotgun sequence	LRWW01000043.1	187405	188725	M1321
GCA_001561675.1	13	ISKpn14		predicted	insertion sequence	768		0	0.884	0.997	2	87	LRWW01000043.1 Escherichia marmotae strain B116 Contig_44, whole genome shotgun sequence	LRWW01000043.1	175864	176631	M588 I1 M2 D1 M177
GCA_001561675.1	14	MITEYpe1		predicted	mite	117		0.0	0.769	0.951	0	27	LRWW01000050.1 Escherichia marmotae strain B116 Contig_51, whole genome shotgun sequence	LRWW01000050.1	97524	97640	M117
GCA_001561675.1	15	MITEYpe1		predicted	mite	121		0.0	0.779	0.984	1	26	LRWW01000006.1 Escherichia marmotae strain B116 Contig_7, whole genome shotgun sequence	LRWW01000006.1	427441	427561	M47 I1 M74
GCA_002109985.1	1	IS4		predicted	insertion sequence	1426		0	0.989	1.0	0	16	ADKG01000010.1 Escherichia marmotae strain E1118 supercont1.10, whole genome shotgun sequence	ADKG01000010.1	5949	7374	M1426
GCA_002109985.1	2	IS682		predicted	insertion sequence	2533		0	0.967	1.0	0	83	ADKG01000011.1 Escherichia marmotae strain E1118 supercont1.11, whole genome shotgun sequence	ADKG01000011.1	328741	331273	M2533
GCA_002109985.1	3	ISEc36		predicted	insertion sequence	1319		0	0.809	0.998	0	252	ADKG01000011.1 Escherichia marmotae strain E1118 supercont1.11, whole genome shotgun sequence	ADKG01000011.1	326572	327890	M1319
GCA_002109985.1	4	MITEEc1		predicted	mite	123		0.0	0.87	1.0	0	16	ADKG01000013.1 Escherichia marmotae strain E1118 supercont1.13, whole genome shotgun sequence	ADKG01000013.1	92319	92441	M123
GCA_002109985.1	5	MITEEc1		predicted	mite	123		0.0	0.967	1.0	0	4	ADKG01000002.1 Escherichia marmotae strain E1118 supercont1.2, whole genome shotgun sequence	ADKG01000002.1	144952	145074	M123
GCA_002109985.1	6	MITEYpe1		predicted	mite	115		0.0	0.81	0.919	2	20	ADKG01000002.1 Escherichia marmotae strain E1118 supercont1.2, whole genome shotgun sequence	ADKG01000002.1	125434	125548	M46 D1 M2 I1 M66
GCA_002109985.1	7	MITEYpe1		predicted	mite	123		0.0	0.805	1.0	0	24	ADKG01000020.1 Escherichia marmotae strain E1118 supercont1.20, whole genome shotgun sequence	ADKG01000020.1	17074	17196	M123
GCA_002109985.1	8	MITEEc1		predicted	mite	123		0.0	0.911	1.0	0	11	ADKG01000023.1 Escherichia marmotae strain E1118 supercont1.23, whole genome shotgun sequence	ADKG01000023.1	236357	236479	M123
GCA_002109985.1	9	ISEc1	ISEc7;ISEc2;ISEc6;ISEc4;ISEc3	predicted	insertion sequence	1291		0	0.957	0.997	4	52	ADKG01000008.1 Escherichia marmotae strain E1118 supercont1.8, whole genome shotgun sequence	ADKG01000008.1	775965	777255	M1266 D1 M1 D1 M2 I2 M20
GCA_002109985.1	10	MITEEc1		predicted	mite	124		0.0	0.794	0.959	5	21	ADKG01000008.1 Escherichia marmotae strain E1118 supercont1.8, whole genome shotgun sequence	ADKG01000008.1	755593	755716	M28 D1 M5 I1 M26 D1 M29 I1 M5 D1 M28
GCA_002109985.1	11	ISVsa11		predicted	insertion sequence	1253		0.0	0.713	0.974	30	334	ADKG01000009.1 Escherichia marmotae strain E1118 supercont1.9, whole genome shotgun sequence	ADKG01000009.1	341556	342808	M58 D1 M34 D1 M3 I1 M197 D1 M9 D1 M6 I1 M2 I1 M8 I1 M6 D1 M144 I1 M2 I2 M6 D1 M4 I1 M2 D1 M2 D1 M2 I2 M35 D1 M2 I1 M143 I1 M5 D1 M283 I1 M5 D1 M114 D1 M5 I1 M5 I1 M3 D1 M54 I1 M3 D1 M97
GCA_002109985.1	12	MITEYpe1		predicted	mite	120		0.0	0.779	0.976	2	25	ADKG01000009.1 Escherichia marmotae strain E1118 supercont1.9, whole genome shotgun sequence	ADKG01000009.1	451764	451883	M45 I1 M28 I1 M47
GCA_002109985.1	4_3	cn_34395_ISEc36		putative	composite transposon	34395		0	0.809	0.998	0	252	ADKG01000011.1 Escherichia marmotae strain E1118 supercont1.11, whole genome shotgun sequence	ADKG01000011.1	326571	360966
GCA_002573245.1	1	ISVsa11		predicted	insertion sequence	1253		0.0	0.711	0.974	30	337	MPIB01000010.1 Escherichia marmotae strain 12b_Esco_HA-NL 127220O_contig_10, whole genome shotgun sequence	MPIB01000010.1	6179	7431	M58 D1 M34 D1 M3 I1 M197 D1 M9 D1 M6 I1 M2 I1 M8 I1 M6 D1 M144 I1 M2 I2 M6 D1 M4 I1 M2 D1 M2 D1 M2 I2 M35 D1 M2 I1 M143 I1 M5 D1 M283 I1 M5 D1 M114 D1 M5 I1 M5 I1 M3 D1 M54 I1 M3 D1 M97
GCA_002573245.1	2	MITEEc1		predicted	mite	123		0.0	0.959	1.0	0	5	MPIB01000014.1 Escherichia marmotae strain 12b_Esco_HA-NL 127220O_contig_14, whole genome shotgun sequence	MPIB01000014.1	178903	179025	M123
GCA_002573245.1	3	MITEYpe1		predicted	mite	115		0.0	0.81	0.919	2	20	MPIB01000014.1 Escherichia marmotae strain 12b_Esco_HA-NL 127220O_contig_14, whole genome shotgun sequence	MPIB01000014.1	159385	159499	M46 D1 M2 I1 M66
GCA_002573245.1	4	MITEYpe1		predicted	mite	123		0.0	0.805	1.0	0	24	MPIB01000020.1 Escherichia marmotae strain 12b_Esco_HA-NL 127220O_contig_20, whole genome shotgun sequence	MPIB01000020.1	82402	82524	M123
GCA_002573245.1	5	MITEYpe1		predicted	mite	121		0.0	0.77	0.984	1	27	MPIB01000003.1 Escherichia marmotae strain 12b_Esco_HA-NL 127220O_contig_3, whole genome shotgun sequence	MPIB01000003.1	238059	238179	M74 I1 M47
GCA_002573245.1	6	MITEEc1		predicted	mite	123		0.0	0.878	1.0	0	15	MPIB01000041.1 Escherichia marmotae strain 12b_Esco_HA-NL 127220O_contig_41, whole genome shotgun sequence	MPIB01000041.1	64958	65080	M123
GCA_002573245.1	7	MITEEc1		predicted	mite	124		0.0	0.802	0.959	5	20	MPIB01000042.1 Escherichia marmotae strain 12b_Esco_HA-NL 127220O_contig_42, whole genome shotgun sequence	MPIB01000042.1	20424	20547	M28 D1 M5 I1 M29 D1 M26 I1 M5 D1 M28
GCA_002573245.1	8	ISEc9	ISEcp1;ISEcp1B	predicted	insertion sequence	1656		0	1.0	1.0	0	0	MPIB01000006.1 Escherichia marmotae strain 12b_Esco_HA-NL 127220O_contig_6, whole genome shotgun sequence	MPIB01000006.1	24880	26535	M1656
GCA_002573245.1	9	IS629		predicted	insertion sequence	1310		0	0.995	1.0	0	7	MPIB01000006.1 Escherichia marmotae strain 12b_Esco_HA-NL 127220O_contig_6, whole genome shotgun sequence	MPIB01000006.1	45329	46638	M1310
GCA_002573245.1	10	MITEEc1		predicted	mite	123		0.0	0.911	1.0	0	11	MPIB01000065.1 Escherichia marmotae strain 12b_Esco_HA-NL 127220O_contig_65, whole genome shotgun sequence	MPIB01000065.1	4794	4916	M123
GCA_002573255.1	1	MITEYpe1		predicted	mite	121		0.0	0.77	0.984	1	27	MPIA01000001.1 Escherichia marmotae strain 12_Esco_HA-NL 127292P_contig_1, whole genome shotgun sequence	MPIA01000001.1	96738	96858	M47 I1 M74
GCA_002573255.1	2	MITEYpe1		predicted	mite	123		0.0	0.805	1.0	0	24	MPIA01000014.1 Escherichia marmotae strain 12_Esco_HA-NL 127292P_contig_14, whole genome shotgun sequence	MPIA01000014.1	82404	82526	M123
GCA_002573255.1	3	MITEEc1		predicted	mite	124		0.0	0.802	0.959	5	20	MPIA01000015.1 Escherichia marmotae strain 12_Esco_HA-NL 127292P_contig_15, whole genome shotgun sequence	MPIA01000015.1	20426	20549	M28 D1 M5 I1 M29 D1 M26 I1 M5 D1 M28
GCA_002573255.1	4	ISEc9	ISEcp1;ISEcp1B	predicted	insertion sequence	1656		0	1.0	1.0	0	0	MPIA01000016.1 Escherichia marmotae strain 12_Esco_HA-NL 127292P_contig_16, whole genome shotgun sequence	MPIA01000016.1	24909	26564	M1656
GCA_002573255.1	5	IS629		predicted	insertion sequence	1310		0	0.995	1.0	0	7	MPIA01000016.1 Escherichia marmotae strain 12_Esco_HA-NL 127292P_contig_16, whole genome shotgun sequence	MPIA01000016.1	45358	46667	M1310
GCA_002573255.1	6	MITEEc1		predicted	mite	123		0.0	0.959	1.0	0	5	MPIA01000004.1 Escherichia marmotae strain 12_Esco_HA-NL 127292P_contig_4, whole genome shotgun sequence	MPIA01000004.1	340125	340247	M123
GCA_002573255.1	7	MITEYpe1		predicted	mite	115		0.0	0.81	0.919	2	20	MPIA01000004.1 Escherichia marmotae strain 12_Esco_HA-NL 127292P_contig_4, whole genome shotgun sequence	MPIA01000004.1	320607	320721	M46 D1 M2 I1 M66
GCA_002573255.1	8	MITEEc1		predicted	mite	123		0.0	0.911	1.0	0	11	MPIA01000043.1 Escherichia marmotae strain 12_Esco_HA-NL 127292P_contig_43, whole genome shotgun sequence	MPIA01000043.1	6058	6180	M123
GCA_002573255.1	9	MITEEc1		predicted	mite	123		0.0	0.878	1.0	0	15	MPIA01000006.1 Escherichia marmotae strain 12_Esco_HA-NL 127292P_contig_6, whole genome shotgun sequence	MPIA01000006.1	65072	65194	M123
GCA_002573255.1	10	ISVsa11		predicted	insertion sequence	1253		0.0	0.711	0.974	30	337	MPIA01000009.1 Escherichia marmotae strain 12_Esco_HA-NL 127292P_contig_9, whole genome shotgun sequence	MPIA01000009.1	268299	269551	M97 D1 M3 I1 M54 D1 M3 I1 M5 I1 M5 D1 M114 D1 M5 I1 M283 D1 M5 I1 M143 I1 M2 D1 M35 I2 M2 D1 M2 D1 M2 I1 M4 D1 M6 I2 M2 I1 M144 D1 M6 I1 M8 I1 M2 I1 M6 D1 M9 D1 M197 I1 M3 D1 M34 D1 M58
GCA_002900365.1	1	ISEc13		predicted	insertion sequence	1551		0	0.982	0.999	1	27	CP025979.1 Escherichia marmotae strain HT073016 chromosome, complete genome	CP025979.1	321624	323174	M63 D1 M1487
GCA_002900365.1	2	IS4		predicted	insertion sequence	1426		0	0.98	1.0	0	28	CP025979.1 Escherichia marmotae strain HT073016 chromosome, complete genome	CP025979.1	3676825	3678250	M1426
GCA_002900365.1	3	IS4		predicted	insertion sequence	1425		0	0.982	0.999	1	25	CP025979.1 Escherichia marmotae strain HT073016 chromosome, complete genome	CP025979.1	3932623	3934047	M541 I1 M884
GCA_002900365.1	4	IS4		predicted	insertion sequence	1426		0	0.982	1.0	0	25	CP025979.1 Escherichia marmotae strain HT073016 chromosome, complete genome	CP025979.1	1918693	1920118	M1426
GCA_002900365.1	5	IS4		predicted	insertion sequence	1426		0	0.984	1.0	0	23	CP025979.1 Escherichia marmotae strain HT073016 chromosome, complete genome	CP025979.1	1108481	1109906	M1426
GCA_002900365.1	6	IS4		predicted	insertion sequence	1426		0	0.987	1.0	0	19	CP025979.1 Escherichia marmotae strain HT073016 chromosome, complete genome	CP025979.1	3000588	3002013	M1426
GCA_002900365.1	7	IS4		predicted	insertion sequence	1426		0	0.987	1.0	0	18	CP025979.1 Escherichia marmotae strain HT073016 chromosome, complete genome	CP025979.1	4271890	4273315	M1426
GCA_002900365.1	8	IS4		predicted	insertion sequence	1428		0	0.987	0.999	2	16	CP025979.1 Escherichia marmotae strain HT073016 chromosome, complete genome	CP025979.1	3055409	3056836	M283 D1 M1097 D1 M46
GCA_002900365.1	9	IS4		predicted	insertion sequence	1426		0	0.988	1.0	0	17	CP025979.1 Escherichia marmotae strain HT073016 chromosome, complete genome	CP025979.1	213705	215130	M1426
GCA_002900365.1	10	IS4		predicted	insertion sequence	1426		0	0.988	1.0	0	17	CP025979.1 Escherichia marmotae strain HT073016 chromosome, complete genome	CP025979.1	1585449	1586874	M1426
GCA_002900365.1	11	IS4		predicted	insertion sequence	1426		0	0.988	1.0	0	17	CP025979.1 Escherichia marmotae strain HT073016 chromosome, complete genome	CP025979.1	1424893	1426318	M1426
GCA_002900365.1	12	IS4		predicted	insertion sequence	1426		0	0.989	1.0	0	16	CP025979.1 Escherichia marmotae strain HT073016 chromosome, complete genome	CP025979.1	71950	73375	M1426
GCA_002900365.1	13	IS4		predicted	insertion sequence	1426		0	0.989	1.0	0	16	CP025979.1 Escherichia marmotae strain HT073016 chromosome, complete genome	CP025979.1	4366804	4368229	M1426
GCA_002900365.1	14	IS4		predicted	insertion sequence	1426		0	0.989	1.0	0	16	CP025979.1 Escherichia marmotae strain HT073016 chromosome, complete genome	CP025979.1	4034755	4036180	M1426
GCA_002900365.1	15	IS4		predicted	insertion sequence	1426		0	0.989	1.0	0	16	CP025979.1 Escherichia marmotae strain HT073016 chromosome, complete genome	CP025979.1	3942530	3943955	M1426
GCA_002900365.1	16	IS4		predicted	insertion sequence	1426		0	0.989	1.0	0	16	CP025979.1 Escherichia marmotae strain HT073016 chromosome, complete genome	CP025979.1	3853197	3854622	M1426
GCA_002900365.1	17	IS4		predicted	insertion sequence	1426		0	0.989	1.0	0	16	CP025979.1 Escherichia marmotae strain HT073016 chromosome, complete genome	CP025979.1	1169878	1171303	M1426
GCA_002900365.1	18	IS4		predicted	insertion sequence	1426		0	0.989	1.0	0	16	CP025979.1 Escherichia marmotae strain HT073016 chromosome, complete genome	CP025979.1	1314203	1315628	M1426
GCA_002900365.1	19	IS4		predicted	insertion sequence	1426		0	0.989	1.0	0	16	CP025979.1 Escherichia marmotae strain HT073016 chromosome, complete genome	CP025979.1	4411326	4412751	M1426
GCA_002900365.1	20	IS4		predicted	insertion sequence	1426		0	0.989	1.0	0	15	CP025979.1 Escherichia marmotae strain HT073016 chromosome, complete genome	CP025979.1	4591611	4593036	M1426
GCA_002900365.1	21	IS4		predicted	insertion sequence	1426		0	0.989	1.0	0	15	CP025979.1 Escherichia marmotae strain HT073016 chromosome, complete genome	CP025979.1	568144	569569	M1426
GCA_002900365.1	22	IS4		predicted	insertion sequence	1426		0	0.989	1.0	0	15	CP025979.1 Escherichia marmotae strain HT073016 chromosome, complete genome	CP025979.1	4094860	4096285	M1426
GCA_002900365.1	23	IS4		predicted	insertion sequence	1426		0	0.989	1.0	0	15	CP025979.1 Escherichia marmotae strain HT073016 chromosome, complete genome	CP025979.1	3672019	3673444	M1426
GCA_002900365.1	24	IS4		predicted	insertion sequence	1426		0	0.989	1.0	0	15	CP025979.1 Escherichia marmotae strain HT073016 chromosome, complete genome	CP025979.1	3946256	3947681	M1426
GCA_002900365.1	25	IS4		predicted	insertion sequence	1426		0	0.99	1.0	0	14	CP025979.1 Escherichia marmotae strain HT073016 chromosome, complete genome	CP025979.1	826001	827426	M1426
GCA_002900365.1	26	IS4		predicted	insertion sequence	1426		0	0.99	1.0	0	14	CP025979.1 Escherichia marmotae strain HT073016 chromosome, complete genome	CP025979.1	3528088	3529513	M1426
GCA_002900365.1	27	IS4		predicted	insertion sequence	1426		0	0.99	1.0	0	14	CP025979.1 Escherichia marmotae strain HT073016 chromosome, complete genome	CP025979.1	1306245	1307670	M1426
GCA_002900365.1	28	IS4		predicted	insertion sequence	1426		0	0.991	1.0	0	13	CP025979.1 Escherichia marmotae strain HT073016 chromosome, complete genome	CP025979.1	447997	449422	M1426
GCA_002900365.1	29	IS4		predicted	insertion sequence	1426		0	0.991	1.0	0	13	CP025979.1 Escherichia marmotae strain HT073016 chromosome, complete genome	CP025979.1	2720663	2722088	M1426
GCA_002900365.1	30	IS4		predicted	insertion sequence	1426		0	0.992	1.0	0	12	CP025979.1 Escherichia marmotae strain HT073016 chromosome, complete genome	CP025979.1	1195458	1196883	M1426
GCA_002900365.1	31	IS4		predicted	insertion sequence	1426		0	0.992	1.0	0	12	CP025979.1 Escherichia marmotae strain HT073016 chromosome, complete genome	CP025979.1	944646	946071	M1426
GCA_002900365.1	32	IS4		predicted	insertion sequence	1387		0	0.988	0.973	0	17	CP025979.1 Escherichia marmotae strain HT073016 chromosome, complete genome	CP025979.1	940088	941474	M1387
GCA_002900365.1	33	IS4		predicted	insertion sequence	1386		0	0.988	0.972	1	16	CP025979.1 Escherichia marmotae strain HT073016 chromosome, complete genome	CP025979.1	1804874	1806259	M38 I1 M1348
GCA_002900365.1	34	ISEc5		predicted	insertion sequence	1260		0	0.955	0.976	1	56	CP025979.1 Escherichia marmotae strain HT073016 chromosome, complete genome	CP025979.1	1756280	1757539	M1000 I1 M260
GCA_002900365.1	35	ISKpn47		predicted	insertion sequence	1314		0	0.821	0.993	7	229	CP025979.1 Escherichia marmotae strain HT073016 chromosome, complete genome	CP025979.1	210057	211370	M32 I1 M304 D1 M2 I1 M35 I1 M2 D1 M13 I1 M3 D1 M920
GCA_002900365.1	36	ISKpn47		predicted	insertion sequence	1315		0	0.82	0.994	7	230	CP025979.1 Escherichia marmotae strain HT073016 chromosome, complete genome	CP025979.1	2619087	2620401	M32 I1 M304 D1 M2 I1 M35 I1 M2 D1 M13 I1 M3 D1 M921
GCA_002900365.1	37	ISKpn47		predicted	insertion sequence	1315		0	0.82	0.994	7	230	CP025979.1 Escherichia marmotae strain HT073016 chromosome, complete genome	CP025979.1	3928974	3930288	M33 I1 M304 D1 M2 I1 M35 I1 M2 D1 M13 I1 M3 D1 M920
GCA_002900365.1	38	ISKpn47		predicted	insertion sequence	1316		0	0.847	0.993	8	194	CP025979.1 Escherichia marmotae strain HT073016 chromosome, complete genome	CP025979.1	1955549	1956864	M211 D1 M4 I1 M23 D1 M2 D1 M3 I2 M716 I1 M3 D1 M350
GCA_002900365.1	39	ISKpn47		predicted	insertion sequence	1316		0	0.848	0.993	8	192	CP025979.1 Escherichia marmotae strain HT073016 chromosome, complete genome	CP025979.1	4590286	4591601	M211 D1 M4 I1 M23 D1 M2 D1 M3 I2 M716 I1 M3 D1 M350
GCA_002900365.1	40	ISKpn47		predicted	insertion sequence	1316		0	0.848	0.993	8	192	CP025979.1 Escherichia marmotae strain HT073016 chromosome, complete genome	CP025979.1	4368240	4369555	M212 D1 M4 I1 M23 D1 M2 D1 M3 I2 M716 I1 M3 D1 M349
GCA_002900365.1	41	ISKpn47		predicted	insertion sequence	1316		0	0.848	0.993	8	192	CP025979.1 Escherichia marmotae strain HT073016 chromosome, complete genome	CP025979.1	4093535	4094850	M211 D1 M4 I1 M23 D1 M2 D1 M3 I2 M716 I1 M3 D1 M350
GCA_002900365.1	42	ISKpn47		predicted	insertion sequence	1315		0	0.848	0.992	8	192	CP025979.1 Escherichia marmotae strain HT073016 chromosome, complete genome	CP025979.1	857650	858964	M349 D1 M3 I1 M716 I2 M3 D1 M2 D1 M23 I1 M4 D1 M211
GCA_002900365.1	43	ISKpn47		predicted	insertion sequence	1316		0	0.848	0.993	8	192	CP025979.1 Escherichia marmotae strain HT073016 chromosome, complete genome	CP025979.1	3670694	3672009	M211 D1 M4 I1 M23 D1 M2 D1 M3 I2 M716 I1 M3 D1 M350
GCA_002900365.1	44	ISKpn47		predicted	insertion sequence	1315		0	0.848	0.992	8	192	CP025979.1 Escherichia marmotae strain HT073016 chromosome, complete genome	CP025979.1	1312747	1314061	M349 D1 M3 I1 M716 I2 M3 D1 M2 D1 M23 I1 M4 D1 M211
GCA_002900365.1	45	ISKpn47		predicted	insertion sequence	1316		0	0.848	0.993	8	192	CP025979.1 Escherichia marmotae strain HT073016 chromosome, complete genome	CP025979.1	3355873	3357188	M212 D1 M4 I1 M23 D1 M2 D1 M3 I2 M716 I1 M3 D1 M349
GCA_002900365.1	46	ISKpn47		predicted	insertion sequence	1315		0	0.848	0.992	8	192	CP025979.1 Escherichia marmotae strain HT073016 chromosome, complete genome	CP025979.1	1803559	1804873	M349 D1 M3 I1 M716 I2 M3 D1 M2 D1 M23 I1 M4 D1 M211
GCA_002900365.1	47	ISKpn47		predicted	insertion sequence	1315		0	0.848	0.992	8	192	CP025979.1 Escherichia marmotae strain HT073016 chromosome, complete genome	CP025979.1	2704160	2705474	M211 D1 M4 I1 M23 D1 M2 D1 M3 I2 M716 I1 M3 D1 M349
GCA_002900365.1	48	ISKpn47		predicted	insertion sequence	1315		0	0.848	0.992	8	192	CP025979.1 Escherichia marmotae strain HT073016 chromosome, complete genome	CP025979.1	2072479	2073793	M349 D1 M3 I1 M716 I2 M3 D1 M2 D1 M23 I1 M4 D1 M211
GCA_002900365.1	49	ISKpn47		predicted	insertion sequence	1315		0	0.848	0.992	8	192	CP025979.1 Escherichia marmotae strain HT073016 chromosome, complete genome	CP025979.1	2241132	2242446	M349 D1 M3 I1 M716 I2 M3 D1 M2 D1 M23 I1 M4 D1 M211
GCA_002900365.1	50	ISKpn47		predicted	insertion sequence	1315		0	0.848	0.992	8	192	CP025979.1 Escherichia marmotae strain HT073016 chromosome, complete genome	CP025979.1	2285617	2286931	M211 D1 M4 I1 M23 D1 M2 D1 M3 I2 M716 I1 M3 D1 M349
GCA_002900365.1	51	ISKpn47		predicted	insertion sequence	1315		0	0.848	0.992	8	192	CP025979.1 Escherichia marmotae strain HT073016 chromosome, complete genome	CP025979.1	1952008	1953322	M211 D1 M4 I1 M23 D1 M2 D1 M3 I2 M716 I1 M3 D1 M349
GCA_002900365.1	52	ISKpn47		predicted	insertion sequence	1315		0	0.848	0.992	8	192	CP025979.1 Escherichia marmotae strain HT073016 chromosome, complete genome	CP025979.1	1917333	1918647	M211 D1 M4 I1 M23 D1 M2 D1 M3 I2 M716 I1 M3 D1 M349
GCA_002900365.1	53	ISKpn47		predicted	insertion sequence	1315		0	0.848	0.992	8	192	CP025979.1 Escherichia marmotae strain HT073016 chromosome, complete genome	CP025979.1	1714180	1715494	M211 D1 M4 I1 M23 D1 M2 D1 M3 I2 M716 I1 M3 D1 M349
GCA_002900365.1	54	ISKpn47		predicted	insertion sequence	1315		0	0.848	0.992	8	192	CP025979.1 Escherichia marmotae strain HT073016 chromosome, complete genome	CP025979.1	1642523	1643837	M211 D1 M4 I1 M23 D1 M2 D1 M3 I2 M716 I1 M3 D1 M349
GCA_002900365.1	55	ISKpn47		predicted	insertion sequence	1317		0	0.849	0.994	8	192	CP025979.1 Escherichia marmotae strain HT073016 chromosome, complete genome	CP025979.1	1107154	1108470	M212 D1 M4 I1 M23 D1 M2 D1 M3 I2 M716 I1 M3 D1 M350
GCA_002900365.1	56	ISKpn47		predicted	insertion sequence	1315		0	0.848	0.992	8	192	CP025979.1 Escherichia marmotae strain HT073016 chromosome, complete genome	CP025979.1	1071950	1073264	M211 D1 M4 I1 M23 D1 M2 D1 M3 I2 M716 I1 M3 D1 M349
GCA_002900365.1	57	ISKpn47		predicted	insertion sequence	1315		0	0.848	0.992	8	192	CP025979.1 Escherichia marmotae strain HT073016 chromosome, complete genome	CP025979.1	3674621	3675935	M349 D1 M3 I1 M716 I2 M3 D1 M2 D1 M23 I1 M4 D1 M211
GCA_002900365.1	58	ISKpn47		predicted	insertion sequence	1315		0	0.848	0.992	8	192	CP025979.1 Escherichia marmotae strain HT073016 chromosome, complete genome	CP025979.1	941475	942789	M211 D1 M4 I1 M23 D1 M2 D1 M3 I2 M716 I1 M3 D1 M349
GCA_002900365.1	59	ISKpn47		predicted	insertion sequence	1316		0	0.848	0.993	8	192	CP025979.1 Escherichia marmotae strain HT073016 chromosome, complete genome	CP025979.1	3791406	3792721	M350 D1 M3 I1 M716 I2 M3 D1 M2 D1 M23 I1 M4 D1 M211
GCA_002900365.1	60	ISKpn47		predicted	insertion sequence	1315		0	0.848	0.992	8	192	CP025979.1 Escherichia marmotae strain HT073016 chromosome, complete genome	CP025979.1	3821842	3823156	M349 D1 M3 I1 M716 I2 M3 D1 M2 D1 M23 I1 M4 D1 M211
GCA_002900365.1	61	ISKpn47		predicted	insertion sequence	1315		0	0.848	0.992	8	192	CP025979.1 Escherichia marmotae strain HT073016 chromosome, complete genome	CP025979.1	809498	810812	M211 D1 M4 I1 M23 D1 M2 D1 M3 I2 M716 I1 M3 D1 M349
GCA_002900365.1	62	ISKpn47		predicted	insertion sequence	1317		0	0.849	0.994	8	192	CP025979.1 Escherichia marmotae strain HT073016 chromosome, complete genome	CP025979.1	3944929	3946245	M350 D1 M3 I1 M716 I2 M3 D1 M2 D1 M23 I1 M4 D1 M212
GCA_002900365.1	63	ISKpn47		predicted	insertion sequence	1317		0	0.849	0.994	8	192	CP025979.1 Escherichia marmotae strain HT073016 chromosome, complete genome	CP025979.1	4273595	4274911	M350 D1 M3 I1 M716 I2 M3 D1 M2 D1 M23 I1 M4 D1 M212
GCA_002900365.1	64	ISKpn47		predicted	insertion sequence	1315		0	0.848	0.992	8	192	CP025979.1 Escherichia marmotae strain HT073016 chromosome, complete genome	CP025979.1	4306725	4308039	M349 D1 M3 I1 M716 I2 M3 D1 M2 D1 M23 I1 M4 D1 M211
GCA_002900365.1	65	ISKpn47		predicted	insertion sequence	1316		0	0.848	0.993	8	192	CP025979.1 Escherichia marmotae strain HT073016 chromosome, complete genome	CP025979.1	323549	324864	M212 D1 M4 I1 M23 D1 M2 D1 M3 I2 M716 I1 M3 D1 M349
GCA_002900365.1	66	ISKpn47		predicted	insertion sequence	1316		0	0.848	0.993	8	192	CP025979.1 Escherichia marmotae strain HT073016 chromosome, complete genome	CP025979.1	4594213	4595528	M349 D1 M3 I1 M716 I2 M3 D1 M2 D1 M23 I1 M4 D1 M212
GCA_002900365.1	67	ISPeat2		predicted	insertion sequence	1244		0	0.838	0.99	12	191	CP025979.1 Escherichia marmotae strain HT073016 chromosome, complete genome	CP025979.1	950315	951558	M264 I1 M3 D1 M332 I1 M3 D1 M180 I1 M3 D1 M370 D2 M1 D1 M18 I2 M14 I1 M50
GCA_002900365.1	68	ISPeat2		predicted	insertion sequence	1244		0	0.838	0.99	12	190	CP025979.1 Escherichia marmotae strain HT073016 chromosome, complete genome	CP025979.1	4226535	4227778	M264 I1 M3 D1 M332 I1 M3 D1 M180 I1 M3 D1 M370 D2 M1 D1 M18 I2 M14 I1 M50
GCA_002900365.1	69	ISPeat2		predicted	insertion sequence	1244		0	0.838	0.99	12	190	CP025979.1 Escherichia marmotae strain HT073016 chromosome, complete genome	CP025979.1	1223163	1224406	M50 I1 M14 I2 M18 D1 M1 D2 M371 D1 M4 I1 M178 D1 M3 I1 M332 I1 M3 D1 M264
GCA_002900365.1	70	ISPeat2		predicted	insertion sequence	1244		0	0.84	0.99	12	188	CP025979.1 Escherichia marmotae strain HT073016 chromosome, complete genome	CP025979.1	30519	31762	M50 I1 M14 I2 M18 D1 M1 D2 M370 D1 M3 I1 M180 D1 M3 I1 M332 D1 M3 I1 M264
GCA_002900365.1	71	ISPeat2		predicted	insertion sequence	1245		0	0.845	0.99	13	181	CP025979.1 Escherichia marmotae strain HT073016 chromosome, complete genome	CP025979.1	508754	509998	M50 I1 M14 I2 M18 D1 M1 D2 M370 D1 M3 I1 M30 D1 M150 D1 M3 I1 M332 D1 M3 I1 M264
GCA_002900365.1	72	ISPeat2		predicted	insertion sequence	1244		0	0.846	0.99	12	181	CP025979.1 Escherichia marmotae strain HT073016 chromosome, complete genome	CP025979.1	4667156	4668399	M264 I1 M3 D1 M332 I1 M3 D1 M180 I1 M3 D1 M370 D2 M1 D1 M18 I2 M14 I1 M50
GCA_002900365.1	73	ISPeat2		predicted	insertion sequence	1244		0	0.846	0.99	12	181	CP025979.1 Escherichia marmotae strain HT073016 chromosome, complete genome	CP025979.1	2080465	2081708	M264 I1 M3 D1 M332 I1 M3 D1 M180 I1 M3 D1 M370 D2 M1 D1 M18 I2 M14 I1 M50
GCA_002900365.1	74	ISPeat2		predicted	insertion sequence	1244		0	0.846	0.99	12	181	CP025979.1 Escherichia marmotae strain HT073016 chromosome, complete genome	CP025979.1	2617433	2618676	M50 I1 M14 I2 M18 D1 M1 D2 M370 D1 M3 I1 M180 D1 M3 I1 M332 D1 M3 I1 M264
GCA_002900365.1	75	ISPeat2		predicted	insertion sequence	1244		0	0.846	0.99	12	181	CP025979.1 Escherichia marmotae strain HT073016 chromosome, complete genome	CP025979.1	3117146	3118389	M50 I1 M14 I2 M18 D1 M1 D2 M370 D1 M3 I1 M180 D1 M3 I1 M332 D1 M3 I1 M264
GCA_002900365.1	76	ISPeat2		predicted	insertion sequence	1244		0	0.846	0.99	12	181	CP025979.1 Escherichia marmotae strain HT073016 chromosome, complete genome	CP025979.1	1177189	1178432	M264 I1 M3 D1 M332 I1 M3 D1 M180 I1 M3 D1 M370 D2 M1 D1 M18 I2 M14 I1 M50
GCA_002900365.1	77	ISPeat2		predicted	insertion sequence	1244		0	0.846	0.99	12	181	CP025979.1 Escherichia marmotae strain HT073016 chromosome, complete genome	CP025979.1	1007574	1008817	M264 I1 M3 D1 M332 I1 M3 D1 M180 I1 M3 D1 M370 D2 M1 D1 M18 I2 M14 I1 M50
GCA_002900365.1	78	ISPeat2		predicted	insertion sequence	1244		0	0.846	0.99	12	181	CP025979.1 Escherichia marmotae strain HT073016 chromosome, complete genome	CP025979.1	4050575	4051818	M50 I1 M14 I2 M18 D1 M1 D2 M370 D1 M3 I1 M180 D1 M3 I1 M332 D1 M3 I1 M264
GCA_002900365.1	79	ISPeat2		predicted	insertion sequence	1244		0	0.846	0.99	12	181	CP025979.1 Escherichia marmotae strain HT073016 chromosome, complete genome	CP025979.1	4174066	4175309	M50 I1 M14 I2 M18 D1 M1 D2 M370 D1 M3 I1 M180 D1 M3 I1 M332 D1 M3 I1 M264
GCA_002900365.1	80	ISPeat2		predicted	insertion sequence	1244		0	0.846	0.99	12	181	CP025979.1 Escherichia marmotae strain HT073016 chromosome, complete genome	CP025979.1	4513943	4515186	M50 I1 M14 I2 M18 D1 M1 D2 M370 D1 M3 I1 M180 D1 M3 I1 M332 D1 M3 I1 M264
GCA_002900365.1	81	ISKpn42		predicted	insertion sequence	1162		0	0.831	0.985	17	181	CP025979.1 Escherichia marmotae strain HT073016 chromosome, complete genome	CP025979.1	3927186	3928347	M324 I1 M3 D1 M188 D1 M3 I1 M83 I1 M2 D1 M287 D1 M2 D1 M4 I1 M2 I1 M6 D1 M3 I1 M161 I1 M2 D1 M7 D1 M48 D1 M4 I1 M24
GCA_002900365.1	82	ISKpn42		predicted	insertion sequence	1162		0	0.831	0.987	15	183	CP025979.1 Escherichia marmotae strain HT073016 chromosome, complete genome	CP025979.1	641381	642542	M24 I1 M4 D1 M48 D1 M7 D1 M2 I1 M161 I1 M3 D1 M6 I1 M2 I1 M4 D1 M2 D1 M373 I1 M3 D1 M188 D1 M3 I1 M324
GCA_002900365.1	83	ISEc30		predicted	insertion sequence	766		0.0	0.783	1.0	0	166	CP025979.1 Escherichia marmotae strain HT073016 chromosome, complete genome	CP025979.1	29069	29834	M766
GCA_002900365.1	84	MITEEc1		predicted	mite	124		0.0	0.802	0.959	5	20	CP025979.1 Escherichia marmotae strain HT073016 chromosome, complete genome	CP025979.1	1733223	1733346	M28 D1 M5 I1 M26 D1 M29 I1 M5 D1 M28
GCA_002900365.1	85	MITEEc1		predicted	mite	123		0.0	0.878	1.0	0	15	CP025979.1 Escherichia marmotae strain HT073016 chromosome, complete genome	CP025979.1	2859813	2859935	M123
GCA_002900365.1	86	MITEEc1		predicted	mite	123		0.0	0.911	1.0	0	11	CP025979.1 Escherichia marmotae strain HT073016 chromosome, complete genome	CP025979.1	3850335	3850457	M123
GCA_002900365.1	87	MITEEc1		predicted	mite	123		0.0	0.967	1.0	0	4	CP025979.1 Escherichia marmotae strain HT073016 chromosome, complete genome	CP025979.1	2310700	2310822	M123
GCA_002900365.1	88	MITEYpe1		predicted	mite	117		0.0	0.786	0.951	0	25	CP025979.1 Escherichia marmotae strain HT073016 chromosome, complete genome	CP025979.1	2581568	2581684	M117
GCA_002900365.1	89	MITEYpe1		predicted	mite	123		0.0	0.805	1.0	0	24	CP025979.1 Escherichia marmotae strain HT073016 chromosome, complete genome	CP025979.1	3227713	3227835	M123
GCA_002900365.1	90	IS4		predicted	insertion sequence	1426		0	0.988	1.0	0	17	CP025981.1 Escherichia marmotae strain HT073016 plasmid pEM76, complete sequence	CP025981.1	43153	44578	M1426
GCA_002900365.1	91	IS4		predicted	insertion sequence	1426		0	0.989	1.0	0	16	CP025981.1 Escherichia marmotae strain HT073016 plasmid pEM76, complete sequence	CP025981.1	25633	27058	M1426
GCA_002900365.1	92	IS911	ISSHO1	predicted	insertion sequence	1253		0	0.971	0.994	7	29	CP025981.1 Escherichia marmotae strain HT073016 plasmid pEM76, complete sequence	CP025981.1	4926	6178	M1071 D1 M1 D2 M1 D2 M105 I1 M29 I1 M41
GCA_002900365.1	93	ISKpn47		predicted	insertion sequence	1315		0	0.848	0.992	8	192	CP025981.1 Escherichia marmotae strain HT073016 plasmid pEM76, complete sequence	CP025981.1	8677	9991	M349 D1 M3 I1 M716 I2 M3 D1 M2 D1 M23 I1 M4 D1 M211
GCA_002900365.1	94	ISKpn47		predicted	insertion sequence	1315		0	0.848	0.992	8	192	CP025981.1 Escherichia marmotae strain HT073016 plasmid pEM76, complete sequence	CP025981.1	41611	42925	M349 D1 M3 I1 M716 I2 M3 D1 M2 D1 M23 I1 M4 D1 M211
GCA_002900365.1	95	ISPeat2		predicted	insertion sequence	1244		0	0.846	0.99	12	181	CP025981.1 Escherichia marmotae strain HT073016 plasmid pEM76, complete sequence	CP025981.1	53314	54557	M264 I1 M3 D1 M332 I1 M3 D1 M180 I1 M3 D1 M370 D2 M1 D1 M18 I2 M14 I1 M50
GCA_002900365.1	96	ISPeat2		predicted	insertion sequence	1244		0	0.846	0.99	12	181	CP025981.1 Escherichia marmotae strain HT073016 plasmid pEM76, complete sequence	CP025981.1	63954	65197	M50 I1 M14 I2 M18 D1 M1 D2 M370 D1 M3 I1 M180 D1 M3 I1 M332 D1 M3 I1 M264
GCA_002900365.1	97	ISErsp1		predicted	insertion sequence	1117		0	0.941	0.93	1	65	CP025981.1 Escherichia marmotae strain HT073016 plasmid pEM76, complete sequence	CP025981.1	40445	41561	M200 I1 M269 N0 M648
GCA_002900365.1	98	IS4		predicted	insertion sequence	1426		0	0.988	1.0	0	17	CP025980.1 Escherichia marmotae strain HT073016 plasmid pEM148, complete sequence	CP025980.1	130517	131942	M1426
GCA_002900365.1	99	ISKpn47		predicted	insertion sequence	1316		0	0.848	0.993	8	192	CP025980.1 Escherichia marmotae strain HT073016 plasmid pEM148, complete sequence	CP025980.1	29495	30810	M349 D1 M3 I1 M716 I2 M3 D1 M2 D1 M23 I1 M4 D1 M212
GCA_002900365.1	100	ISKpn47		predicted	insertion sequence	1314		0	0.848	0.992	8	192	CP025980.1 Escherichia marmotae strain HT073016 plasmid pEM148, complete sequence	CP025980.1	3963	5276	M349 D1 M3 I1 M716 I2 M3 D1 M2 D1 M23 I1 M4 D1 M210
GCA_002900365.1	101	ISKpn47		predicted	insertion sequence	1314		0	0.848	0.992	8	192	CP025980.1 Escherichia marmotae strain HT073016 plasmid pEM148, complete sequence	CP025980.1	128723	130036	M210 D1 M4 I1 M23 D1 M2 D1 M3 I2 M716 I1 M3 D1 M349
GCA_002900365.1	102	ISPeat2		predicted	insertion sequence	1244		0	0.845	0.99	12	182	CP025980.1 Escherichia marmotae strain HT073016 plasmid pEM148, complete sequence	CP025980.1	125214	126457	M50 I1 M14 I2 M18 D1 M1 D2 M370 D1 M3 I1 M180 D1 M3 I1 M332 D1 M3 I1 M264
GCA_002900365.1	103	ISPeat2		predicted	insertion sequence	1244		0	0.846	0.99	12	181	CP025980.1 Escherichia marmotae strain HT073016 plasmid pEM148, complete sequence	CP025980.1	20096	21339	M50 I1 M14 I2 M18 D1 M1 D2 M370 D1 M3 I1 M180 D1 M3 I1 M332 D1 M3 I1 M264
GCA_002900365.1	104	ISPeat2		predicted	insertion sequence	1244		0	0.846	0.99	12	181	CP025980.1 Escherichia marmotae strain HT073016 plasmid pEM148, complete sequence	CP025980.1	17783	19026	M264 I1 M3 D1 M332 I1 M3 D1 M180 I1 M3 D1 M370 D2 M1 D1 M18 I2 M14 I1 M50
GCA_002900365.1	105	ISEc30		predicted	insertion sequence	766		0.0	0.785	1.0	0	165	CP025980.1 Escherichia marmotae strain HT073016 plasmid pEM148, complete sequence	CP025980.1	106483	107248	M766
GCA_002900365.1	106	ISEc30		predicted	insertion sequence	758		0.0	0.778	0.987	1	167	CP025980.1 Escherichia marmotae strain HT073016 plasmid pEM148, complete sequence	CP025980.1	145189	145946	M735 D1 M22
GCA_002900365.1	34_9	cn_5139_IS4		putative	composite transposon	5139		0	0.988	1.0	0	17	CP025979.1 Escherichia marmotae strain HT073016 chromosome, complete genome	CP025979.1	209991	215130
GCA_002900365.1	35_31_32	cn_5984_IS4		putative	composite transposon	5984		0	0.988	0.973	0	17	CP025979.1 Escherichia marmotae strain HT073016 chromosome, complete genome	CP025979.1	940087	946071
GCA_002900365.1	36_17_30	cn_27006_IS4		putative	composite transposon	27006		0	0.989	1.0	0	16	CP025979.1 Escherichia marmotae strain HT073016 chromosome, complete genome	CP025979.1	1169877	1196883
GCA_002900365.1	37_18_27	cn_9384_IS4		putative	composite transposon	9384		0	0.99	1.0	0	14	CP025979.1 Escherichia marmotae strain HT073016 chromosome, complete genome	CP025979.1	1306244	1315628
GCA_002900365.1	38_2_23	cn_6232_IS4		putative	composite transposon	6232		0	0.989	1.0	0	15	CP025979.1 Escherichia marmotae strain HT073016 chromosome, complete genome	CP025979.1	3672018	3678250
GCA_002900365.1	39_15_3	cn_11333_IS4		putative	composite transposon	11333		0	0.982	0.999	1	25	CP025979.1 Escherichia marmotae strain HT073016 chromosome, complete genome	CP025979.1	3932622	3943955
GCA_002900365.1	40_15_24	cn_5152_IS4		putative	composite transposon	5152		0	0.989	1.0	0	16	CP025979.1 Escherichia marmotae strain HT073016 chromosome, complete genome	CP025979.1	3942529	3947681
GCA_002900365.1	41_13_19	cn_45948_IS4		putative	composite transposon	45948		0	0.989	1.0	0	16	CP025979.1 Escherichia marmotae strain HT073016 chromosome, complete genome	CP025979.1	4366803	4412751
GCA_002900365.1	42_20	cn_5141_IS4		putative	composite transposon	5141		0	0.989	1.0	0	15	CP025979.1 Escherichia marmotae strain HT073016 chromosome, complete genome	CP025979.1	4591610	4596751
GCA_002900365.1	67_42_61	cn_49467_ISKpn47		putative	composite transposon	49467		0	0.848	0.992	8	192	CP025979.1 Escherichia marmotae strain HT073016 chromosome, complete genome	CP025979.1	809497	858964
GCA_002900365.1	68_55_56	cn_36521_ISKpn47		putative	composite transposon	36521		0	0.848	0.992	8	192	CP025979.1 Escherichia marmotae strain HT073016 chromosome, complete genome	CP025979.1	1071949	1108470
GCA_002900365.1	69_51_52	cn_35990_ISKpn47		putative	composite transposon	35990		0	0.848	0.992	8	192	CP025979.1 Escherichia marmotae strain HT073016 chromosome, complete genome	CP025979.1	1917332	1953322
GCA_002900365.1	70_38_51	cn_4857_ISKpn47		putative	composite transposon	4857		0	0.848	0.992	8	192	CP025979.1 Escherichia marmotae strain HT073016 chromosome, complete genome	CP025979.1	1952007	1956864
GCA_002900365.1	71_49_50	cn_45800_ISKpn47		putative	composite transposon	45800		0	0.848	0.992	8	192	CP025979.1 Escherichia marmotae strain HT073016 chromosome, complete genome	CP025979.1	2241131	2286931
GCA_002900365.1	72_43_57	cn_5242_ISKpn47		putative	composite transposon	5242		0	0.848	0.993	8	192	CP025979.1 Escherichia marmotae strain HT073016 chromosome, complete genome	CP025979.1	3670693	3675935
GCA_002900365.1	73_59_60	cn_31751_ISKpn47		putative	composite transposon	31751		0	0.848	0.993	8	192	CP025979.1 Escherichia marmotae strain HT073016 chromosome, complete genome	CP025979.1	3791405	3823156
GCA_002900365.1	74_37_62	cn_17272_ISKpn47		putative	composite transposon	17272		0	0.82	0.994	7	230	CP025979.1 Escherichia marmotae strain HT073016 chromosome, complete genome	CP025979.1	3928973	3946245
GCA_002900365.1	75_63_64	cn_34445_ISKpn47		putative	composite transposon	34445		0	0.849	0.994	8	192	CP025979.1 Escherichia marmotae strain HT073016 chromosome, complete genome	CP025979.1	4273594	4308039
GCA_002900365.1	76_39_66	cn_5243_ISKpn47		putative	composite transposon	5243		0	0.848	0.993	8	192	CP025979.1 Escherichia marmotae strain HT073016 chromosome, complete genome	CP025979.1	4590285	4595528
GCA_002900365.1	81_69_76	cn_47218_ISPeat2		putative	composite transposon	47218		0	0.846	0.99	12	181	CP025979.1 Escherichia marmotae strain HT073016 chromosome, complete genome	CP025979.1	1177188	1224406
GCA_002900365.1	92_90_91	cn_18946_IS4		putative	composite transposon	18946		0	0.989	1.0	0	16	CP025981.1 Escherichia marmotae strain HT073016 plasmid pEM76, complete sequence	CP025981.1	25632	44578
GCA_002900365.1	95_93_94	cn_34249_ISKpn47		putative	composite transposon	34249		0	0.848	0.992	8	192	CP025981.1 Escherichia marmotae strain HT073016 plasmid pEM76, complete sequence	CP025981.1	8676	42925
GCA_002900365.1	97_95	cn_4909_ISPeat2		putative	composite transposon	4909		0	0.846	0.99	12	181	CP025981.1 Escherichia marmotae strain HT073016 plasmid pEM76, complete sequence	CP025981.1	49648	54557
GCA_002900365.1	98_95_96	cn_11884_ISPeat2		putative	composite transposon	11884		0	0.846	0.99	12	181	CP025981.1 Escherichia marmotae strain HT073016 plasmid pEM76, complete sequence	CP025981.1	53313	65197
GCA_002900365.1	102_100	cn_21509_ISKpn47		putative	composite transposon	21509		0	0.848	0.992	8	192	CP025980.1 Escherichia marmotae strain HT073016 plasmid pEM148, complete sequence	CP025980.1	3962	25471
GCA_002900365.1	103_99	cn_5912_ISKpn47		putative	composite transposon	5912		0	0.848	0.993	8	192	CP025980.1 Escherichia marmotae strain HT073016 plasmid pEM148, complete sequence	CP025980.1	24898	30810
GCA_002900365.1	105_104	cn_13750_ISPeat2		putative	composite transposon	13750		0	0.846	0.99	12	181	CP025980.1 Escherichia marmotae strain HT073016 plasmid pEM148, complete sequence	CP025980.1	5276	19026
GCA_002900365.1	106_103_104	cn_3557_ISPeat2		putative	composite transposon	3557		0	0.846	0.99	12	181	CP025980.1 Escherichia marmotae strain HT073016 plasmid pEM148, complete sequence	CP025980.1	17782	21339
GCA_002900365.1	107_102	cn_30844_ISPeat2		putative	composite transposon	30844		0	0.845	0.99	12	182	CP025980.1 Escherichia marmotae strain HT073016 plasmid pEM148, complete sequence	CP025980.1	95613	126457
GCA_002900365.1	108_102	cn_3509_ISPeat2		putative	composite transposon	3509		0	0.845	0.99	12	182	CP025980.1 Escherichia marmotae strain HT073016 plasmid pEM148, complete sequence	CP025980.1	125213	128722
GCA_002900365.1	107_105	cn_1011_ISEc30		putative	composite transposon	1011		0.0	0.785	1.0	0	165	CP025980.1 Escherichia marmotae strain HT073016 plasmid pEM148, complete sequence	CP025980.1	106237	107248
GCA_002900365.1	108_105	cn_28247_ISEc30		putative	composite transposon	28247		0.0	0.785	1.0	0	165	CP025980.1 Escherichia marmotae strain HT073016 plasmid pEM148, complete sequence	CP025980.1	106482	134729
GCA_002900365.1	109_106	cn_11658_ISEc30		putative	composite transposon	11658		0.0	0.778	0.987	1	167	CP025980.1 Escherichia marmotae strain HT073016 plasmid pEM148, complete sequence	CP025980.1	134288	145946
GCA_002965085.1	1	ISVsa11		predicted	insertion sequence	1229	59.545	0.0	0.71	0.955	30	331	PTSC01000133.1 Escherichia sp. MOD1-EC6158 MOD1-EC6158_133_length_1229_cov_59.5451, whole genome shotgun sequence	PTSC01000133.1	1	1229	M73 D1 M3 I1 M54 D1 M3 I1 M5 I1 M5 D1 M114 D1 M5 I1 M283 D1 M5 I1 M143 I1 M2 D1 M35 I2 M2 D1 M2 D1 M2 I1 M4 D1 M6 I2 M2 I1 M144 D1 M6 I1 M8 I1 M2 I1 M6 D1 M9 D1 M197 I1 M3 D1 M34 D1 M58
GCA_002965085.1	2	MITEYpe1		predicted	mite	120	27.972	0.0	0.779	0.976	2	25	PTSC01000018.1 Escherichia sp. MOD1-EC6158 MOD1-EC6158_18_length_94824_cov_27.9721, whole genome shotgun sequence	PTSC01000018.1	6684	6803	M45 I1 M28 I1 M47
GCA_002965085.1	3	MITEYpe1		predicted	mite	123	29.747	0.0	0.805	1.0	0	24	PTSC01000019.1 Escherichia sp. MOD1-EC6158 MOD1-EC6158_19_length_94292_cov_29.7471, whole genome shotgun sequence	PTSC01000019.1	13320	13442	M123
GCA_002965085.1	4	MITEEc1		predicted	mite	123	28.426	0.0	0.87	1.0	0	16	PTSC01000001.1 Escherichia sp. MOD1-EC6158 MOD1-EC6158_1_length_198683_cov_28.4257, whole genome shotgun sequence	PTSC01000001.1	134020	134142	M123
GCA_002965085.1	5	MITEEc1		predicted	mite	123	30.409	0.0	0.967	1.0	0	4	PTSC01000027.1 Escherichia sp. MOD1-EC6158 MOD1-EC6158_27_length_65010_cov_30.4088, whole genome shotgun sequence	PTSC01000027.1	52942	53064	M123
GCA_002965085.1	6	MITEYpe1		predicted	mite	115	30.409	0.0	0.81	0.919	2	20	PTSC01000027.1 Escherichia sp. MOD1-EC6158 MOD1-EC6158_27_length_65010_cov_30.4088, whole genome shotgun sequence	PTSC01000027.1	33424	33538	M46 D1 M2 I1 M66
GCA_002965085.1	7	ISEc1	ISEc7;ISEc2;ISEc6;ISEc4;ISEc3	predicted	insertion sequence	1291	29.819	0	0.958	0.997	4	50	PTSC01000032.1 Escherichia sp. MOD1-EC6158 MOD1-EC6158_32_length_58425_cov_29.8186, whole genome shotgun sequence	PTSC01000032.1	1634	2924	M20 I2 M2 D1 M1 D1 M1266
GCA_002965085.1	8	MITEEc1		predicted	mite	124	29.819	0.0	0.794	0.959	5	21	PTSC01000032.1 Escherichia sp. MOD1-EC6158 MOD1-EC6158_32_length_58425_cov_29.8186, whole genome shotgun sequence	PTSC01000032.1	23152	23275	M28 D1 M5 I1 M29 D1 M26 I1 M5 D1 M28
GCA_002965085.1	9	IS4		predicted	insertion sequence	1426	29.979	0	0.989	1.0	0	16	PTSC01000045.1 Escherichia sp. MOD1-EC6158 MOD1-EC6158_45_length_35395_cov_29.9792, whole genome shotgun sequence	PTSC01000045.1	28480	29905	M1426
GCA_002965085.1	10	ISKpn47		predicted	insertion sequence	1315	49.492	0	0.847	0.994	6	195	PTSC01000056.1 Escherichia sp. MOD1-EC6158 MOD1-EC6158_56_length_21482_cov_49.4923, whole genome shotgun sequence	PTSC01000056.1	18283	19597	M239 D1 M2 D1 M3 I2 M716 I1 M3 D1 M349
GCA_002965085.1	11	MITEEc1		predicted	mite	123	29.183	0.0	0.911	1.0	0	11	PTSC01000006.1 Escherichia sp. MOD1-EC6158 MOD1-EC6158_6_length_170076_cov_29.1833, whole genome shotgun sequence	PTSC01000006.1	101068	101190	M123
GCA_002965085.1	12	ISSba14		predicted	insertion sequence	3815	38.598	0	0.836	0.995	20	607	PTSC01000087.1 Escherichia sp. MOD1-EC6158 MOD1-EC6158_87_length_4087_cov_38.5977, whole genome shotgun sequence	PTSC01000087.1	221	4035	M559 D1 M2 I1 M153 D1 M1 D1 M7 I2 M34 D1 M3 I1 M237 D1 M9 I1 M630 I1 M2 D1 M1140 D2 M7 I1 M4 I1 M366 I1 M3 D1 M1 D1 M2 I1 M645
GCA_002965085.1	8_7	cn_2924_ISEc1		putative	composite transposon	2924	29.819	0	0.958	0.997	4	50	PTSC01000032.1 Escherichia sp. MOD1-EC6158 MOD1-EC6158_32_length_58425_cov_29.8186, whole genome shotgun sequence	PTSC01000032.1	0	2924
GCA_002965105.1	1	MITEYpe1		predicted	mite	123	24.724	0.0	0.805	1.0	0	24	PTSD01000015.1 Escherichia sp. MOD1-EC6157 MOD1-EC6157_15_length_98808_cov_24.7236, whole genome shotgun sequence	PTSD01000015.1	81943	82065	M123
GCA_002965105.1	2	MITEYpe1		predicted	mite	121	23.65	0.0	0.779	0.984	1	26	PTSD01000023.1 Escherichia sp. MOD1-EC6157 MOD1-EC6157_23_length_68291_cov_23.6496, whole genome shotgun sequence	PTSD01000023.1	61418	61538	M47 I1 M74
GCA_002965105.1	3	MITEEc1		predicted	mite	123	25.877	0.0	0.959	1.0	0	5	PTSD01000025.1 Escherichia sp. MOD1-EC6157 MOD1-EC6157_25_length_65027_cov_25.8768, whole genome shotgun sequence	PTSD01000025.1	52957	53079	M123
GCA_002965105.1	4	MITEYpe1		predicted	mite	115	25.877	0.0	0.81	0.919	2	20	PTSD01000025.1 Escherichia sp. MOD1-EC6157 MOD1-EC6157_25_length_65027_cov_25.8768, whole genome shotgun sequence	PTSD01000025.1	33439	33553	M46 D1 M2 I1 M66
GCA_002965105.1	5	ISEc52		predicted	insertion sequence	1256	23.421	0.0	0.755	0.966	42	270	PTSD01000031.1 Escherichia sp. MOD1-EC6157 MOD1-EC6157_31_length_49595_cov_23.4213, whole genome shotgun sequence	PTSD01000031.1	25044	26299	M41 I1 M290 D1 M13 I1 M35 D1 M4 I1 M4 I2 M5 D2 M181 I1 M7 D1 M11 I1 M3 D1 M38 D1 M6 I1 M16 D1 M7 I1 M3 I1 M1 I1 M3 D1 M4 D1 M74 I3 M3 D1 M3 D1 M1 D1 M14 I1 M11 I2 M231 I1 M2 D1 M141 D1 M1 D1 M2 D3 M1 D4 M21 D1 M55
GCA_002965105.1	6	ISKpn47		predicted	insertion sequence	1301	39.506	0	0.835	0.982	22	196	PTSD01000039.1 Escherichia sp. MOD1-EC6157 MOD1-EC6157_39_length_32457_cov_39.5064, whole genome shotgun sequence	PTSD01000039.1	31157	32457	M164 I1 M118 I3 M1 I2 M1 I2 M6 I2 M1 I2 M2 I1 M1 I1 M517 I1 M2 D1 M135 I1 M3 D1 M51 D1 M5 I1 M40 D1 M2 I1 M248
GCA_002965105.1	7	ISEc45		predicted	insertion sequence	1370	32.306	0	0.987	0.947	0	18	PTSD01000041.1 Escherichia sp. MOD1-EC6157 MOD1-EC6157_41_length_31386_cov_32.3062, whole genome shotgun sequence	PTSD01000041.1	8294	9663	M1370
GCA_002965105.1	8	ISPrre1		predicted	insertion sequence	1250	32.306	0	0.839	0.998	3	198	PTSD01000041.1 Escherichia sp. MOD1-EC6157 MOD1-EC6157_41_length_31386_cov_32.3062, whole genome shotgun sequence	PTSD01000041.1	7045	8294	M221 I1 M3 D1 M11 D1 M1013
GCA_002965105.1	9	IS4		predicted	insertion sequence	1426	24.021	0	0.99	1.0	0	14	PTSD01000046.1 Escherichia sp. MOD1-EC6157 MOD1-EC6157_46_length_29356_cov_24.021, whole genome shotgun sequence	PTSD01000046.1	22447	23872	M1426
GCA_002965105.1	10	MITEEc1		predicted	mite	123	24.027	0.0	0.878	1.0	0	15	PTSD01000004.1 Escherichia sp. MOD1-EC6157 MOD1-EC6157_4_length_177960_cov_24.0273, whole genome shotgun sequence	PTSD01000004.1	112784	112906	M123
GCA_002965105.1	11	MITEEc1		predicted	mite	124	25.921	0.0	0.794	0.959	5	21	PTSD01000053.1 Escherichia sp. MOD1-EC6157 MOD1-EC6157_53_length_25310_cov_25.9205, whole genome shotgun sequence	PTSD01000053.1	4241	4364	M28 D1 M5 I1 M26 D1 M29 I1 M5 D1 M28
GCA_002965105.1	12	IS911	ISSHO1	predicted	insertion sequence	1248	25.034	0	0.975	0.998	2	29	PTSD01000008.1 Escherichia sp. MOD1-EC6157 MOD1-EC6157_8_length_138899_cov_25.0337, whole genome shotgun sequence	PTSD01000008.1	119796	121043	M625 I1 M582 I1 M41
GCA_002965105.1	13	MITEEc1		predicted	mite	123	25.034	0.0	0.902	1.0	0	12	PTSD01000008.1 Escherichia sp. MOD1-EC6157 MOD1-EC6157_8_length_138899_cov_25.0337, whole genome shotgun sequence	PTSD01000008.1	64942	65064	M123
GCA_002965105.1	14	IS100		predicted	insertion sequence	1909	74.988	0	0.993	0.976	1	12	PTSD01000098.1 Escherichia sp. MOD1-EC6157 MOD1-EC6157_98_length_1909_cov_74.9876, whole genome shotgun sequence	PTSD01000098.1	1	1909	M118 D1 M1790
GCA_002965125.1	1	MITEEc1		predicted	mite	123	36.566	0.0	0.959	1.0	0	5	PTSB01000012.1 Escherichia sp. MOD1-EC6162 MOD1-EC6162_12_length_140569_cov_36.566, whole genome shotgun sequence	PTSB01000012.1	118925	119047	M123
GCA_002965125.1	2	MITEYpe1		predicted	mite	115	36.566	0.0	0.81	0.919	2	20	PTSB01000012.1 Escherichia sp. MOD1-EC6162 MOD1-EC6162_12_length_140569_cov_36.566, whole genome shotgun sequence	PTSB01000012.1	99407	99521	M46 D1 M2 I1 M66
GCA_002965125.1	3	MITEEc1		predicted	mite	123	35.959	0.0	0.878	1.0	0	15	PTSB01000013.1 Escherichia sp. MOD1-EC6162 MOD1-EC6162_13_length_132567_cov_35.9595, whole genome shotgun sequence	PTSB01000013.1	65178	65300	M123
GCA_002965125.1	4	ISKpn47		predicted	insertion sequence	1315	36.446	0	0.844	0.995	4	202	PTSB01000016.1 Escherichia sp. MOD1-EC6162 MOD1-EC6162_16_length_112527_cov_36.4459, whole genome shotgun sequence	PTSB01000016.1	219	1533	M349 D1 M3 I1 M746 I1 M4 D1 M211
GCA_002965125.1	5	MITEYpe1		predicted	mite	123	37.486	0.0	0.805	1.0	0	24	PTSB01000017.1 Escherichia sp. MOD1-EC6162 MOD1-EC6162_17_length_99774_cov_37.4857, whole genome shotgun sequence	PTSB01000017.1	16811	16933	M123
GCA_002965125.1	6	MITEYpe1		predicted	mite	121	33.63	0.0	0.779	0.984	1	26	PTSB01000020.1 Escherichia sp. MOD1-EC6162 MOD1-EC6162_20_length_79516_cov_33.6301, whole genome shotgun sequence	PTSB01000020.1	67360	67480	M47 I1 M74
GCA_002965125.1	7	MITEEc1		predicted	mite	123	36.749	0.0	0.911	1.0	0	11	PTSB01000030.1 Escherichia sp. MOD1-EC6162 MOD1-EC6162_30_length_53799_cov_36.7489, whole genome shotgun sequence	PTSB01000030.1	48736	48858	M123
GCA_002965125.1	8	ISEhe3		predicted	insertion sequence	1226	37.361	0	0.95	0.996	5	57	PTSB01000032.1 Escherichia sp. MOD1-EC6162 MOD1-EC6162_32_length_49597_cov_37.3615, whole genome shotgun sequence	PTSB01000032.1	26841	28066	M49 I1 M126 I3 M196 D1 M854
GCA_002965125.1	9	IS911	ISSHO1	predicted	insertion sequence	1249	37.873	0	0.99	0.999	1	12	PTSB01000035.1 Escherichia sp. MOD1-EC6162 MOD1-EC6162_35_length_39109_cov_37.8728, whole genome shotgun sequence	PTSB01000035.1	11095	12343	M1208 I1 M41
GCA_002965125.1	10	ISEc1	ISEc7;ISEc2;ISEc6;ISEc4;ISEc3	predicted	insertion sequence	1290	34.384	0	0.953	0.996	5	56	PTSB01000003.1 Escherichia sp. MOD1-EC6162 MOD1-EC6162_3_length_256222_cov_34.3839, whole genome shotgun sequence	PTSB01000003.1	207880	209169	M137 I1 M1128 D1 M1 D1 M2 I2 M20
GCA_002965125.1	11	MITEEc1		predicted	mite	124	34.384	0.0	0.802	0.959	5	20	PTSB01000003.1 Escherichia sp. MOD1-EC6162 MOD1-EC6162_3_length_256222_cov_34.3839, whole genome shotgun sequence	PTSB01000003.1	187536	187659	M28 D1 M5 I1 M26 D1 M29 I1 M5 D1 M28
GCA_002965125.1	12	ISKpn47		predicted	insertion sequence	1302	67.112	0	0.832	0.981	23	199	PTSB01000054.1 Escherichia sp. MOD1-EC6162 MOD1-EC6162_54_length_7072_cov_67.1122, whole genome shotgun sequence	PTSB01000054.1	1	1302	M248 I1 M2 D1 M40 I1 M5 D1 M51 D1 M3 I1 M135 D1 M2 I1 M517 I1 M1 I1 M2 I2 M1 I2 M6 I2 M1 I2 M1 I3 M118 I1 M85 D1 M79
GCA_002965125.1	13	IS100		predicted	insertion sequence	1954	95.327	0	0.994	0.999	1	11	PTSB01000068.1 Escherichia sp. MOD1-EC6162 MOD1-EC6162_68_length_1954_cov_95.3273, whole genome shotgun sequence	PTSB01000068.1	1	1954	M1790 D1 M163
GCA_002965125.1	14	ISEc11	ISSso1	predicted	insertion sequence	1443	166.438	0	0.878	0.989	16	161	PTSB01000073.1 Escherichia sp. MOD1-EC6162 MOD1-EC6162_73_length_1450_cov_166.438, whole genome shotgun sequence	PTSB01000073.1	4	1446	M20 D1 M24 D1 M3 I1 M83 I2 M2 D1 M1 D1 M160 I1 M4 D1 M887 D1 M2 I1 M189 D1 M1 D1 M10 I3 M49
GCA_002965125.1	15	IS4		predicted	insertion sequence	1294	393.195	0	0.991	0.907	0	11	PTSB01000074.1 Escherichia sp. MOD1-EC6162 MOD1-EC6162_74_length_1294_cov_393.195, whole genome shotgun sequence	PTSB01000074.1	1	1294	M1294
GCA_002965135.1	1	ISKpn42		predicted	insertion sequence	1134	80.257	0.0	0.729	0.946	33	278	PTSE01000115.1 Escherichia sp. MOD1-EC6154 MOD1-EC6154_115_length_1178_cov_80.2573, whole genome shotgun sequence	PTSE01000115.1	36	1169	M31 I2 M4 D2 M9 D1 M7 D1 M4 I1 M55 D2 M174 I1 M2 I1 M2 D1 M2 D1 M333 I1 M4 D1 M60 D1 M5 I1 M64 I1 M6 I2 M12 D1 M6 D2 M16 I2 M6 I1 M4 D1 M2 D1 M1 D1 M157 I1 M2 D1 M20 I1 M5 D1 M123
GCA_002965135.1	2	MITEYpe1		predicted	mite	123	24.221	0.0	0.782	0.984	2	25	PTSE01000015.1 Escherichia sp. MOD1-EC6154 MOD1-EC6154_15_length_98781_cov_24.2205, whole genome shotgun sequence	PTSE01000015.1	81915	82037	M49 D1 M4 I1 M69
GCA_002965135.1	3	MITEEc1		predicted	mite	123	24.873	0.0	0.967	1.0	0	4	PTSE01000027.1 Escherichia sp. MOD1-EC6154 MOD1-EC6154_27_length_65162_cov_24.8735, whole genome shotgun sequence	PTSE01000027.1	53094	53216	M123
GCA_002965135.1	4	MITEYpe1		predicted	mite	121	23.901	0.0	0.779	0.984	1	26	PTSE01000029.1 Escherichia sp. MOD1-EC6154 MOD1-EC6154_29_length_62140_cov_23.9008, whole genome shotgun sequence	PTSE01000029.1	11232	11352	M74 I1 M47
GCA_002965135.1	5	MITEEc1		predicted	mite	124	24.894	0.0	0.802	0.959	5	20	PTSE01000045.1 Escherichia sp. MOD1-EC6154 MOD1-EC6154_45_length_24775_cov_24.8937, whole genome shotgun sequence	PTSE01000045.1	20356	20479	M28 D1 M5 I1 M29 D1 M26 I1 M5 D1 M28
GCA_002965135.1	6	MITEEc1		predicted	mite	123	23.346	0.0	0.87	1.0	0	16	PTSE01000004.1 Escherichia sp. MOD1-EC6154 MOD1-EC6154_4_length_198863_cov_23.3463, whole genome shotgun sequence	PTSE01000004.1	134199	134321	M123
GCA_002965135.1	7	ISKpn47		predicted	insertion sequence	1315	42.995	0	0.847	0.994	6	195	PTSE01000050.1 Escherichia sp. MOD1-EC6154 MOD1-EC6154_50_length_21482_cov_42.9955, whole genome shotgun sequence	PTSE01000050.1	18283	19597	M239 D1 M2 D1 M3 I2 M716 I1 M3 D1 M349
GCA_002965135.1	8	IS4		predicted	insertion sequence	1426	25.156	0	0.987	1.0	0	18	PTSE01000058.1 Escherichia sp. MOD1-EC6154 MOD1-EC6154_58_length_13243_cov_25.1562, whole genome shotgun sequence	PTSE01000058.1	5491	6916	M1426
GCA_002965135.1	9	MITEEc1		predicted	mite	123	24.039	0.0	0.902	1.0	0	12	PTSE01000005.1 Escherichia sp. MOD1-EC6154 MOD1-EC6154_5_length_194929_cov_24.0388, whole genome shotgun sequence	PTSE01000005.1	125685	125807	M123
GCA_002965135.1	10	MITEYpe1		predicted	mite	117	24.039	0.0	0.788	0.935	2	23	PTSE01000005.1 Escherichia sp. MOD1-EC6154 MOD1-EC6154_5_length_194929_cov_24.0388, whole genome shotgun sequence	PTSE01000005.1	26908	27024	M42 D1 M3 I1 M71
GCA_002965135.1	11	ISEc27		predicted	insertion sequence	1264	47.604	0	0.848	0.952	5	188	PTSE01000063.1 Escherichia sp. MOD1-EC6154 MOD1-EC6154_63_length_7718_cov_47.6041, whole genome shotgun sequence	PTSE01000063.1	1094	2357	M520 D1 M1 D1 M4 I1 M385 D1 M2 I1 M349
GCA_002965135.1	12	ISSba14		predicted	insertion sequence	3815	18.995	0	0.836	0.994	22	606	PTSE01000081.1 Escherichia sp. MOD1-EC6154 MOD1-EC6154_81_length_4082_cov_18.995, whole genome shotgun sequence	PTSE01000081.1	216	4030	M559 D1 M2 I1 M153 D1 M1 D1 M7 I2 M34 D1 M3 I1 M239 D1 M7 I1 M630 I1 M2 D1 M103 D1 M10 I1 M1026 D2 M7 I1 M4 I1 M366 I1 M3 D1 M1 D1 M2 I1 M645
GCA_002965135.1	13	IS640		predicted	insertion sequence	1919	60.212	0	0.985	0.901	0	29	PTSE01000094.1 Escherichia sp. MOD1-EC6154 MOD1-EC6154_94_length_1919_cov_60.2119, whole genome shotgun sequence	PTSE01000094.1	1	1919	M1919
GCA_002965135.1	14	IS100		predicted	insertion sequence	1919	178.359	0	0.991	0.982	1	16	PTSE01000095.1 Escherichia sp. MOD1-EC6154 MOD1-EC6154_95_length_1919_cov_178.359, whole genome shotgun sequence	PTSE01000095.1	1	1919	M1790 D1 M128
GCA_002965185.1	1	IS100		predicted	insertion sequence	1954	74.534	0	0.992	0.999	1	14	PTSH01000101.1 Escherichia sp. MOD1-EC6149 MOD1-EC6149_101_length_1954_cov_74.534, whole genome shotgun sequence	PTSH01000101.1	1	1954	M163 D1 M1790
GCA_002965185.1	2	IS4		predicted	insertion sequence	1356	267.692	0	0.992	0.951	0	11	PTSH01000111.1 Escherichia sp. MOD1-EC6149 MOD1-EC6149_111_length_1356_cov_267.692, whole genome shotgun sequence	PTSH01000111.1	1	1356	M1356
GCA_002965185.1	3	IS911	ISSHO1	predicted	insertion sequence	1246	89.406	0	0.99	0.997	1	11	PTSH01000114.1 Escherichia sp. MOD1-EC6149 MOD1-EC6149_114_length_1246_cov_89.4064, whole genome shotgun sequence	PTSH01000114.1	1	1246	M1205 I1 M41
GCA_002965185.1	4	IS911	ISSHO1	predicted	insertion sequence	1243	88.289	0	0.917	0.993	3	100	PTSH01000115.1 Escherichia sp. MOD1-EC6149 MOD1-EC6149_115_length_1246_cov_88.2888, whole genome shotgun sequence	PTSH01000115.1	1	1243	M581 I1 M2 D1 M621 I1 M38
GCA_002965185.1	5	ISKpn47		predicted	insertion sequence	1315	25.98	0	0.845	0.992	8	196	PTSH01000013.1 Escherichia sp. MOD1-EC6149 MOD1-EC6149_13_length_112114_cov_25.9804, whole genome shotgun sequence	PTSH01000013.1	127	1441	M349 D1 M2 I1 M717 I2 M3 D1 M1 D1 M24 I1 M4 D1 M211
GCA_002965185.1	6	MITEEc1		predicted	mite	124	26.023	0.0	0.802	0.959	5	20	PTSH01000028.1 Escherichia sp. MOD1-EC6149 MOD1-EC6149_28_length_55806_cov_26.0233, whole genome shotgun sequence	PTSH01000028.1	20349	20472	M28 D1 M5 I1 M29 D1 M26 I1 M5 D1 M28
GCA_002965185.1	7	ISEhe3		predicted	insertion sequence	1226	25.4	0	0.95	0.996	5	57	PTSH01000032.1 Escherichia sp. MOD1-EC6149 MOD1-EC6149_32_length_50012_cov_25.4002, whole genome shotgun sequence	PTSH01000032.1	27234	28459	M49 I1 M126 I3 M196 D1 M854
GCA_002965185.1	8	MITEYpe1		predicted	mite	121	25.378	0.0	0.779	0.984	1	26	PTSH01000034.1 Escherichia sp. MOD1-EC6149 MOD1-EC6149_34_length_43903_cov_25.3782, whole genome shotgun sequence	PTSH01000034.1	36998	37118	M47 I1 M74
GCA_002965185.1	9	MITEEc1		predicted	mite	123	24.754	0.0	0.878	1.0	0	15	PTSH01000003.1 Escherichia sp. MOD1-EC6149 MOD1-EC6149_3_length_199447_cov_24.7536, whole genome shotgun sequence	PTSH01000003.1	65106	65228	M123
GCA_002965185.1	10	MITEEc1		predicted	mite	123	26.544	0.0	0.911	1.0	0	11	PTSH01000040.1 Escherichia sp. MOD1-EC6149 MOD1-EC6149_40_length_37621_cov_26.544, whole genome shotgun sequence	PTSH01000040.1	4870	4992	M123
GCA_002965185.1	11	MITEYpe1		predicted	mite	123	25.445	0.0	0.805	1.0	0	24	PTSH01000043.1 Escherichia sp. MOD1-EC6149 MOD1-EC6149_43_length_35185_cov_25.4446, whole genome shotgun sequence	PTSH01000043.1	16744	16866	M123
GCA_002965185.1	12	MITEEc1		predicted	mite	123	26.118	0.0	0.959	1.0	0	5	PTSH01000005.1 Escherichia sp. MOD1-EC6149 MOD1-EC6149_5_length_182941_cov_26.1177, whole genome shotgun sequence	PTSH01000005.1	11947	12069	M123
GCA_002965185.1	13	MITEYpe1		predicted	mite	115	26.118	0.0	0.81	0.919	2	20	PTSH01000005.1 Escherichia sp. MOD1-EC6149 MOD1-EC6149_5_length_182941_cov_26.1177, whole genome shotgun sequence	PTSH01000005.1	31473	31587	M66 I1 M2 D1 M46
GCA_002965185.1	14	ISKpn47		predicted	insertion sequence	1302	69.558	0	0.832	0.981	23	199	PTSH01000076.1 Escherichia sp. MOD1-EC6149 MOD1-EC6149_76_length_7216_cov_69.5576, whole genome shotgun sequence	PTSH01000076.1	1	1302	M248 I1 M2 D1 M40 I1 M5 D1 M51 D1 M3 I1 M135 D1 M2 I1 M517 I1 M1 I1 M2 I2 M1 I2 M6 I2 M1 I2 M1 I3 M118 I1 M85 D1 M79
GCA_002965185.1	15	ISEc11	ISSso1	predicted	insertion sequence	1443	82.075	0	0.878	0.989	16	161	PTSH01000098.1 Escherichia sp. MOD1-EC6149 MOD1-EC6149_98_length_2243_cov_82.075, whole genome shotgun sequence	PTSH01000098.1	415	1857	M49 I3 M10 D1 M1 D1 M189 I1 M2 D1 M887 D1 M4 I1 M160 D1 M1 D1 M2 I2 M83 I1 M3 D1 M24 D1 M20
GCA_002965205.1	1	ISVsa11		predicted	insertion sequence	1229	86.62	0.0	0.709	0.955	30	332	PTSK01000106.1 Escherichia sp. MOD1-EC6144 MOD1-EC6144_106_length_1229_cov_86.6201, whole genome shotgun sequence	PTSK01000106.1	1	1229	M73 D1 M3 I1 M54 D1 M3 I1 M5 I1 M5 D1 M114 D1 M5 I1 M283 D1 M5 I1 M143 I1 M2 D1 M35 I2 M2 D1 M2 D1 M2 I1 M4 D1 M6 I2 M2 I1 M144 D1 M6 I1 M8 I1 M2 I1 M6 D1 M9 D1 M197 I1 M3 D1 M34 D1 M58
GCA_002965205.1	2	MITEEc1		predicted	mite	123	41.516	0.0	0.967	1.0	0	4	PTSK01000011.1 Escherichia sp. MOD1-EC6144 MOD1-EC6144_11_length_156879_cov_41.5157, whole genome shotgun sequence	PTSK01000011.1	11947	12069	M123
GCA_002965205.1	3	MITEYpe1		predicted	mite	115	41.516	0.0	0.81	0.919	2	20	PTSK01000011.1 Escherichia sp. MOD1-EC6144 MOD1-EC6144_11_length_156879_cov_41.5157, whole genome shotgun sequence	PTSK01000011.1	31473	31587	M66 I1 M2 D1 M46
GCA_002965205.1	4	MITEYpe1		predicted	mite	123	41.751	0.0	0.805	1.0	0	24	PTSK01000018.1 Escherichia sp. MOD1-EC6144 MOD1-EC6144_18_length_97716_cov_41.751, whole genome shotgun sequence	PTSK01000018.1	16744	16866	M123
GCA_002965205.1	5	MITEYpe1		predicted	mite	120	39.615	0.0	0.779	0.976	2	25	PTSK01000022.1 Escherichia sp. MOD1-EC6144 MOD1-EC6144_22_length_94714_cov_39.6152, whole genome shotgun sequence	PTSK01000022.1	87912	88031	M47 I1 M28 I1 M45
GCA_002965205.1	6	MITEEc1		predicted	mite	123	40.109	0.0	0.87	1.0	0	16	PTSK01000002.1 Escherichia sp. MOD1-EC6144 MOD1-EC6144_2_length_198683_cov_40.1088, whole genome shotgun sequence	PTSK01000002.1	134020	134142	M123
GCA_002965205.1	7	MITEEc1		predicted	mite	124	40.997	0.0	0.794	0.959	5	21	PTSK01000030.1 Escherichia sp. MOD1-EC6144 MOD1-EC6144_30_length_56077_cov_40.9973, whole genome shotgun sequence	PTSK01000030.1	20804	20927	M28 D1 M5 I1 M29 D1 M26 I1 M5 D1 M28
GCA_002965205.1	8	IS4		predicted	insertion sequence	1426	41.454	0	0.989	1.0	0	16	PTSK01000032.1 Escherichia sp. MOD1-EC6144 MOD1-EC6144_32_length_54692_cov_41.454, whole genome shotgun sequence	PTSK01000032.1	47777	49202	M1426
GCA_002965205.1	9	ISKpn47		predicted	insertion sequence	1315	58.965	0	0.847	0.994	6	195	PTSK01000045.1 Escherichia sp. MOD1-EC6144 MOD1-EC6144_45_length_23098_cov_58.965, whole genome shotgun sequence	PTSK01000045.1	18283	19597	M239 D1 M2 D1 M3 I2 M716 I1 M3 D1 M349
GCA_002965205.1	10	MITEEc1		predicted	mite	123	41.608	0.0	0.911	1.0	0	11	PTSK01000004.1 Escherichia sp. MOD1-EC6144 MOD1-EC6144_4_length_196527_cov_41.6079, whole genome shotgun sequence	PTSK01000004.1	127408	127530	M123
GCA_002965205.1	11	ISSba14		predicted	insertion sequence	3815	57.546	0	0.836	0.995	20	607	PTSK01000069.1 Escherichia sp. MOD1-EC6144 MOD1-EC6144_69_length_4082_cov_57.5463, whole genome shotgun sequence	PTSK01000069.1	216	4030	M559 D1 M2 I1 M153 D1 M1 D1 M7 I2 M34 D1 M3 I1 M237 D1 M9 I1 M630 I1 M2 D1 M1140 D2 M7 I1 M4 I1 M366 I1 M3 D1 M1 D1 M2 I1 M645
GCA_002965225.1	1	MITEEc1		predicted	mite	123	45.949	0.0	0.967	1.0	0	4	PTSM01000010.1 Escherichia sp. MOD1-EC6099 MOD1-EC6099_10_length_183298_cov_45.9485, whole genome shotgun sequence	PTSM01000010.1	11968	12090	M123
GCA_002965225.1	2	MITEYpe1		predicted	mite	115	45.949	0.0	0.81	0.919	2	20	PTSM01000010.1 Escherichia sp. MOD1-EC6099 MOD1-EC6099_10_length_183298_cov_45.9485, whole genome shotgun sequence	PTSM01000010.1	31494	31608	M66 I1 M2 D1 M46
GCA_002965225.1	3	ISEc60		predicted	insertion sequence	1294	41.014	0	0.993	1.0	0	9	PTSM01000017.1 Escherichia sp. MOD1-EC6099 MOD1-EC6099_17_length_119850_cov_41.0144, whole genome shotgun sequence	PTSM01000017.1	50535	51828	M1294
GCA_002965225.1	4	MITEYpe1		predicted	mite	121	44.038	0.0	0.779	0.984	1	26	PTSM01000001.1 Escherichia sp. MOD1-EC6099 MOD1-EC6099_1_length_356858_cov_44.0376, whole genome shotgun sequence	PTSM01000001.1	11197	11317	M74 I1 M47
GCA_002965225.1	5	MITEYpe1		predicted	mite	123	47.637	0.0	0.805	1.0	0	24	PTSM01000020.1 Escherichia sp. MOD1-EC6099 MOD1-EC6099_20_length_97893_cov_47.6371, whole genome shotgun sequence	PTSM01000020.1	16914	17036	M123
GCA_002965225.1	6	IS100		predicted	insertion sequence	1962	47.489	0	0.988	0.995	9	14	PTSM01000023.1 Escherichia sp. MOD1-EC6099 MOD1-EC6099_23_length_59427_cov_47.4888, whole genome shotgun sequence	PTSM01000023.1	53635	55596	M163 D9 M1790
GCA_002965225.1	7	ISEc45		predicted	insertion sequence	1370	47.489	0	0.988	0.947	0	17	PTSM01000023.1 Escherichia sp. MOD1-EC6099 MOD1-EC6099_23_length_59427_cov_47.4888, whole genome shotgun sequence	PTSM01000023.1	27937	29306	M1370
GCA_002965225.1	8	ISPrre1		predicted	insertion sequence	1250	47.489	0	0.839	0.998	3	199	PTSM01000023.1 Escherichia sp. MOD1-EC6099 MOD1-EC6099_23_length_59427_cov_47.4888, whole genome shotgun sequence	PTSM01000023.1	26688	27937	M221 I1 M3 D1 M11 D1 M1013
GCA_002965225.1	9	IS4		predicted	insertion sequence	1426	43.117	0	0.99	1.0	0	14	PTSM01000031.1 Escherichia sp. MOD1-EC6099 MOD1-EC6099_31_length_31908_cov_43.1168, whole genome shotgun sequence	PTSM01000031.1	5513	6938	M1426
GCA_002965225.1	10	MITEEc1		predicted	mite	124	45.492	0.0	0.802	0.959	5	20	PTSM01000036.1 Escherichia sp. MOD1-EC6099 MOD1-EC6099_36_length_25377_cov_45.4924, whole genome shotgun sequence	PTSM01000036.1	4402	4525	M28 D1 M5 I1 M26 D1 M29 I1 M5 D1 M28
GCA_002965225.1	11	ISEc10		predicted	insertion sequence	2410	42.751	0	0.857	0.998	6	339	PTSM01000003.1 Escherichia sp. MOD1-EC6099 MOD1-EC6099_3_length_299025_cov_42.751, whole genome shotgun sequence	PTSM01000003.1	60007	62416	M55 I1 M5 D2 M315 I1 M4 D1 M1323 I1 M705
GCA_002965225.1	12	ISKpn34		predicted	insertion sequence	1221	42.751	0	0.894	0.998	2	128	PTSM01000003.1 Escherichia sp. MOD1-EC6099 MOD1-EC6099_3_length_299025_cov_42.751, whole genome shotgun sequence	PTSM01000003.1	213114	214334	M1205 I1 M2 D1 M13
GCA_002965225.1	13	ISVsa11		predicted	insertion sequence	1253	42.751	0.0	0.713	0.974	30	334	PTSM01000003.1 Escherichia sp. MOD1-EC6099 MOD1-EC6099_3_length_299025_cov_42.751, whole genome shotgun sequence	PTSM01000003.1	97431	98683	M97 D1 M3 I1 M54 D1 M3 I1 M5 I1 M5 D1 M114 D1 M5 I1 M283 D1 M5 I1 M143 I1 M2 D1 M35 I2 M2 D1 M2 D1 M2 I1 M4 D1 M6 I2 M2 I1 M144 D1 M6 I1 M8 I1 M2 I1 M6 D1 M9 D1 M197 I1 M3 D1 M34 D1 M58
GCA_002965225.1	14	MITEEc1		predicted	mite	123	48.636	0.0	0.902	1.0	0	12	PTSM01000005.1 Escherichia sp. MOD1-EC6099 MOD1-EC6099_5_length_277811_cov_48.6361, whole genome shotgun sequence	PTSM01000005.1	68916	69038	M123
GCA_002965225.1	15	ISEc11	ISSso1	predicted	insertion sequence	1443	90.123	0	0.878	0.989	16	161	PTSM01000061.1 Escherichia sp. MOD1-EC6099 MOD1-EC6099_62_length_1642_cov_90.1233, whole genome shotgun sequence	PTSM01000061.1	188	1630	M49 I3 M10 D1 M1 D1 M189 I1 M2 D1 M887 D1 M4 I1 M160 D1 M1 D1 M2 I2 M83 I1 M3 D1 M24 D1 M20
GCA_002965225.1	16	MITEEc1		predicted	mite	123	48.146	0.0	0.87	1.0	0	16	PTSM01000009.1 Escherichia sp. MOD1-EC6099 MOD1-EC6099_9_length_199477_cov_48.1459, whole genome shotgun sequence	PTSM01000009.1	65129	65251	M123
GCA_002965265.1	1	ISKpn42		predicted	insertion sequence	1102	7.976	0.0	0.769	0.937	11	244	PTSO01000125.1 Escherichia sp. MOD1-EC6097 MOD1-EC6097_125_length_4795_cov_7.97584, whole genome shotgun sequence	PTSO01000125.1	2004	3105	M210 D2 M1 D1 M50 I1 M3 D1 M347 I1 M3 D1 M13 I1 M4 D1 M74 I1 M3 D1 M387
GCA_002965265.1	2	MITEEc1		predicted	mite	123	22.37	0.0	0.911	1.0	0	11	PTSO01000012.1 Escherichia sp. MOD1-EC6097 MOD1-EC6097_12_length_90033_cov_22.3698, whole genome shotgun sequence	PTSO01000012.1	24970	25092	M123
GCA_002965265.1	3	MITEEc1		predicted	mite	123	20.974	0.0	0.959	1.0	0	5	PTSO01000135.1 Escherichia sp. MOD1-EC6097 MOD1-EC6097_135_length_3595_cov_20.9736, whole genome shotgun sequence	PTSO01000135.1	306	428	M123
GCA_002965265.1	4	ISEc37		predicted	insertion sequence	1829	82.596	0	0.919	0.945	2	139	PTSO01000168.1 Escherichia sp. MOD1-EC6097 MOD1-EC6097_168_length_1830_cov_82.5961, whole genome shotgun sequence	PTSO01000168.1	2	1830	M1684 N99 M23 I1 M11 D1 M11
GCA_002965265.1	5	MITEYpe1		predicted	mite	117	21.403	0.0	0.786	0.951	0	25	PTSO01000016.1 Escherichia sp. MOD1-EC6097 MOD1-EC6097_16_length_82221_cov_21.4027, whole genome shotgun sequence	PTSO01000016.1	27558	27674	M117
GCA_002965265.1	6	MITEEc1		predicted	mite	123	21.015	0.0	0.87	1.0	0	16	PTSO01000018.1 Escherichia sp. MOD1-EC6097 MOD1-EC6097_18_length_70921_cov_21.0147, whole genome shotgun sequence	PTSO01000018.1	36359	36481	M123
GCA_002965265.1	7	ISEc5		predicted	insertion sequence	1261	19.374	0	0.954	0.977	0	58	PTSO01000033.1 Escherichia sp. MOD1-EC6097 MOD1-EC6097_33_length_54264_cov_19.3743, whole genome shotgun sequence	PTSO01000033.1	52463	53723	M1261
GCA_002965265.1	8	MITEYpe1		predicted	mite	115	22.484	0.0	0.81	0.919	2	20	PTSO01000034.1 Escherichia sp. MOD1-EC6097 MOD1-EC6097_34_length_52745_cov_22.4837, whole genome shotgun sequence	PTSO01000034.1	19016	19130	M66 I1 M2 D1 M46
GCA_002965265.1	9	ISSfl8		predicted	insertion sequence	1353	21.09	0	0.857	0.991	11	183	PTSO01000037.1 Escherichia sp. MOD1-EC6097 MOD1-EC6097_37_length_45963_cov_21.0899, whole genome shotgun sequence	PTSO01000037.1	33285	34637	M49 I1 M7 I2 M5 D1 M218 I1 M3 D1 M649 D1 M4 I1 M138 I2 M266 D1 M10
GCA_002965265.1	10	ISEch14		predicted	insertion sequence	1614	21.09	0	0.807	0.959	17	296	PTSO01000037.1 Escherichia sp. MOD1-EC6097 MOD1-EC6097_37_length_45963_cov_21.0899, whole genome shotgun sequence	PTSO01000037.1	35170	36783	M750 D1 M2 I1 M25 I1 M1 I1 M3 D2 M45 I1 M6 D1 M68 I1 M4 D1 M169 D1 M2 I1 M58 D1 M3 D1 M3 I1 M2 I1 M420 I1 M45
GCA_002965265.1	11	ISEc60		predicted	insertion sequence	1294	20.255	0	0.996	1.0	0	5	PTSO01000040.1 Escherichia sp. MOD1-EC6097 MOD1-EC6097_40_length_41033_cov_20.2554, whole genome shotgun sequence	PTSO01000040.1	25053	26346	M1294
GCA_002965265.1	12	MITEYpe1		predicted	mite	123	21.651	0.0	0.805	1.0	0	24	PTSO01000046.1 Escherichia sp. MOD1-EC6097 MOD1-EC6097_46_length_36900_cov_21.6508, whole genome shotgun sequence	PTSO01000046.1	16805	16927	M123
GCA_002965265.1	13	ISErsp1		predicted	insertion sequence	1201	20.988	0	0.889	0.997	4	130	PTSO01000047.1 Escherichia sp. MOD1-EC6097 MOD1-EC6097_47_length_35825_cov_20.9879, whole genome shotgun sequence	PTSO01000047.1	33816	35016	M417 D1 M667 I1 M86 D1 M3 I1 M26
GCA_002965265.1	14	ISEc11	ISSso1	predicted	insertion sequence	1443	19.706	0	0.878	0.989	16	161	PTSO01000053.1 Escherichia sp. MOD1-EC6097 MOD1-EC6097_53_length_30976_cov_19.7058, whole genome shotgun sequence	PTSO01000053.1	1775	3217	M20 D1 M24 D1 M3 I1 M83 I2 M2 D1 M1 D1 M160 I1 M4 D1 M887 D1 M2 I1 M189 D1 M1 D1 M10 I3 M49
GCA_002965265.1	15	MITEEc1		predicted	mite	124	21.66	0.0	0.802	0.959	5	20	PTSO01000063.1 Escherichia sp. MOD1-EC6097 MOD1-EC6097_63_length_24891_cov_21.6595, whole genome shotgun sequence	PTSO01000063.1	4354	4477	M28 D1 M5 I1 M26 D1 M29 I1 M5 D1 M28
GCA_002965265.1	16	MITEYpe1		predicted	mite	121	19.893	0.0	0.779	0.984	1	26	PTSO01000006.1 Escherichia sp. MOD1-EC6097 MOD1-EC6097_6_length_113757_cov_19.8933, whole genome shotgun sequence	PTSO01000006.1	106862	106982	M47 I1 M74
GCA_002965265.1	17	ISEam1	ISEch10	predicted	insertion sequence	1230	18.674	0	0.932	1.0	0	84	PTSO01000079.1 Escherichia sp. MOD1-EC6097 MOD1-EC6097_79_length_18113_cov_18.6745, whole genome shotgun sequence	PTSO01000079.1	4614	5843	M1230
GCA_002965265.1	18	ISEc18		predicted	insertion sequence	1020	8.848	0	0.925	1.0	0	76	PTSO01000087.1 Escherichia sp. MOD1-EC6097 MOD1-EC6097_87_length_14925_cov_8.84799, whole genome shotgun sequence	PTSO01000087.1	2565	3584	M1020
GCA_002965265.1	19	IS4		predicted	insertion sequence	1426	20.12	0	0.992	1.0	0	12	PTSO01000099.1 Escherichia sp. MOD1-EC6097 MOD1-EC6097_99_length_11879_cov_20.12, whole genome shotgun sequence	PTSO01000099.1	5513	6938	M1426
GCA_002965295.1	1	MITEEc1		predicted	mite	123	29.66	0.0	0.967	1.0	0	4	PTSS01000011.1 Escherichia sp. MOD1-EC5949 MOD1-EC5949_11_length_156985_cov_29.6602, whole genome shotgun sequence	PTSS01000011.1	11969	12091	M123
GCA_002965295.1	2	MITEYpe1		predicted	mite	115	29.66	0.0	0.81	0.919	2	20	PTSS01000011.1 Escherichia sp. MOD1-EC5949 MOD1-EC5949_11_length_156985_cov_29.6602, whole genome shotgun sequence	PTSS01000011.1	31495	31609	M66 I1 M2 D1 M46
GCA_002965295.1	3	MITEYpe1		predicted	mite	123	29.832	0.0	0.805	1.0	0	24	PTSS01000019.1 Escherichia sp. MOD1-EC5949 MOD1-EC5949_19_length_97791_cov_29.8319, whole genome shotgun sequence	PTSS01000019.1	16785	16907	M123
GCA_002965295.1	4	MITEEc1		predicted	mite	124	28.683	0.0	0.794	0.959	5	21	PTSS01000027.1 Escherichia sp. MOD1-EC5949 MOD1-EC5949_27_length_55672_cov_28.6834, whole genome shotgun sequence	PTSS01000027.1	35179	35302	M28 D1 M5 I1 M26 D1 M29 I1 M5 D1 M28
GCA_002965295.1	5	MITEYpe1		predicted	mite	120	27.626	0.0	0.779	0.976	2	25	PTSS01000029.1 Escherichia sp. MOD1-EC5949 MOD1-EC5949_29_length_44318_cov_27.6259, whole genome shotgun sequence	PTSS01000029.1	37073	37192	M47 I1 M28 I1 M45
GCA_002965295.1	6	IS4		predicted	insertion sequence	1426	30.734	0	0.989	1.0	0	16	PTSS01000035.1 Escherichia sp. MOD1-EC5949 MOD1-EC5949_35_length_35439_cov_30.7341, whole genome shotgun sequence	PTSS01000035.1	28502	29927	M1426
GCA_002965295.1	7	MITEEc1		predicted	mite	123	29.13	0.0	0.911	1.0	0	11	PTSS01000003.1 Escherichia sp. MOD1-EC5949 MOD1-EC5949_3_length_266762_cov_29.1299, whole genome shotgun sequence	PTSS01000003.1	69020	69142	M123
GCA_002965295.1	8	ISSba14		predicted	insertion sequence	3815	45.42	0	0.836	0.995	20	607	PTSS01000050.1 Escherichia sp. MOD1-EC5949 MOD1-EC5949_50_length_5857_cov_45.4201, whole genome shotgun sequence	PTSS01000050.1	314	4128	M559 D1 M2 I1 M153 D1 M1 D1 M7 I2 M34 D1 M3 I1 M237 D1 M9 I1 M630 I1 M2 D1 M1140 D2 M7 I1 M4 I1 M366 I1 M3 D1 M1 D1 M2 I1 M645
GCA_002965295.1	9	MITEEc1		predicted	mite	123	28.433	0.0	0.87	1.0	0	16	PTSS01000005.1 Escherichia sp. MOD1-EC5949 MOD1-EC5949_5_length_198705_cov_28.4329, whole genome shotgun sequence	PTSS01000005.1	64564	64686	M123
GCA_002965295.1	10	ISVsa11		predicted	insertion sequence	1229	59.586	0.0	0.709	0.955	30	332	PTSS01000080.1 Escherichia sp. MOD1-EC5949 MOD1-EC5949_80_length_1229_cov_59.5859, whole genome shotgun sequence	PTSS01000080.1	1	1229	M58 D1 M34 D1 M3 I1 M197 D1 M9 D1 M6 I1 M2 I1 M8 I1 M6 D1 M144 I1 M2 I2 M6 D1 M4 I1 M2 D1 M2 D1 M2 I2 M35 D1 M2 I1 M143 I1 M5 D1 M283 I1 M5 D1 M114 D1 M5 I1 M5 I1 M3 D1 M54 I1 M3 D1 M73
GCA_002965295.1	11	ISEc1	ISEc7;ISEc2;ISEc6;ISEc4;ISEc3	predicted	insertion sequence	1179	68.621	0	0.962	0.913	0	45	PTSS01000082.1 Escherichia sp. MOD1-EC5949 MOD1-EC5949_82_length_1179_cov_68.6207, whole genome shotgun sequence	PTSS01000082.1	1	1179	M1179
GCA_002965345.1	1	MITEYpe1		predicted	mite	123	36.594	0.0	0.782	0.984	2	25	PTSR01000016.1 Escherichia sp. MOD1-EC5950 MOD1-EC5950_16_length_98825_cov_36.5942, whole genome shotgun sequence	PTSR01000016.1	16767	16889	M69 I1 M4 D1 M49
GCA_002965345.1	2	MITEYpe1		predicted	mite	121	33.613	0.0	0.779	0.984	1	26	PTSR01000024.1 Escherichia sp. MOD1-EC5950 MOD1-EC5950_24_length_62343_cov_33.6132, whole genome shotgun sequence	PTSR01000024.1	11413	11533	M74 I1 M47
GCA_002965345.1	3	MITEEc1		predicted	mite	124	36.181	0.0	0.802	0.959	5	20	PTSR01000041.1 Escherichia sp. MOD1-EC5950 MOD1-EC5950_41_length_24936_cov_36.1814, whole genome shotgun sequence	PTSR01000041.1	20314	20437	M28 D1 M5 I1 M29 D1 M26 I1 M5 D1 M28
GCA_002965345.1	4	ISKpn47		predicted	insertion sequence	1315	60.359	0	0.847	0.994	6	195	PTSR01000044.1 Escherichia sp. MOD1-EC5950 MOD1-EC5950_44_length_21526_cov_60.3592, whole genome shotgun sequence	PTSR01000044.1	1908	3222	M349 D1 M3 I1 M716 I2 M3 D1 M2 D1 M239
GCA_002965345.1	5	ISEc27		predicted	insertion sequence	1264	62.225	0	0.848	0.952	5	188	PTSR01000046.1 Escherichia sp. MOD1-EC5950 MOD1-EC5950_46_length_18851_cov_62.2252, whole genome shotgun sequence	PTSR01000046.1	1116	2379	M520 D1 M1 D1 M4 I1 M385 D1 M2 I1 M349
GCA_002965345.1	6	IS4		predicted	insertion sequence	1426	37.348	0	0.987	1.0	0	18	PTSR01000050.1 Escherichia sp. MOD1-EC5950 MOD1-EC5950_50_length_13287_cov_37.3484, whole genome shotgun sequence	PTSR01000050.1	6350	7775	M1426
GCA_002965345.1	7	ISSba14		predicted	insertion sequence	3815	25.363	0	0.836	0.994	22	606	PTSR01000066.1 Escherichia sp. MOD1-EC5950 MOD1-EC5950_66_length_4259_cov_25.363, whole genome shotgun sequence	PTSR01000066.1	75	3889	M645 I1 M2 D1 M1 D1 M3 I1 M366 I1 M4 I1 M7 D2 M1026 I1 M10 D1 M103 D1 M2 I1 M630 I1 M7 D1 M239 I1 M3 D1 M34 I2 M7 D1 M1 D1 M153 I1 M2 D1 M559
GCA_002965345.1	8	MITEEc1		predicted	mite	123	34.965	0.0	0.87	1.0	0	16	PTSR01000006.1 Escherichia sp. MOD1-EC5950 MOD1-EC5950_6_length_199392_cov_34.9645, whole genome shotgun sequence	PTSR01000006.1	64565	64687	M123
GCA_002965345.1	9	ISEc1	ISEc7;ISEc2;ISEc6;ISEc4;ISEc3	predicted	insertion sequence	1292	40.723	0	0.962	0.999	1	48	PTSR01000071.1 Escherichia sp. MOD1-EC5950 MOD1-EC5950_71_length_2820_cov_40.7226, whole genome shotgun sequence	PTSR01000071.1	105	1396	M1087 D1 M204
GCA_002965345.1	10	IS640		predicted	insertion sequence	1919	81.946	0	0.985	0.901	0	29	PTSR01000077.1 Escherichia sp. MOD1-EC5950 MOD1-EC5950_77_length_1919_cov_81.9463, whole genome shotgun sequence	PTSR01000077.1	1	1919	M1919
GCA_002965345.1	11	MITEEc1		predicted	mite	123	36.003	0.0	0.902	1.0	0	12	PTSR01000007.1 Escherichia sp. MOD1-EC5950 MOD1-EC5950_7_length_194851_cov_36.0034, whole genome shotgun sequence	PTSR01000007.1	69023	69145	M123
GCA_002965345.1	12	MITEYpe1		predicted	mite	117	36.003	0.0	0.788	0.935	2	23	PTSR01000007.1 Escherichia sp. MOD1-EC5950 MOD1-EC5950_7_length_194851_cov_36.0034, whole genome shotgun sequence	PTSR01000007.1	167806	167922	M71 I1 M3 D1 M42
GCA_002965345.1	13	IS629		predicted	insertion sequence	1215	70.197	0	0.968	0.927	0	39	PTSR01000089.1 Escherichia sp. MOD1-EC5950 MOD1-EC5950_89_length_1400_cov_70.1965, whole genome shotgun sequence	PTSR01000089.1	74	1288	M1215
GCA_002965345.1	14	MITEEc1		predicted	mite	123	36.122	0.0	0.967	1.0	0	4	PTSR01000008.1 Escherichia sp. MOD1-EC5950 MOD1-EC5950_8_length_183225_cov_36.122, whole genome shotgun sequence	PTSR01000008.1	11969	12091	M123
GCA_002965345.1	15	ISKpn42		predicted	insertion sequence	1134	107.201	0.0	0.729	0.946	33	278	PTSR01000098.1 Escherichia sp. MOD1-EC5950 MOD1-EC5950_98_length_1178_cov_107.201, whole genome shotgun sequence	PTSR01000098.1	10	1143	M123 D1 M5 I1 M20 D1 M2 I1 M157 D1 M1 D1 M2 D1 M4 I1 M6 I2 M16 D2 M6 D1 M12 I2 M6 I1 M64 I1 M5 D1 M60 D1 M4 I1 M333 D1 M2 D1 M2 I1 M2 I1 M174 D2 M55 I1 M4 D1 M7 D1 M9 D2 M4 I2 M31
GCA_002965365.1	1	IS629		predicted	insertion sequence	1215	50.99	0	0.968	0.927	0	39	PTST01000114.1 Escherichia sp. MOD1-EC5948 MOD1-EC5948_114_length_1400_cov_50.9902, whole genome shotgun sequence	PTST01000114.1	113	1327	M1215
GCA_002965365.1	2	ISKpn42		predicted	insertion sequence	1134	190.988	0.0	0.729	0.946	33	278	PTST01000123.1 Escherichia sp. MOD1-EC5948 MOD1-EC5948_123_length_1176_cov_190.988, whole genome shotgun sequence	PTST01000123.1	36	1169	M31 I2 M4 D2 M9 D1 M7 D1 M4 I1 M55 D2 M174 I1 M2 I1 M2 D1 M2 D1 M333 I1 M4 D1 M60 D1 M5 I1 M64 I1 M6 I2 M12 D1 M6 D2 M16 I2 M6 I1 M4 D1 M2 D1 M1 D1 M157 I1 M2 D1 M20 I1 M5 D1 M123
GCA_002965365.1	3	MITEYpe1		predicted	mite	123	32.22	0.0	0.782	0.984	2	25	PTST01000017.1 Escherichia sp. MOD1-EC5948 MOD1-EC5948_17_length_98843_cov_32.2196, whole genome shotgun sequence	PTST01000017.1	16767	16889	M69 I1 M4 D1 M49
GCA_002965365.1	4	MITEEc1		predicted	mite	123	32.078	0.0	0.967	1.0	0	4	PTST01000024.1 Escherichia sp. MOD1-EC5948 MOD1-EC5948_24_length_66023_cov_32.0775, whole genome shotgun sequence	PTST01000024.1	11969	12091	M123
GCA_002965365.1	5	IS4		predicted	insertion sequence	1426	30.231	0	0.987	1.0	0	18	PTST01000027.1 Escherichia sp. MOD1-EC5948 MOD1-EC5948_27_length_56486_cov_30.2309, whole genome shotgun sequence	PTST01000027.1	5513	6938	M1426
GCA_002965365.1	6	MITEYpe1		predicted	mite	121	26.453	0.0	0.779	0.984	1	26	PTST01000029.1 Escherichia sp. MOD1-EC5948 MOD1-EC5948_29_length_43755_cov_26.453, whole genome shotgun sequence	PTST01000029.1	11391	11511	M74 I1 M47
GCA_002965365.1	7	MITEEc1		predicted	mite	124	31.111	0.0	0.802	0.959	5	20	PTST01000045.1 Escherichia sp. MOD1-EC5948 MOD1-EC5948_45_length_24741_cov_31.1114, whole genome shotgun sequence	PTST01000045.1	20300	20423	M28 D1 M5 I1 M29 D1 M26 I1 M5 D1 M28
GCA_002965365.1	8	ISKpn47		predicted	insertion sequence	1315	38.07	0	0.847	0.994	6	195	PTST01000047.1 Escherichia sp. MOD1-EC5948 MOD1-EC5948_47_length_22629_cov_38.0698, whole genome shotgun sequence	PTST01000047.1	3011	4325	M349 D1 M3 I1 M716 I2 M3 D1 M2 D1 M239
GCA_002965365.1	9	ISEc27		predicted	insertion sequence	1264	40.427	0	0.848	0.952	5	188	PTST01000052.1 Escherichia sp. MOD1-EC5948 MOD1-EC5948_52_length_18935_cov_40.4268, whole genome shotgun sequence	PTST01000052.1	1116	2379	M520 D1 M1 D1 M4 I1 M385 D1 M2 I1 M349
GCA_002965365.1	10	MITEEc1		predicted	mite	123	30.39	0.0	0.87	1.0	0	16	PTST01000007.1 Escherichia sp. MOD1-EC5948 MOD1-EC5948_7_length_199392_cov_30.3896, whole genome shotgun sequence	PTST01000007.1	64565	64687	M123
GCA_002965365.1	11	ISSba14		predicted	insertion sequence	3815	30.412	0	0.836	0.994	22	606	PTST01000084.1 Escherichia sp. MOD1-EC5948 MOD1-EC5948_84_length_4126_cov_30.4117, whole genome shotgun sequence	PTST01000084.1	75	3889	M645 I1 M2 D1 M1 D1 M3 I1 M366 I1 M4 I1 M7 D2 M1026 I1 M10 D1 M103 D1 M2 I1 M630 I1 M7 D1 M239 I1 M3 D1 M34 I2 M7 D1 M1 D1 M153 I1 M2 D1 M559
GCA_002965365.1	12	IS911	ISSHO1	predicted	insertion sequence	1249	44.432	0	0.99	0.999	1	12	PTST01000087.1 Escherichia sp. MOD1-EC5948 MOD1-EC5948_87_length_3581_cov_44.4324, whole genome shotgun sequence	PTST01000087.1	253	1501	M41 I1 M1208
GCA_002965365.1	13	MITEEc1		predicted	mite	123	31.124	0.0	0.902	1.0	0	12	PTST01000008.1 Escherichia sp. MOD1-EC5948 MOD1-EC5948_8_length_190681_cov_31.1242, whole genome shotgun sequence	PTST01000008.1	64939	65061	M123
GCA_002965365.1	14	MITEYpe1		predicted	mite	117	31.124	0.0	0.788	0.935	2	23	PTST01000008.1 Escherichia sp. MOD1-EC5948 MOD1-EC5948_8_length_190681_cov_31.1242, whole genome shotgun sequence	PTST01000008.1	163624	163740	M71 I1 M3 D1 M42
GCA_002965365.1	15	ISEc1	ISEc7;ISEc2;ISEc6;ISEc4;ISEc3	predicted	insertion sequence	1292	31.126	0	0.961	0.999	1	49	PTST01000099.1 Escherichia sp. MOD1-EC5948 MOD1-EC5948_99_length_2676_cov_31.1258, whole genome shotgun sequence	PTST01000099.1	105	1396	M1087 D1 M204
GCA_002965395.1	1	MITEYpe1		predicted	mite	123	97.531	0.0	0.805	1.0	0	24	PTSW01000016.1 Escherichia sp. MOD1-EC5462 MOD1-EC5462_16_length_96223_cov_97.5308, whole genome shotgun sequence	PTSW01000016.1	79358	79480	M123
GCA_002965395.1	2	ISErsp1		predicted	insertion sequence	1201	91.869	0	0.892	0.998	2	128	PTSW01000001.1 Escherichia sp. MOD1-EC5462 MOD1-EC5462_1_length_318872_cov_91.8694, whole genome shotgun sequence	PTSW01000001.1	177343	178543	M1171 D1 M3 I1 M26
GCA_002965395.1	3	MITEYpe1		predicted	mite	121	83.498	0.0	0.779	0.984	1	26	PTSW01000029.1 Escherichia sp. MOD1-EC5462 MOD1-EC5462_29_length_48703_cov_83.4979, whole genome shotgun sequence	PTSW01000029.1	11547	11667	M74 I1 M47
GCA_002965395.1	4	MITEEc1		predicted	mite	123	93.059	0.0	0.959	1.0	0	5	PTSW01000003.1 Escherichia sp. MOD1-EC5462 MOD1-EC5462_3_length_253039_cov_93.0595, whole genome shotgun sequence	PTSW01000003.1	11947	12069	M123
GCA_002965395.1	5	MITEYpe1		predicted	mite	115	93.059	0.0	0.81	0.919	2	20	PTSW01000003.1 Escherichia sp. MOD1-EC5462 MOD1-EC5462_3_length_253039_cov_93.0595, whole genome shotgun sequence	PTSW01000003.1	31473	31587	M66 I1 M2 D1 M46
GCA_002965395.1	6	MITEEc1		predicted	mite	124	90.756	0.0	0.802	0.959	5	20	PTSW01000042.1 Escherichia sp. MOD1-EC5462 MOD1-EC5462_42_length_25366_cov_90.7558, whole genome shotgun sequence	PTSW01000042.1	4304	4427	M28 D1 M5 I1 M26 D1 M29 I1 M5 D1 M28
GCA_002965395.1	7	MITEEc1		predicted	mite	123	91.29	0.0	0.854	1.0	0	18	PTSW01000005.1 Escherichia sp. MOD1-EC5462 MOD1-EC5462_5_length_199452_cov_91.2901, whole genome shotgun sequence	PTSW01000005.1	134224	134346	M123
GCA_002965395.1	8	MITEEc1		predicted	mite	123	93.327	0.0	0.911	1.0	0	11	PTSW01000006.1 Escherichia sp. MOD1-EC5462 MOD1-EC5462_6_length_194571_cov_93.3273, whole genome shotgun sequence	PTSW01000006.1	68894	69016	M123
GCA_002965395.1	9	IS4		predicted	insertion sequence	1375	318.064	0	0.991	0.964	0	12	PTSW01000083.1 Escherichia sp. MOD1-EC5462 MOD1-EC5462_83_length_1375_cov_318.064, whole genome shotgun sequence	PTSW01000083.1	1	1375	M1375
GCA_002965425.1	1	ISEc17	IS3E	predicted	insertion sequence	1258	31.399	0	0.998	1.0	0	2	PTSY01000001.1 Escherichia sp. MOD1-EC5449 MOD1-EC5449_1_length_351035_cov_31.3986, whole genome shotgun sequence	PTSY01000001.1	28614	29871	M1258
GCA_002965425.1	2	ISSen4	ISEc34;IS1222SC	predicted	insertion sequence	1221	31.399	0	0.998	1.0	0	3	PTSY01000001.1 Escherichia sp. MOD1-EC5449 MOD1-EC5449_1_length_351035_cov_31.3986, whole genome shotgun sequence	PTSY01000001.1	30651	31871	M1221
GCA_002965425.1	3	MITEYpe1		predicted	mite	123	33.675	0.0	0.805	1.0	0	24	PTSY01000021.1 Escherichia sp. MOD1-EC5449 MOD1-EC5449_21_length_97924_cov_33.6749, whole genome shotgun sequence	PTSY01000021.1	81059	81181	M123
GCA_002965425.1	4	MITEEc1		predicted	mite	124	33.276	0.0	0.802	0.959	5	20	PTSY01000028.1 Escherichia sp. MOD1-EC5449 MOD1-EC5449_28_length_50543_cov_33.2756, whole genome shotgun sequence	PTSY01000028.1	29496	29619	M28 D1 M5 I1 M26 D1 M29 I1 M5 D1 M28
GCA_002965425.1	5	ISErsp1		predicted	insertion sequence	1093	57.392	0	0.87	0.907	15	129	PTSY01000046.1 Escherichia sp. MOD1-EC5449 MOD1-EC5449_46_length_7564_cov_57.3922, whole genome shotgun sequence	PTSY01000046.1	6416	7508	M26 I1 M3 D1 M343 D1 M526 I1 M24 I1 M1 I3 M1 I4 M1 I1 M1 I2 M165
GCA_002965425.1	6	MITEEc1		predicted	mite	123	33.181	0.0	0.959	1.0	0	5	PTSY01000004.1 Escherichia sp. MOD1-EC5449 MOD1-EC5449_4_length_253053_cov_33.1814, whole genome shotgun sequence	PTSY01000004.1	119137	119259	M123
GCA_002965425.1	7	MITEYpe1		predicted	mite	115	33.181	0.0	0.81	0.919	2	20	PTSY01000004.1 Escherichia sp. MOD1-EC5449 MOD1-EC5449_4_length_253053_cov_33.1814, whole genome shotgun sequence	PTSY01000004.1	99620	99734	M46 D1 M2 I1 M66
GCA_002965425.1	8	MITEYpe1		predicted	mite	121	30.548	0.0	0.779	0.984	1	26	PTSY01000005.1 Escherichia sp. MOD1-EC5449 MOD1-EC5449_5_length_236267_cov_30.5477, whole genome shotgun sequence	PTSY01000005.1	110203	110323	M47 I1 M74
GCA_002965425.1	9	IS4		predicted	insertion sequence	1314	74.759	0	0.99	0.921	0	13	PTSY01000066.1 Escherichia sp. MOD1-EC5449 MOD1-EC5449_69_length_1315_cov_74.7587, whole genome shotgun sequence	PTSY01000066.1	2	1315	M1314
GCA_002965425.1	10	MITEEc1		predicted	mite	123	32.608	0.0	0.878	1.0	0	15	PTSY01000007.1 Escherichia sp. MOD1-EC5449 MOD1-EC5449_7_length_199193_cov_32.6076, whole genome shotgun sequence	PTSY01000007.1	133965	134087	M123
GCA_002965425.1	11	MITEEc1		predicted	mite	123	33.477	0.0	0.911	1.0	0	11	PTSY01000008.1 Escherichia sp. MOD1-EC5449 MOD1-EC5449_8_length_174161_cov_33.4775, whole genome shotgun sequence	PTSY01000008.1	105247	105369	M123
GCA_002965465.1	1	MITEYpe1		predicted	mite	123	35.933	0.0	0.805	1.0	0	24	PTSZ01000018.1 Escherichia sp. MOD1-EC5438 MOD1-EC5438_18_length_96014_cov_35.9333, whole genome shotgun sequence	PTSZ01000018.1	79149	79271	M123
GCA_002965465.1	2	MITEEc1		predicted	mite	123	34.414	0.0	0.911	1.0	0	11	PTSZ01000001.1 Escherichia sp. MOD1-EC5438 MOD1-EC5438_1_length_443648_cov_34.4144, whole genome shotgun sequence	PTSZ01000001.1	64943	65065	M123
GCA_002965465.1	3	MITEEc1		predicted	mite	124	31.424	0.0	0.802	0.959	5	20	PTSZ01000026.1 Escherichia sp. MOD1-EC5438 MOD1-EC5438_26_length_56153_cov_31.4241, whole genome shotgun sequence	PTSZ01000026.1	20940	21063	M28 D1 M5 I1 M29 D1 M26 I1 M5 D1 M28
GCA_002965465.1	4	ISErsp1		predicted	insertion sequence	1201	34.08	0	0.892	0.998	2	128	PTSZ01000003.1 Escherichia sp. MOD1-EC5438 MOD1-EC5438_3_length_318719_cov_34.0796, whole genome shotgun sequence	PTSZ01000003.1	177188	178388	M1171 D1 M3 I1 M26
GCA_002965465.1	5	MITEEc1		predicted	mite	123	34.702	0.0	0.854	1.0	0	18	PTSZ01000005.1 Escherichia sp. MOD1-EC5438 MOD1-EC5438_5_length_199458_cov_34.7017, whole genome shotgun sequence	PTSZ01000005.1	134230	134352	M123
GCA_002965465.1	6	IS4		predicted	insertion sequence	1375	116.401	0	0.991	0.964	0	12	PTSZ01000063.1 Escherichia sp. MOD1-EC5438 MOD1-EC5438_63_length_1375_cov_116.401, whole genome shotgun sequence	PTSZ01000063.1	1	1375	M1375
GCA_002965465.1	7	MITEYpe1		predicted	mite	121	28.615	0.0	0.779	0.984	1	26	PTSZ01000008.1 Escherichia sp. MOD1-EC5438 MOD1-EC5438_8_length_147493_cov_28.6154, whole genome shotgun sequence	PTSZ01000008.1	135889	136009	M47 I1 M74
GCA_002965525.1	1	MITEEc1		predicted	mite	123	51.97	0.0	0.87	1.0	0	16	PTTA01000010.1 Escherichia sp. MOD1-EC5427 MOD1-EC5427_10_length_199361_cov_51.9701, whole genome shotgun sequence	PTTA01000010.1	65181	65303	M123
GCA_002965525.1	2	ISKpn47		predicted	insertion sequence	1316	48.55	0	0.846	0.993	8	195	PTTA01000011.1 Escherichia sp. MOD1-EC5427 MOD1-EC5427_11_length_168635_cov_48.5498, whole genome shotgun sequence	PTTA01000011.1	129487	130802	M349 D1 M3 I1 M716 I2 M3 D1 M2 D1 M23 I1 M4 D1 M212
GCA_002965525.1	3	MITEEc1		predicted	mite	123	51.045	0.0	0.967	1.0	0	4	PTTA01000012.1 Escherichia sp. MOD1-EC5427 MOD1-EC5427_12_length_157135_cov_51.0454, whole genome shotgun sequence	PTTA01000012.1	12020	12142	M123
GCA_002965525.1	4	MITEYpe1		predicted	mite	115	51.045	0.0	0.81	0.919	2	20	PTTA01000012.1 Escherichia sp. MOD1-EC5427 MOD1-EC5427_12_length_157135_cov_51.0454, whole genome shotgun sequence	PTTA01000012.1	31546	31660	M66 I1 M2 D1 M46
GCA_002965525.1	5	MITEYpe1		predicted	mite	123	58.797	0.0	0.805	1.0	0	24	PTTA01000016.1 Escherichia sp. MOD1-EC5427 MOD1-EC5427_16_length_97437_cov_58.7975, whole genome shotgun sequence	PTTA01000016.1	16691	16813	M123
GCA_002965525.1	6	IS4		predicted	insertion sequence	1426	48.699	0	0.987	1.0	0	18	PTTA01000018.1 Escherichia sp. MOD1-EC5427 MOD1-EC5427_18_length_57315_cov_48.699, whole genome shotgun sequence	PTTA01000018.1	5746	7171	M1426
GCA_002965525.1	7	ISEc1	ISEc7;ISEc2;ISEc6;ISEc4;ISEc3	predicted	insertion sequence	1291	37.087	0	0.963	1.0	0	48	PTTA01000019.1 Escherichia sp. MOD1-EC5427 MOD1-EC5427_19_length_38692_cov_37.0873, whole genome shotgun sequence	PTTA01000019.1	1606	2896	M1291
GCA_002965525.1	8	MITEYpe1		predicted	mite	120	45.786	0.0	0.779	0.976	2	25	PTTA01000002.1 Escherichia sp. MOD1-EC5427 MOD1-EC5427_2_length_555716_cov_45.7864, whole genome shotgun sequence	PTTA01000002.1	24676	24795	M45 I1 M28 I1 M47
GCA_002965525.1	9	ISPrre1		predicted	insertion sequence	1248	39.535	0	0.839	0.998	3	198	PTTA01000003.1 Escherichia sp. MOD1-EC5427 MOD1-EC5427_3_length_377511_cov_39.5352, whole genome shotgun sequence	PTTA01000003.1	290073	291320	M221 I1 M3 D1 M104 I1 M919
GCA_002965525.1	10	MITEEc1		predicted	mite	123	50.875	0.0	0.886	1.0	0	14	PTTA01000006.1 Escherichia sp. MOD1-EC5427 MOD1-EC5427_6_length_264881_cov_50.8753, whole genome shotgun sequence	PTTA01000006.1	64929	65051	M123
GCA_002965525.1	11	ISEc1	ISEc7;ISEc2;ISEc6;ISEc4;ISEc3	predicted	insertion sequence	1290	43.158	0	0.961	0.996	5	45	PTTA01000008.1 Escherichia sp. MOD1-EC5427 MOD1-EC5427_8_length_247996_cov_43.1582, whole genome shotgun sequence	PTTA01000008.1	200697	201986	M1000 I1 M265 D1 M1 D1 M2 I2 M20
GCA_002965525.1	12	MITEEc1		predicted	mite	124	43.158	0.0	0.794	0.959	5	21	PTTA01000008.1 Escherichia sp. MOD1-EC5427 MOD1-EC5427_8_length_247996_cov_43.1582, whole genome shotgun sequence	PTTA01000008.1	180360	180483	M28 D1 M5 I1 M26 D1 M29 I1 M5 D1 M28
GCA_002965525.1	8_7	cn_2585_ISEc1		putative	composite transposon	2585	37.087	0	0.963	1.0	0	48	PTTA01000019.1 Escherichia sp. MOD1-EC5427 MOD1-EC5427_19_length_38692_cov_37.0873, whole genome shotgun sequence	PTTA01000019.1	1605	4190
GCA_002965785.1	1	IS629		predicted	insertion sequence	1215	70.876	0	0.968	0.927	0	39	PTSA01000103.1 Escherichia sp. MOD1-EC6163 MOD1-EC6163_103_length_2036_cov_70.8764, whole genome shotgun sequence	PTSA01000103.1	699	1913	M1215
GCA_002965785.1	2	ISEc48		predicted	insertion sequence	1336	532.327	0	0.99	1.0	0	13	PTSA01000115.1 Escherichia sp. MOD1-EC6163 MOD1-EC6163_115_length_1336_cov_532.327, whole genome shotgun sequence	PTSA01000115.1	1	1336	M1336
GCA_002965785.1	3	ISEc1	ISEc7;ISEc2;ISEc6;ISEc4;ISEc3	predicted	insertion sequence	1291	30.312	0	0.957	1.0	0	55	PTSA01000011.1 Escherichia sp. MOD1-EC6163 MOD1-EC6163_11_length_138168_cov_30.3118, whole genome shotgun sequence	PTSA01000011.1	55715	57005	M1291
GCA_002965785.1	4	MITEYpe1		predicted	mite	121	30.312	0.0	0.779	0.984	1	26	PTSA01000011.1 Escherichia sp. MOD1-EC6163 MOD1-EC6163_11_length_138168_cov_30.3118, whole genome shotgun sequence	PTSA01000011.1	87235	87355	M74 I1 M47
GCA_002965785.1	5	ISEc48		predicted	insertion sequence	1336	34.081	0	0.956	1.0	0	59	PTSA01000014.1 Escherichia sp. MOD1-EC6163 MOD1-EC6163_14_length_128295_cov_34.0806, whole genome shotgun sequence	PTSA01000014.1	110203	111538	M1336
GCA_002965785.1	6	MITEYpe1		predicted	mite	117	34.12	0.0	0.786	0.951	0	25	PTSA01000001.1 Escherichia sp. MOD1-EC6163 MOD1-EC6163_1_length_337285_cov_34.12, whole genome shotgun sequence	PTSA01000001.1	149553	149669	M117
GCA_002965785.1	7	MITEYpe1		predicted	mite	123	34.093	0.0	0.805	1.0	0	24	PTSA01000020.1 Escherichia sp. MOD1-EC6163 MOD1-EC6163_20_length_101817_cov_34.0927, whole genome shotgun sequence	PTSA01000020.1	20777	20899	M123
GCA_002965785.1	8	MITEEc1		predicted	mite	123	33.897	0.0	0.87	1.0	0	16	PTSA01000022.1 Escherichia sp. MOD1-EC6163 MOD1-EC6163_22_length_93917_cov_33.8971, whole genome shotgun sequence	PTSA01000022.1	64615	64737	M123
GCA_002965785.1	9	IS4		predicted	insertion sequence	1426	32.996	0	0.992	1.0	0	11	PTSA01000026.1 Escherichia sp. MOD1-EC6163 MOD1-EC6163_26_length_57466_cov_32.9962, whole genome shotgun sequence	PTSA01000026.1	5745	7170	M1426
GCA_002965785.1	10	ISKpn47		predicted	insertion sequence	1315	63.661	0	0.847	0.994	6	195	PTSA01000039.1 Escherichia sp. MOD1-EC6163 MOD1-EC6163_39_length_25149_cov_63.6609, whole genome shotgun sequence	PTSA01000039.1	4253	5567	M349 D1 M3 I1 M716 I2 M3 D1 M2 D1 M239
GCA_002965785.1	11	ISEch14		predicted	insertion sequence	1605	64.679	0	0.809	0.954	17	292	PTSA01000042.1 Escherichia sp. MOD1-EC6163 MOD1-EC6163_42_length_23100_cov_64.6792, whole genome shotgun sequence	PTSA01000042.1	374	1978	M750 D1 M2 I1 M25 I1 M1 I1 M3 D2 M45 I1 M6 D1 M68 I1 M4 D1 M169 D1 M2 I1 M58 D1 M3 D1 M3 I1 M2 I1 M420 I1 M36
GCA_002965785.1	12	MITEEc1		predicted	mite	123	33.737	0.0	0.911	1.0	0	11	PTSA01000004.1 Escherichia sp. MOD1-EC6163 MOD1-EC6163_4_length_250737_cov_33.7374, whole genome shotgun sequence	PTSA01000004.1	217973	218095	M123
GCA_002965785.1	13	ISEc36		predicted	insertion sequence	1319	33.812	0	0.81	0.998	0	251	PTSA01000056.1 Escherichia sp. MOD1-EC6163 MOD1-EC6163_56_length_14266_cov_33.8124, whole genome shotgun sequence	PTSA01000056.1	12509	13827	M1319
GCA_002965785.1	14	IS629		predicted	insertion sequence	1310	19.143	0	0.824	0.991	12	219	PTSA01000065.1 Escherichia sp. MOD1-EC6163 MOD1-EC6163_65_length_8716_cov_19.143, whole genome shotgun sequence	PTSA01000065.1	6769	8078	M504 I1 M195 D1 M129 I3 M10 D1 M1 D1 M2 D1 M56 D1 M3 I1 M255 I1 M2 D1 M147
GCA_002965785.1	15	ISEc27		predicted	insertion sequence	1264	68.278	0	0.847	0.952	5	189	PTSA01000071.1 Escherichia sp. MOD1-EC6163 MOD1-EC6163_71_length_6545_cov_68.2783, whole genome shotgun sequence	PTSA01000071.1	357	1620	M520 D1 M1 D1 M4 I1 M385 D1 M2 I1 M349
GCA_002965785.1	16	ISEc5		predicted	insertion sequence	1261	32.138	0	0.95	0.977	0	63	PTSA01000009.1 Escherichia sp. MOD1-EC6163 MOD1-EC6163_9_length_186078_cov_32.1381, whole genome shotgun sequence	PTSA01000009.1	183266	184526	M1261
GCA_002965785.1	17	MITEEc1		predicted	mite	124	32.138	0.0	0.802	0.959	5	20	PTSA01000009.1 Escherichia sp. MOD1-EC6163 MOD1-EC6163_9_length_186078_cov_32.1381, whole genome shotgun sequence	PTSA01000009.1	162922	163045	M28 D1 M5 I1 M26 D1 M29 I1 M5 D1 M28
GCA_002965785.1	4_3	cn_1503_ISEc1		putative	composite transposon	1503	30.312	0	0.957	1.0	0	55	PTSA01000011.1 Escherichia sp. MOD1-EC6163 MOD1-EC6163_11_length_138168_cov_30.3118, whole genome shotgun sequence	PTSA01000011.1	55714	57217
GCA_002965805.1	1	MITEEc1		predicted	mite	123	25.605	0.0	0.878	1.0	0	15	PTSG01000012.1 Escherichia sp. MOD1-EC6150 MOD1-EC6150_12_length_132403_cov_25.6051, whole genome shotgun sequence	PTSG01000012.1	67227	67349	M123
GCA_002965805.1	2	MITEYpe1		predicted	mite	121	24.669	0.0	0.779	0.984	1	26	PTSG01000014.1 Escherichia sp. MOD1-EC6150 MOD1-EC6150_14_length_111864_cov_24.6686, whole genome shotgun sequence	PTSG01000014.1	104991	105111	M47 I1 M74
GCA_002965805.1	3	IS911	ISSHO1	predicted	insertion sequence	1256	25.665	0.0	0.748	0.966	42	279	PTSG01000015.1 Escherichia sp. MOD1-EC6150 MOD1-EC6150_15_length_107280_cov_25.6646, whole genome shotgun sequence	PTSG01000015.1	82729	83984	M41 I1 M290 D1 M13 I1 M35 D1 M4 I1 M4 I2 M5 D2 M181 I1 M7 D1 M11 I1 M3 D1 M61 D1 M7 I1 M54 I1 M1 I1 M2 I1 M2 D1 M3 D1 M1 D1 M21 I3 M3 D1 M3 D1 M1 D1 M14 I1 M11 I2 M261 I1 M4 D1 M114 D1 M4 D1 M2 D2 M1 D4 M1 D1 M12 D1 M55
GCA_002965805.1	4	MITEYpe1		predicted	mite	123	26.58	0.0	0.805	1.0	0	24	PTSG01000017.1 Escherichia sp. MOD1-EC6150 MOD1-EC6150_17_length_99019_cov_26.5802, whole genome shotgun sequence	PTSG01000017.1	82154	82276	M123
GCA_002965805.1	5	ISEc45		predicted	insertion sequence	1370	35.685	0	0.987	0.947	0	18	PTSG01000030.1 Escherichia sp. MOD1-EC6150 MOD1-EC6150_30_length_44285_cov_35.6846, whole genome shotgun sequence	PTSG01000030.1	21193	22562	M1370
GCA_002965805.1	6	ISPrre1		predicted	insertion sequence	1250	35.685	0	0.838	0.998	3	200	PTSG01000030.1 Escherichia sp. MOD1-EC6150 MOD1-EC6150_30_length_44285_cov_35.6846, whole genome shotgun sequence	PTSG01000030.1	19944	21193	M221 I1 M3 D1 M11 D1 M1013
GCA_002965805.1	7	ISKpn47		predicted	insertion sequence	1301	48.067	0	0.835	0.982	22	196	PTSG01000038.1 Escherichia sp. MOD1-EC6150 MOD1-EC6150_38_length_32457_cov_48.0672, whole genome shotgun sequence	PTSG01000038.1	31157	32457	M164 I1 M118 I3 M1 I2 M1 I2 M6 I2 M1 I2 M2 I1 M1 I1 M517 I1 M2 D1 M135 I1 M3 D1 M51 D1 M5 I1 M40 D1 M2 I1 M248
GCA_002965805.1	8	MITEEc1		predicted	mite	123	26.17	0.0	0.959	1.0	0	5	PTSG01000003.1 Escherichia sp. MOD1-EC6150 MOD1-EC6150_3_length_253053_cov_26.1702, whole genome shotgun sequence	PTSG01000003.1	119223	119345	M123
GCA_002965805.1	9	MITEYpe1		predicted	mite	115	26.17	0.0	0.81	0.919	2	20	PTSG01000003.1 Escherichia sp. MOD1-EC6150 MOD1-EC6150_3_length_253053_cov_26.1702, whole genome shotgun sequence	PTSG01000003.1	99705	99819	M46 D1 M2 I1 M66
GCA_002965805.1	10	IS4		predicted	insertion sequence	1426	25.5	0	0.99	1.0	0	14	PTSG01000041.1 Escherichia sp. MOD1-EC6150 MOD1-EC6150_41_length_29356_cov_25.4999, whole genome shotgun sequence	PTSG01000041.1	22447	23872	M1426
GCA_002965805.1	11	MITEEc1		predicted	mite	124	26.753	0.0	0.794	0.959	5	21	PTSG01000047.1 Escherichia sp. MOD1-EC6150 MOD1-EC6150_47_length_24915_cov_26.7529, whole genome shotgun sequence	PTSG01000047.1	4241	4364	M28 D1 M5 I1 M26 D1 M29 I1 M5 D1 M28
GCA_002965805.1	12	IS911	ISSHO1	predicted	insertion sequence	1248	26.443	0	0.975	0.998	2	29	PTSG01000004.1 Escherichia sp. MOD1-EC6150 MOD1-EC6150_4_length_204482_cov_26.4433, whole genome shotgun sequence	PTSG01000004.1	123748	124995	M625 I1 M582 I1 M41
GCA_002965805.1	13	MITEEc1		predicted	mite	123	26.443	0.0	0.902	1.0	0	12	PTSG01000004.1 Escherichia sp. MOD1-EC6150 MOD1-EC6150_4_length_204482_cov_26.4433, whole genome shotgun sequence	PTSG01000004.1	68894	69016	M123
GCA_002965805.1	14	IS100		predicted	insertion sequence	1909	84.149	0	0.994	0.976	1	11	PTSG01000078.1 Escherichia sp. MOD1-EC6150 MOD1-EC6150_78_length_1909_cov_84.1494, whole genome shotgun sequence	PTSG01000078.1	1	1909	M118 D1 M1790
GCA_002965825.1	1	MITEYpe1		predicted	mite	121	52.336	0.0	0.779	0.984	1	26	PTSI01000014.1 Escherichia sp. MOD1-EC6147 MOD1-EC6147_14_length_116439_cov_52.3359, whole genome shotgun sequence	PTSI01000014.1	11389	11509	M74 I1 M47
GCA_002965825.1	2	ISEc52		predicted	insertion sequence	1256	53.624	0.0	0.755	0.966	42	270	PTSI01000017.1 Escherichia sp. MOD1-EC6147 MOD1-EC6147_17_length_107392_cov_53.6239, whole genome shotgun sequence	PTSI01000017.1	82841	84096	M41 I1 M290 D1 M13 I1 M35 D1 M4 I1 M4 I2 M5 D2 M181 I1 M7 D1 M11 I1 M3 D1 M38 D1 M6 I1 M16 D1 M7 I1 M3 I1 M1 I1 M3 D1 M4 D1 M74 I3 M3 D1 M3 D1 M1 D1 M14 I1 M11 I2 M231 I1 M2 D1 M141 D1 M1 D1 M2 D3 M1 D4 M21 D1 M55
GCA_002965825.1	3	MITEYpe1		predicted	mite	123	55.831	0.0	0.805	1.0	0	24	PTSI01000019.1 Escherichia sp. MOD1-EC6147 MOD1-EC6147_19_length_98794_cov_55.8313, whole genome shotgun sequence	PTSI01000019.1	81929	82051	M123
GCA_002965825.1	4	MITEEc1		predicted	mite	123	55.658	0.0	0.959	1.0	0	5	PTSI01000001.1 Escherichia sp. MOD1-EC6147 MOD1-EC6147_1_length_253052_cov_55.6576, whole genome shotgun sequence	PTSI01000001.1	119223	119345	M123
GCA_002965825.1	5	MITEYpe1		predicted	mite	115	55.658	0.0	0.81	0.919	2	20	PTSI01000001.1 Escherichia sp. MOD1-EC6147 MOD1-EC6147_1_length_253052_cov_55.6576, whole genome shotgun sequence	PTSI01000001.1	99705	99819	M46 D1 M2 I1 M66
GCA_002965825.1	6	MITEEc1		predicted	mite	124	56.864	0.0	0.794	0.959	5	21	PTSI01000030.1 Escherichia sp. MOD1-EC6147 MOD1-EC6147_30_length_55965_cov_56.8643, whole genome shotgun sequence	PTSI01000030.1	20663	20786	M28 D1 M5 I1 M29 D1 M26 I1 M5 D1 M28
GCA_002965825.1	7	IS4		predicted	insertion sequence	1426	49.122	0	0.99	1.0	0	14	PTSI01000035.1 Escherichia sp. MOD1-EC6147 MOD1-EC6147_35_length_39373_cov_49.1222, whole genome shotgun sequence	PTSI01000035.1	5485	6910	M1426
GCA_002965825.1	8	IS903	IS602;IS903R;IS903L	predicted	insertion sequence	1057	54.876	0	0.951	1.0	0	52	PTSI01000004.1 Escherichia sp. MOD1-EC6147 MOD1-EC6147_4_length_207134_cov_54.8759, whole genome shotgun sequence	PTSI01000004.1	2404	3460	M1057
GCA_002965825.1	9	ISErsp1		predicted	insertion sequence	1200	54.876	0	0.873	0.996	5	148	PTSI01000004.1 Escherichia sp. MOD1-EC6147 MOD1-EC6147_4_length_207134_cov_54.8759, whole genome shotgun sequence	PTSI01000004.1	46654	47853	M26 I1 M3 D1 M564 D1 M151 I2 M454
GCA_002965825.1	10	IS640		predicted	insertion sequence	2130	97.926	0	0.978	0.999	2	45	PTSI01000053.1 Escherichia sp. MOD1-EC6147 MOD1-EC6147_53_length_16900_cov_97.9264, whole genome shotgun sequence	PTSI01000053.1	14697	16826	M50 D1 M722 I1 M1357
GCA_002965825.1	11	IS911	ISSHO1	predicted	insertion sequence	1249	55.231	0	0.975	0.999	1	30	PTSI01000005.1 Escherichia sp. MOD1-EC6147 MOD1-EC6147_5_length_204579_cov_55.2311, whole genome shotgun sequence	PTSI01000005.1	79486	80734	M41 I1 M1208
GCA_002965825.1	12	MITEEc1		predicted	mite	123	55.231	0.0	0.902	1.0	0	12	PTSI01000005.1 Escherichia sp. MOD1-EC6147 MOD1-EC6147_5_length_204579_cov_55.2311, whole genome shotgun sequence	PTSI01000005.1	135564	135686	M123
GCA_002965825.1	13	ISEic2		predicted	insertion sequence	1255	75.623	0	0.809	0.947	33	212	PTSI01000065.1 Escherichia sp. MOD1-EC6147 MOD1-EC6147_65_length_6901_cov_75.6231, whole genome shotgun sequence	PTSI01000065.1	1782	3036	M615 I1 M3 I1 M1 I5 M1 I3 M182 I1 M3 I1 M2 D2 M87 I1 M3 D1 M64 D1 M6 I1 M67 I5 M89 I2 M1 I1 M2 I5 M7 I1 M114 D1 M3
GCA_002965825.1	14	MITEEc1		predicted	mite	123	53.845	0.0	0.878	1.0	0	15	PTSI01000006.1 Escherichia sp. MOD1-EC6147 MOD1-EC6147_6_length_199397_cov_53.8453, whole genome shotgun sequence	PTSI01000006.1	134185	134307	M123
GCA_002965825.1	15	ISEc36		predicted	insertion sequence	1241	64.976	0	0.813	0.902	4	219	PTSI01000072.1 Escherichia sp. MOD1-EC6147 MOD1-EC6147_72_length_4095_cov_64.9757, whole genome shotgun sequence	PTSI01000072.1	1462	2702	M220 I2 M1 I1 M3 I1 M196 N50 M771
GCA_002965825.1	16	ISEc17	IS3E	predicted	insertion sequence	1258	80.152	0	0.999	1.0	0	1	PTSI01000089.1 Escherichia sp. MOD1-EC6147 MOD1-EC6147_89_length_2220_cov_80.152, whole genome shotgun sequence	PTSI01000089.1	908	2165	M1258
GCA_002965845.1	1	MITEEc1		predicted	mite	123	53.063	0.0	0.911	1.0	0	11	PTSF01000011.1 Escherichia sp. MOD1-EC6153 MOD1-EC6153_11_length_127457_cov_53.0635, whole genome shotgun sequence	PTSF01000011.1	64943	65065	M123
GCA_002965845.1	2	MITEYpe1		predicted	mite	117	51.801	0.0	0.786	0.951	0	25	PTSF01000012.1 Escherichia sp. MOD1-EC6153 MOD1-EC6153_12_length_125360_cov_51.8015, whole genome shotgun sequence	PTSF01000012.1	27570	27686	M117
GCA_002965845.1	3	MITEYpe1		predicted	mite	123	54.084	0.0	0.805	1.0	0	24	PTSF01000016.1 Escherichia sp. MOD1-EC6153 MOD1-EC6153_16_length_97875_cov_54.0841, whole genome shotgun sequence	PTSF01000016.1	16854	16976	M123
GCA_002965845.1	4	MITEEc1		predicted	mite	123	54.043	0.0	0.959	1.0	0	5	PTSF01000019.1 Escherichia sp. MOD1-EC6153 MOD1-EC6153_19_length_65227_cov_54.0429, whole genome shotgun sequence	PTSF01000019.1	12020	12142	M123
GCA_002965845.1	5	MITEYpe1		predicted	mite	115	54.043	0.0	0.81	0.919	2	20	PTSF01000019.1 Escherichia sp. MOD1-EC6153 MOD1-EC6153_19_length_65227_cov_54.0429, whole genome shotgun sequence	PTSF01000019.1	31546	31660	M66 I1 M2 D1 M46
GCA_002965845.1	6	ISEc1	ISEc7;ISEc2;ISEc6;ISEc4;ISEc3	predicted	insertion sequence	1291	50.509	0	0.957	1.0	0	55	PTSF01000001.1 Escherichia sp. MOD1-EC6153 MOD1-EC6153_1_length_1011988_cov_50.5086, whole genome shotgun sequence	PTSF01000001.1	387208	388498	M1291
GCA_002965845.1	7	MITEYpe1		predicted	mite	121	50.509	0.0	0.779	0.984	1	26	PTSF01000001.1 Escherichia sp. MOD1-EC6153 MOD1-EC6153_1_length_1011988_cov_50.5086, whole genome shotgun sequence	PTSF01000001.1	419310	419430	M74 I1 M47
GCA_002965845.1	8	IS4		predicted	insertion sequence	1426	50.987	0	0.992	1.0	0	11	PTSF01000026.1 Escherichia sp. MOD1-EC6153 MOD1-EC6153_26_length_29422_cov_50.9872, whole genome shotgun sequence	PTSF01000026.1	5563	6988	M1426
GCA_002965845.1	9	IS629		predicted	insertion sequence	1309	25.248	0	0.936	0.999	1	83	PTSF01000031.1 Escherichia sp. MOD1-EC6153 MOD1-EC6153_31_length_19779_cov_25.2483, whole genome shotgun sequence	PTSF01000031.1	16575	17883	M1238 I1 M71
GCA_002965845.1	10	IS640		predicted	insertion sequence	2105	45.247	0	0.988	0.988	0	25	PTSF01000036.1 Escherichia sp. MOD1-EC6153 MOD1-EC6153_36_length_10460_cov_45.2468, whole genome shotgun sequence	PTSF01000036.1	8217	10321	M2105
GCA_002965845.1	11	ISSba14		predicted	insertion sequence	3815	45.659	0	0.836	0.995	20	606	PTSF01000046.1 Escherichia sp. MOD1-EC6153 MOD1-EC6153_46_length_5697_cov_45.6587, whole genome shotgun sequence	PTSF01000046.1	421	4235	M559 D1 M2 I1 M153 D1 M1 D1 M7 I2 M34 D1 M3 I1 M237 D1 M9 I1 M630 I1 M2 D1 M1140 D2 M7 I1 M4 I1 M366 I1 M3 D1 M1 D1 M2 I1 M645
GCA_002965845.1	12	ISEc18		predicted	insertion sequence	1020	21.789	0	0.925	1.0	0	76	PTSF01000047.1 Escherichia sp. MOD1-EC6153 MOD1-EC6153_47_length_5588_cov_21.7894, whole genome shotgun sequence	PTSF01000047.1	3662	4681	M1020
GCA_002965845.1	13	MITEEc1		predicted	mite	124	50.207	0.0	0.802	0.959	5	20	PTSF01000007.1 Escherichia sp. MOD1-EC6153 MOD1-EC6153_7_length_247151_cov_50.2069, whole genome shotgun sequence	PTSF01000007.1	226559	226682	M28 D1 M5 I1 M26 D1 M29 I1 M5 D1 M28
GCA_002965845.1	14	MITEEc1		predicted	mite	123	50.654	0.0	0.87	1.0	0	16	PTSF01000008.1 Escherichia sp. MOD1-EC6153 MOD1-EC6153_8_length_199224_cov_50.654, whole genome shotgun sequence	PTSF01000008.1	64614	64736	M123
GCA_002965845.1	15	ISErsp1		predicted	insertion sequence	1201	50.303	0	0.889	0.997	4	130	PTSF01000009.1 Escherichia sp. MOD1-EC6153 MOD1-EC6153_9_length_190398_cov_50.3032, whole genome shotgun sequence	PTSF01000009.1	18083	19283	M26 I1 M3 D1 M86 I1 M667 D1 M417
GCA_002965845.1	7_6	cn_1503_ISEc1		putative	composite transposon	1503	50.509	0	0.957	1.0	0	55	PTSF01000001.1 Escherichia sp. MOD1-EC6153 MOD1-EC6153_1_length_1011988_cov_50.5086, whole genome shotgun sequence	PTSF01000001.1	387207	388710
GCA_002965865.1	1	ISSfl8		predicted	insertion sequence	1353	51.347	0	0.857	0.991	11	183	PTSN01000015.1 Escherichia sp. MOD1-EC6098 MOD1-EC6098_15_length_149285_cov_51.3466, whole genome shotgun sequence	PTSN01000015.1	136557	137909	M49 I1 M7 I2 M5 D1 M218 I1 M3 D1 M649 D1 M4 I1 M138 I2 M266 D1 M10
GCA_002965865.1	2	ISEch14		predicted	insertion sequence	1614	51.347	0	0.807	0.959	17	296	PTSN01000015.1 Escherichia sp. MOD1-EC6098 MOD1-EC6098_15_length_149285_cov_51.3466, whole genome shotgun sequence	PTSN01000015.1	138442	140055	M750 D1 M2 I1 M25 I1 M1 I1 M3 D2 M45 I1 M6 D1 M68 I1 M4 D1 M169 D1 M2 I1 M58 D1 M3 D1 M3 I1 M2 I1 M420 I1 M45
GCA_002965865.1	3	MITEYpe1		predicted	mite	123	55.767	0.0	0.805	1.0	0	24	PTSN01000018.1 Escherichia sp. MOD1-EC6098 MOD1-EC6098_18_length_97857_cov_55.7671, whole genome shotgun sequence	PTSN01000018.1	80920	81042	M123
GCA_002965865.1	4	ISEc1	ISEc7;ISEc2;ISEc6;ISEc4;ISEc3	predicted	insertion sequence	1291	46.62	0	0.957	1.0	0	56	PTSN01000019.1 Escherichia sp. MOD1-EC6098 MOD1-EC6098_19_length_97648_cov_46.62, whole genome shotgun sequence	PTSN01000019.1	89777	91067	M1291
GCA_002965865.1	5	MITEYpe1		predicted	mite	121	51.103	0.0	0.779	0.984	1	26	PTSN01000001.1 Escherichia sp. MOD1-EC6098 MOD1-EC6098_1_length_569404_cov_51.1029, whole genome shotgun sequence	PTSN01000001.1	7162	7282	M74 I1 M47
GCA_002965865.1	6	ISKpn42		predicted	insertion sequence	1102	60.731	0.0	0.769	0.937	11	244	PTSN01000024.1 Escherichia sp. MOD1-EC6098 MOD1-EC6098_24_length_59982_cov_60.7309, whole genome shotgun sequence	PTSN01000024.1	51982	53083	M210 D2 M1 D1 M50 I1 M3 D1 M347 I1 M3 D1 M13 I1 M4 D1 M74 I1 M3 D1 M387
GCA_002965865.1	7	IS4		predicted	insertion sequence	1426	48.713	0	0.992	1.0	0	12	PTSN01000026.1 Escherichia sp. MOD1-EC6098 MOD1-EC6098_26_length_56482_cov_48.7134, whole genome shotgun sequence	PTSN01000026.1	49495	50920	M1426
GCA_002965865.1	8	ISErsp1		predicted	insertion sequence	1201	47.447	0	0.889	0.997	4	130	PTSN01000027.1 Escherichia sp. MOD1-EC6098 MOD1-EC6098_27_length_53931_cov_47.4466, whole genome shotgun sequence	PTSN01000027.1	18527	19727	M26 I1 M3 D1 M86 I1 M667 D1 M417
GCA_002965865.1	9	ISEam1	ISEch10	predicted	insertion sequence	1230	51.069	0	0.932	1.0	0	84	PTSN01000002.1 Escherichia sp. MOD1-EC6098 MOD1-EC6098_2_length_346628_cov_51.0695, whole genome shotgun sequence	PTSN01000002.1	149361	150590	M1230
GCA_002965865.1	10	ISEc11	ISSso1	predicted	insertion sequence	1443	49.1	0	0.878	0.989	16	161	PTSN01000033.1 Escherichia sp. MOD1-EC6098 MOD1-EC6098_33_length_31313_cov_49.1005, whole genome shotgun sequence	PTSN01000033.1	2062	3504	M20 D1 M24 D1 M3 I1 M83 I2 M2 D1 M1 D1 M160 I1 M4 D1 M887 D1 M2 I1 M189 D1 M1 D1 M10 I3 M49
GCA_002965865.1	11	ISEc18		predicted	insertion sequence	1020	49.011	0	0.925	1.0	0	76	PTSN01000042.1 Escherichia sp. MOD1-EC6098 MOD1-EC6098_42_length_15047_cov_49.0113, whole genome shotgun sequence	PTSN01000042.1	2735	3754	M1020
GCA_002965865.1	12	MITEEc1		predicted	mite	124	49.153	0.0	0.802	0.959	5	20	PTSN01000004.1 Escherichia sp. MOD1-EC6098 MOD1-EC6098_4_length_281414_cov_49.1529, whole genome shotgun sequence	PTSN01000004.1	260822	260945	M28 D1 M5 I1 M26 D1 M29 I1 M5 D1 M28
GCA_002965865.1	13	MITEEc1		predicted	mite	123	51.279	0.0	0.911	1.0	0	11	PTSN01000005.1 Escherichia sp. MOD1-EC6098 MOD1-EC6098_5_length_223124_cov_51.2786, whole genome shotgun sequence	PTSN01000005.1	158067	158189	M123
GCA_002965865.1	14	MITEYpe1		predicted	mite	117	51.279	0.0	0.786	0.951	0	25	PTSN01000005.1 Escherichia sp. MOD1-EC6098 MOD1-EC6098_5_length_223124_cov_51.2786, whole genome shotgun sequence	PTSN01000005.1	67956	68072	M117
GCA_002965865.1	15	ISEc37		predicted	insertion sequence	1829	237.395	0	0.919	0.945	2	139	PTSN01000064.1 Escherichia sp. MOD1-EC6098 MOD1-EC6098_64_length_1830_cov_237.395, whole genome shotgun sequence	PTSN01000064.1	1	1829	M11 D1 M11 I1 M23 N99 M1684
GCA_002965865.1	16	ISEc60		predicted	insertion sequence	1294	99.032	0	0.996	1.0	0	5	PTSN01000071.1 Escherichia sp. MOD1-EC6098 MOD1-EC6098_71_length_1302_cov_99.0323, whole genome shotgun sequence	PTSN01000071.1	6	1299	M1294
GCA_002965865.1	17	MITEEc1		predicted	mite	123	54.127	0.0	0.959	1.0	0	5	PTSN01000008.1 Escherichia sp. MOD1-EC6098 MOD1-EC6098_8_length_204187_cov_54.1265, whole genome shotgun sequence	PTSN01000008.1	3218	3340	M123
GCA_002965865.1	18	MITEYpe1		predicted	mite	115	54.127	0.0	0.81	0.919	2	20	PTSN01000008.1 Escherichia sp. MOD1-EC6098 MOD1-EC6098_8_length_204187_cov_54.1265, whole genome shotgun sequence	PTSN01000008.1	22744	22858	M66 I1 M2 D1 M46
GCA_002965865.1	19	MITEEc1		predicted	mite	123	50.958	0.0	0.87	1.0	0	16	PTSN01000009.1 Escherichia sp. MOD1-EC6098 MOD1-EC6098_9_length_199230_cov_50.958, whole genome shotgun sequence	PTSN01000009.1	64615	64737	M123
GCA_002965865.1	5_4	cn_1503_ISEc1		putative	composite transposon	1503	46.62	0	0.957	1.0	0	56	PTSN01000019.1 Escherichia sp. MOD1-EC6098 MOD1-EC6098_19_length_97648_cov_46.62, whole genome shotgun sequence	PTSN01000019.1	89776	91279
GCA_002965885.1	1	ISEc1	ISEc7;ISEc2;ISEc6;ISEc4;ISEc3	predicted	insertion sequence	1251	33.874	0	0.96	0.969	0	50	PTSL01000001.1 Escherichia sp. MOD1-EC6100 MOD1-EC6100_1_length_332131_cov_33.8741, whole genome shotgun sequence	PTSL01000001.1	330881	332131	M1251
GCA_002965885.1	2	MITEEc1		predicted	mite	123	34.828	0.0	0.87	1.0	0	16	PTSL01000020.1 Escherichia sp. MOD1-EC6100 MOD1-EC6100_20_length_99181_cov_34.8277, whole genome shotgun sequence	PTSL01000020.1	64614	64736	M123
GCA_002965885.1	3	MITEYpe1		predicted	mite	123	37.806	0.0	0.805	1.0	0	24	PTSL01000021.1 Escherichia sp. MOD1-EC6100 MOD1-EC6100_21_length_98098_cov_37.8056, whole genome shotgun sequence	PTSL01000021.1	16835	16957	M123
GCA_002965885.1	4	MITEYpe1		predicted	mite	120	33.954	0.0	0.779	0.976	2	25	PTSL01000024.1 Escherichia sp. MOD1-EC6100 MOD1-EC6100_24_length_76746_cov_33.9543, whole genome shotgun sequence	PTSL01000024.1	52835	52954	M47 I1 M28 I1 M45
GCA_002965885.1	5	MITEEc1		predicted	mite	123	37.692	0.0	0.967	1.0	0	4	PTSL01000027.1 Escherichia sp. MOD1-EC6100 MOD1-EC6100_27_length_65103_cov_37.6921, whole genome shotgun sequence	PTSL01000027.1	52963	53085	M123
GCA_002965885.1	6	MITEYpe1		predicted	mite	115	37.692	0.0	0.81	0.919	2	20	PTSL01000027.1 Escherichia sp. MOD1-EC6100 MOD1-EC6100_27_length_65103_cov_37.6921, whole genome shotgun sequence	PTSL01000027.1	33445	33559	M46 D1 M2 I1 M66
GCA_002965885.1	7	IS4		predicted	insertion sequence	1426	35.486	0	0.989	1.0	0	16	PTSL01000033.1 Escherichia sp. MOD1-EC6100 MOD1-EC6100_33_length_35721_cov_35.4861, whole genome shotgun sequence	PTSL01000033.1	5745	7170	M1426
GCA_002965885.1	8	ISKpn47		predicted	insertion sequence	1315	84.742	0	0.847	0.994	6	195	PTSL01000038.1 Escherichia sp. MOD1-EC6100 MOD1-EC6100_38_length_25094_cov_84.7422, whole genome shotgun sequence	PTSL01000038.1	5426	6740	M349 D1 M3 I1 M716 I2 M3 D1 M2 D1 M239
GCA_002965885.1	9	MITEEc1		predicted	mite	123	35.769	0.0	0.911	1.0	0	11	PTSL01000003.1 Escherichia sp. MOD1-EC6100 MOD1-EC6100_3_length_302175_cov_35.7686, whole genome shotgun sequence	PTSL01000003.1	236250	236372	M123
GCA_002965885.1	10	IS679		predicted	insertion sequence	2704	69.774	0	0.974	1.0	0	69	PTSL01000047.1 Escherichia sp. MOD1-EC6100 MOD1-EC6100_47_length_7591_cov_69.7736, whole genome shotgun sequence	PTSL01000047.1	1936	4639	M2704
GCA_002965885.1	11	MITEEc1		predicted	mite	124	34.358	0.0	0.794	0.959	5	21	PTSL01000006.1 Escherichia sp. MOD1-EC6100 MOD1-EC6100_6_length_246516_cov_34.3578, whole genome shotgun sequence	PTSL01000006.1	186551	186674	M28 D1 M5 I1 M26 D1 M29 I1 M5 D1 M28
GCA_002965885.1	12	ISVsa11		predicted	insertion sequence	1229	71.647	0.0	0.711	0.955	30	330	PTSL01000069.1 Escherichia sp. MOD1-EC6100 MOD1-EC6100_70_length_1229_cov_71.647, whole genome shotgun sequence	PTSL01000069.1	1	1229	M58 D1 M34 D1 M3 I1 M197 D1 M9 D1 M6 I1 M2 I1 M8 I1 M6 D1 M144 I1 M2 I2 M6 D1 M4 I1 M2 D1 M2 D1 M2 I2 M35 D1 M2 I1 M143 I1 M5 D1 M283 I1 M5 D1 M114 D1 M5 I1 M5 I1 M3 D1 M54 I1 M3 D1 M73
GCA_002965885.1	2_1	cn_2613_ISEc1		putative	composite transposon	2613	33.874	0	0.96	0.969	0	50	PTSL01000001.1 Escherichia sp. MOD1-EC6100 MOD1-EC6100_1_length_332131_cov_33.8741, whole genome shotgun sequence	PTSL01000001.1	329518	332131
GCA_002965885.1	11_10	cn_4639_IS679		putative	composite transposon	4639	69.774	0	0.974	1.0	0	69	PTSL01000047.1 Escherichia sp. MOD1-EC6100 MOD1-EC6100_47_length_7591_cov_69.7736, whole genome shotgun sequence	PTSL01000047.1	0	4639
GCA_002965905.1	1	ISEhe3		predicted	insertion sequence	1226	24.734	0	0.95	0.996	5	57	PTSP01000011.1 Escherichia sp. MOD1-EC6096 MOD1-EC6096_11_length_109659_cov_24.7336, whole genome shotgun sequence	PTSP01000011.1	96032	97257	M854 D1 M196 I3 M126 I1 M49
GCA_002965905.1	2	MITEEc1		predicted	mite	123	23.804	0.0	0.878	1.0	0	15	PTSP01000012.1 Escherichia sp. MOD1-EC6096 MOD1-EC6096_12_length_101641_cov_23.8038, whole genome shotgun sequence	PTSP01000012.1	64548	64670	M123
GCA_002965905.1	3	IS100		predicted	insertion sequence	1962	35.023	0	0.989	0.995	9	13	PTSP01000131.1 Escherichia sp. MOD1-EC6096 MOD1-EC6096_131_length_1963_cov_35.0233, whole genome shotgun sequence	PTSP01000131.1	2	1963	M163 D9 M1790
GCA_002965905.1	4	MITEYpe1		predicted	mite	123	24.904	0.0	0.805	1.0	0	24	PTSP01000016.1 Escherichia sp. MOD1-EC6096 MOD1-EC6096_16_length_98999_cov_24.9041, whole genome shotgun sequence	PTSP01000016.1	16914	17036	M123
GCA_002965905.1	5	ISEc52		predicted	insertion sequence	1256	21.58	0.0	0.754	0.966	42	271	PTSP01000020.1 Escherichia sp. MOD1-EC6096 MOD1-EC6096_20_length_92622_cov_21.58, whole genome shotgun sequence	PTSP01000020.1	25101	26356	M41 I1 M290 D1 M13 I1 M35 D1 M4 I1 M4 I2 M5 D2 M181 I1 M7 D1 M11 I1 M3 D1 M38 D1 M6 I1 M16 D1 M7 I1 M3 I1 M1 I1 M3 D1 M4 D1 M74 I3 M3 D1 M3 D1 M1 D1 M14 I1 M11 I2 M231 I1 M2 D1 M141 D1 M1 D1 M2 D3 M1 D4 M21 D1 M55
GCA_002965905.1	6	MITEYpe1		predicted	mite	121	24.088	0.0	0.779	0.984	1	26	PTSP01000025.1 Escherichia sp. MOD1-EC6096 MOD1-EC6096_25_length_72282_cov_24.0877, whole genome shotgun sequence	PTSP01000025.1	11863	11983	M74 I1 M47
GCA_002965905.1	7	MITEEc1		predicted	mite	123	24.384	0.0	0.959	1.0	0	5	PTSP01000029.1 Escherichia sp. MOD1-EC6096 MOD1-EC6096_29_length_65274_cov_24.3843, whole genome shotgun sequence	PTSP01000029.1	53182	53304	M123
GCA_002965905.1	8	MITEYpe1		predicted	mite	115	24.384	0.0	0.81	0.919	2	20	PTSP01000029.1 Escherichia sp. MOD1-EC6096 MOD1-EC6096_29_length_65274_cov_24.3843, whole genome shotgun sequence	PTSP01000029.1	33664	33778	M46 D1 M2 I1 M66
GCA_002965905.1	9	ISEc18		predicted	insertion sequence	1020	24.117	0	0.989	1.0	0	11	PTSP01000031.1 Escherichia sp. MOD1-EC6096 MOD1-EC6096_31_length_62505_cov_24.1168, whole genome shotgun sequence	PTSP01000031.1	7423	8442	M1020
GCA_002965905.1	10	IS4		predicted	insertion sequence	1426	23.462	0	0.99	1.0	0	14	PTSP01000052.1 Escherichia sp. MOD1-EC6096 MOD1-EC6096_52_length_26390_cov_23.4622, whole genome shotgun sequence	PTSP01000052.1	19459	20884	M1426
GCA_002965905.1	11	ISEc45		predicted	insertion sequence	1370	15.352	0	0.988	0.947	0	17	PTSP01000058.1 Escherichia sp. MOD1-EC6096 MOD1-EC6096_58_length_21223_cov_15.3524, whole genome shotgun sequence	PTSP01000058.1	10709	12078	M1370
GCA_002965905.1	12	ISPrre1		predicted	insertion sequence	1250	15.352	0	0.839	0.998	3	199	PTSP01000058.1 Escherichia sp. MOD1-EC6096 MOD1-EC6096_58_length_21223_cov_15.3524, whole genome shotgun sequence	PTSP01000058.1	12078	13327	M1013 D1 M11 D1 M3 I1 M221
GCA_002965905.1	13	ISEc37		predicted	insertion sequence	1849	14.003	0	0.909	0.934	22	138	PTSP01000064.1 Escherichia sp. MOD1-EC6096 MOD1-EC6096_64_length_15023_cov_14.0031, whole genome shotgun sequence	PTSP01000064.1	4267	6115	M11 D1 M11 I1 M23 N99 M199 D1 M1 D6 M1 D2 M1 D4 M1 D7 M1481
GCA_002965905.1	14	ISKpn47		predicted	insertion sequence	1302	15.161	0	0.832	0.981	23	199	PTSP01000066.1 Escherichia sp. MOD1-EC6096 MOD1-EC6096_66_length_13913_cov_15.1605, whole genome shotgun sequence	PTSP01000066.1	650	1951	M79 D1 M85 I1 M118 I3 M1 I2 M1 I2 M6 I2 M1 I2 M2 I1 M1 I1 M517 I1 M2 D1 M135 I1 M3 D1 M51 D1 M5 I1 M40 D1 M2 I1 M248
GCA_002965905.1	15	MITEEc1		predicted	mite	124	26.309	0.0	0.794	0.959	5	21	PTSP01000076.1 Escherichia sp. MOD1-EC6096 MOD1-EC6096_76_length_10128_cov_26.3092, whole genome shotgun sequence	PTSP01000076.1	5751	5874	M28 D1 M5 I1 M29 D1 M26 I1 M5 D1 M28
GCA_002965905.1	16	IS911	ISSHO1	predicted	insertion sequence	1248	24.617	0	0.975	0.998	2	29	PTSP01000007.1 Escherichia sp. MOD1-EC6096 MOD1-EC6096_7_length_125806_cov_24.6174, whole genome shotgun sequence	PTSP01000007.1	5062	6309	M41 I1 M582 I1 M625
GCA_002965905.1	17	MITEEc1		predicted	mite	123	24.617	0.0	0.902	1.0	0	12	PTSP01000007.1 Escherichia sp. MOD1-EC6096 MOD1-EC6096_7_length_125806_cov_24.6174, whole genome shotgun sequence	PTSP01000007.1	61041	61163	M123
GCA_002965925.2	1	ISPrre1		predicted	insertion sequence	1248	70.815	0	0.842	0.998	3	195	PTSX02000011.1 Escherichia sp. MOD1-EC5451 MOD1-EC5451-20_11_length_134803_cov_70.815233, whole genome shotgun sequence	PTSX02000011.1	130901	132148	M1024 D1 M2 I1 M140 I1 M81
GCA_002965925.2	2	MITEYpe1		predicted	mite	121	70.614	0.0	0.77	0.984	1	27	PTSX02000020.1 Escherichia sp. MOD1-EC5451 MOD1-EC5451-20_20_length_100482_cov_70.614207, whole genome shotgun sequence	PTSX02000020.1	39149	39269	M47 I1 M74
GCA_002965925.2	3	MITEYpe1		predicted	mite	123	80.212	0.0	0.805	1.0	0	24	PTSX02000021.1 Escherichia sp. MOD1-EC5451 MOD1-EC5451-20_21_length_99146_cov_80.212471, whole genome shotgun sequence	PTSX02000021.1	82405	82527	M123
GCA_002965925.2	4	ISVsa11		predicted	insertion sequence	1253	67.607	0.0	0.711	0.974	30	337	PTSX02000028.1 Escherichia sp. MOD1-EC5451 MOD1-EC5451-20_28_length_59524_cov_67.607274, whole genome shotgun sequence	PTSX02000028.1	49988	51240	M58 D1 M34 D1 M3 I1 M197 D1 M9 D1 M6 I1 M2 I1 M8 I1 M6 D1 M144 I1 M2 I2 M6 D1 M4 I1 M2 D1 M2 D1 M2 I2 M35 D1 M2 I1 M143 I1 M5 D1 M283 I1 M5 D1 M114 D1 M5 I1 M5 I1 M3 D1 M54 I1 M3 D1 M97
GCA_002965925.2	5	MITEEc1		predicted	mite	123	80.378	0.0	0.911	1.0	0	11	PTSX02000029.1 Escherichia sp. MOD1-EC5451 MOD1-EC5451-20_29_length_56032_cov_80.378388, whole genome shotgun sequence	PTSX02000029.1	51069	51191	M123
GCA_002965925.2	6	MITEEc1		predicted	mite	123	77.752	0.0	0.959	1.0	0	5	PTSX02000002.1 Escherichia sp. MOD1-EC5451 MOD1-EC5451-20_2_length_251000_cov_77.751730, whole genome shotgun sequence	PTSX02000002.1	11946	12068	M123
GCA_002965925.2	7	MITEYpe1		predicted	mite	115	77.752	0.0	0.81	0.919	2	20	PTSX02000002.1 Escherichia sp. MOD1-EC5451 MOD1-EC5451-20_2_length_251000_cov_77.751730, whole genome shotgun sequence	PTSX02000002.1	31472	31586	M66 I1 M2 D1 M46
GCA_002965925.2	8	IS100		predicted	insertion sequence	1954	59.042	0	0.997	0.999	1	5	PTSX02000031.1 Escherichia sp. MOD1-EC5451 MOD1-EC5451-20_31_length_51807_cov_59.041969, whole genome shotgun sequence	PTSX02000031.1	9877	11830	M1790 D1 M163
GCA_002965925.2	9	IS30	IS121	predicted	insertion sequence	1221	59.042	0	0.996	1.0	0	5	PTSX02000031.1 Escherichia sp. MOD1-EC5451 MOD1-EC5451-20_31_length_51807_cov_59.041969, whole genome shotgun sequence	PTSX02000031.1	2490	3710	M1221
GCA_002965925.2	10	MITEEc1		predicted	mite	123	77.551	0.0	0.878	1.0	0	15	PTSX02000003.1 Escherichia sp. MOD1-EC5451 MOD1-EC5451-20_3_length_199197_cov_77.551365, whole genome shotgun sequence	PTSX02000003.1	133970	134092	M123
GCA_002965925.2	11	MITEEc1		predicted	mite	124	75.153	0.0	0.802	0.959	5	20	PTSX02000046.1 Escherichia sp. MOD1-EC5451 MOD1-EC5451-20_46_length_25247_cov_75.152707, whole genome shotgun sequence	PTSX02000046.1	4206	4329	M28 D1 M5 I1 M26 D1 M29 I1 M5 D1 M28
GCA_002965925.2	12	IS4		predicted	insertion sequence	1426	772.702	0	0.991	1.0	0	13	PTSX02000083.1 Escherichia sp. MOD1-EC5451 MOD1-EC5451-20_83_length_1426_cov_772.701678, whole genome shotgun sequence	PTSX02000083.1	1	1426	M1426
GCA_002965925.2	13	ISEc36		predicted	insertion sequence	1319	394.937	0	0.813	0.995	4	243	PTSX02000086.1 Escherichia sp. MOD1-EC5451 MOD1-EC5451-20_86_length_1331_cov_394.936520, whole genome shotgun sequence	PTSX02000086.1	8	1326	M736 D2 M5 I2 M576
GCA_002966025.1	1	MITEEc1		predicted	mite	123	77.587	0.0	0.911	1.0	0	11	PTTB01000012.1 Escherichia sp. MOD1-EC5426 MOD1-EC5426_12_length_128395_cov_77.5869, whole genome shotgun sequence	PTTB01000012.1	64939	65061	M123
GCA_002966025.1	2	MITEYpe1		predicted	mite	121	62.944	0.0	0.779	0.984	1	26	PTTB01000013.1 Escherichia sp. MOD1-EC5426 MOD1-EC5426_13_length_127000_cov_62.9442, whole genome shotgun sequence	PTTB01000013.1	105331	105451	M47 I1 M74
GCA_002966025.1	3	MITEEc1		predicted	mite	123	81.497	0.0	0.854	1.0	0	18	PTTB01000018.1 Escherichia sp. MOD1-EC5426 MOD1-EC5426_18_length_99685_cov_81.497, whole genome shotgun sequence	PTTB01000018.1	65179	65301	M123
GCA_002966025.1	4	MITEYpe1		predicted	mite	123	90.986	0.0	0.805	1.0	0	24	PTTB01000020.1 Escherichia sp. MOD1-EC5426 MOD1-EC5426_20_length_96152_cov_90.9862, whole genome shotgun sequence	PTTB01000020.1	79215	79337	M123
GCA_002966025.1	5	ISErsp1		predicted	insertion sequence	1201	76.215	0	0.892	0.998	2	128	PTTB01000024.1 Escherichia sp. MOD1-EC5426 MOD1-EC5426_24_length_73637_cov_76.2148, whole genome shotgun sequence	PTTB01000024.1	71378	72578	M1171 D1 M3 I1 M26
GCA_002966025.1	6	MITEEc1		predicted	mite	124	68.989	0.0	0.802	0.959	5	20	PTTB01000031.1 Escherichia sp. MOD1-EC5426 MOD1-EC5426_31_length_40715_cov_68.9887, whole genome shotgun sequence	PTTB01000031.1	19440	19563	M28 D1 M5 I1 M26 D1 M29 I1 M5 D1 M28
GCA_002966025.1	7	IS629		predicted	insertion sequence	1310	363.456	0	0.834	0.994	8	210	PTTB01000065.1 Escherichia sp. MOD1-EC5426 MOD1-EC5426_65_length_1310_cov_363.456, whole genome shotgun sequence	PTTB01000065.1	1	1310	M405 D1 M3 I1 M56 D1 M2 D1 M1 D1 M10 I3 M829
GCA_002966085.1	1	MITEYpe1		predicted	mite	123	54.893	0.0	0.805	1.0	0	24	PTTC01000017.1 Escherichia sp. MOD1-EC5110 MOD1-EC5110_17_length_97846_cov_54.8933, whole genome shotgun sequence	PTTC01000017.1	16891	17013	M123
GCA_002966085.1	2	MITEYpe1		predicted	mite	121	52.827	0.0	0.779	0.984	1	26	PTTC01000023.1 Escherichia sp. MOD1-EC5110 MOD1-EC5110_23_length_72274_cov_52.8265, whole genome shotgun sequence	PTTC01000023.1	60461	60581	M47 I1 M74
GCA_002966085.1	3	IS4		predicted	insertion sequence	1426	48.034	0	0.99	1.0	0	14	PTTC01000026.1 Escherichia sp. MOD1-EC5110 MOD1-EC5110_26_length_56165_cov_48.0343, whole genome shotgun sequence	PTTC01000026.1	5491	6916	M1426
GCA_002966085.1	4	ISEc10		predicted	insertion sequence	2410	48.651	0	0.857	0.998	6	339	PTTC01000030.1 Escherichia sp. MOD1-EC5110 MOD1-EC5110_30_length_45782_cov_48.6507, whole genome shotgun sequence	PTTC01000030.1	33811	36220	M705 I1 M1323 D1 M4 I1 M315 D2 M5 I1 M55
GCA_002966085.1	5	ISEc45		predicted	insertion sequence	1370	94.47	0	0.988	0.947	0	17	PTTC01000032.1 Escherichia sp. MOD1-EC5110 MOD1-EC5110_32_length_41158_cov_94.4697, whole genome shotgun sequence	PTTC01000032.1	11875	13244	M1370
GCA_002966085.1	6	ISPrre1		predicted	insertion sequence	1250	94.47	0	0.839	0.998	3	199	PTTC01000032.1 Escherichia sp. MOD1-EC5110 MOD1-EC5110_32_length_41158_cov_94.4697, whole genome shotgun sequence	PTTC01000032.1	13244	14493	M1013 D1 M11 D1 M3 I1 M221
GCA_002966085.1	7	MITEEc1		predicted	mite	124	51.099	0.0	0.802	0.959	5	20	PTTC01000039.1 Escherichia sp. MOD1-EC5110 MOD1-EC5110_39_length_25230_cov_51.0986, whole genome shotgun sequence	PTTC01000039.1	4241	4364	M28 D1 M5 I1 M26 D1 M29 I1 M5 D1 M28
GCA_002966085.1	8	IS100		predicted	insertion sequence	1962	90.734	0	0.988	0.995	9	15	PTTC01000049.1 Escherichia sp. MOD1-EC5110 MOD1-EC5110_49_length_13272_cov_90.7343, whole genome shotgun sequence	PTTC01000049.1	3810	5771	M1790 D9 M163
GCA_002966085.1	9	ISEc60		predicted	insertion sequence	1294	48.455	0	0.993	1.0	0	9	PTTC01000004.1 Escherichia sp. MOD1-EC5110 MOD1-EC5110_4_length_275271_cov_48.4549, whole genome shotgun sequence	PTTC01000004.1	68027	69320	M1294
GCA_002966085.1	10	ISKpn34		predicted	insertion sequence	1221	48.455	0	0.894	0.998	2	128	PTTC01000004.1 Escherichia sp. MOD1-EC5110 MOD1-EC5110_4_length_275271_cov_48.4549, whole genome shotgun sequence	PTTC01000004.1	182881	184101	M13 D1 M2 I1 M1205
GCA_002966085.1	11	MITEEc1		predicted	mite	123	50.938	0.0	0.967	1.0	0	4	PTTC01000005.1 Escherichia sp. MOD1-EC5110 MOD1-EC5110_5_length_252831_cov_50.9379, whole genome shotgun sequence	PTTC01000005.1	11946	12068	M123
GCA_002966085.1	12	MITEYpe1		predicted	mite	115	50.938	0.0	0.81	0.919	2	20	PTTC01000005.1 Escherichia sp. MOD1-EC5110 MOD1-EC5110_5_length_252831_cov_50.9379, whole genome shotgun sequence	PTTC01000005.1	31472	31586	M66 I1 M2 D1 M46
GCA_002966085.1	13	MITEEc1		predicted	mite	123	52.965	0.0	0.902	1.0	0	12	PTTC01000006.1 Escherichia sp. MOD1-EC5110 MOD1-EC5110_6_length_205125_cov_52.965, whole genome shotgun sequence	PTTC01000006.1	136211	136333	M123
GCA_002966085.1	14	ISEc11	ISSso1	predicted	insertion sequence	1443	199.743	0	0.878	0.989	16	161	PTTC01000071.1 Escherichia sp. MOD1-EC5110 MOD1-EC5110_74_length_2542_cov_199.743, whole genome shotgun sequence	PTTC01000071.1	385	1827	M49 I3 M10 D1 M1 D1 M189 I1 M2 D1 M887 D1 M4 I1 M160 D1 M1 D1 M2 I2 M83 I1 M3 D1 M24 D1 M20
GCA_002966085.1	15	MITEEc1		predicted	mite	123	51.917	0.0	0.878	1.0	0	15	PTTC01000007.1 Escherichia sp. MOD1-EC5110 MOD1-EC5110_7_length_199435_cov_51.917, whole genome shotgun sequence	PTTC01000007.1	134207	134329	M123
GCA_002966085.1	16	ISVsa11		predicted	insertion sequence	1253	57.507	0.0	0.713	0.974	30	334	PTTC01000082.1 Escherichia sp. MOD1-EC5110 MOD1-EC5110_92_length_1663_cov_57.5068, whole genome shotgun sequence	PTTC01000082.1	249	1501	M97 D1 M3 I1 M54 D1 M3 I1 M5 I1 M5 D1 M114 D1 M5 I1 M283 D1 M5 I1 M143 I1 M2 D1 M35 I2 M2 D1 M2 D1 M2 I1 M4 D1 M6 I2 M2 I1 M144 D1 M6 I1 M8 I1 M2 I1 M6 D1 M9 D1 M197 I1 M3 D1 M34 D1 M58
GCA_003027595.1	1	IS4		predicted	insertion sequence	1324	1043.656	0	0.992	0.928	0	11	PYQM01000107.1 Escherichia sp. 20412-1 MOD1-EC4616_107_length_1324_cov_1043.655806, whole genome shotgun sequence	PYQM01000107.1	1	1324	M1324
GCA_003027595.1	2	ISEc27		predicted	insertion sequence	1270	1110.419	0	0.86	0.96	2	176	PYQM01000108.1 Escherichia sp. 20412-1 MOD1-EC4616_108_length_1277_cov_1110.419130, whole genome shotgun sequence	PYQM01000108.1	1	1270	M302 I1 M2 D1 M965
GCA_003027595.1	3	MITEEc1		predicted	mite	123	68.071	0.0	0.878	1.0	0	15	PYQM01000021.1 Escherichia sp. 20412-1 MOD1-EC4616_21_length_78105_cov_68.071212, whole genome shotgun sequence	PYQM01000021.1	13451	13573	M123
GCA_003027595.1	4	MITEEc1		predicted	mite	123	65.908	0.0	0.902	1.0	0	12	PYQM01000028.1 Escherichia sp. 20412-1 MOD1-EC4616_28_length_47110_cov_65.908201, whole genome shotgun sequence	PYQM01000028.1	42078	42200	M123
GCA_003027595.1	5	MITEEc1		predicted	mite	123	65.048	0.0	0.951	1.0	0	6	PYQM01000002.1 Escherichia sp. 20412-1 MOD1-EC4616_2_length_288916_cov_65.047585, whole genome shotgun sequence	PYQM01000002.1	276776	276898	M123
GCA_003027595.1	6	MITEYpe1		predicted	mite	117	65.048	0.0	0.778	0.951	0	26	PYQM01000002.1 Escherichia sp. 20412-1 MOD1-EC4616_2_length_288916_cov_65.047585, whole genome shotgun sequence	PYQM01000002.1	6244	6360	M117
GCA_003027595.1	7	MITEYpe1		predicted	mite	115	65.048	0.0	0.802	0.919	2	21	PYQM01000002.1 Escherichia sp. 20412-1 MOD1-EC4616_2_length_288916_cov_65.047585, whole genome shotgun sequence	PYQM01000002.1	257258	257372	M46 D1 M2 I1 M66
GCA_003027595.1	8	ISEc39		predicted	insertion sequence	1305	27.394	0	0.983	0.992	10	13	PYQM01000041.1 Escherichia sp. 20412-1 MOD1-EC4616_41_length_34785_cov_27.394310, whole genome shotgun sequence	PYQM01000041.1	1659	2963	M124 I10 M1181
GCA_003027595.1	9	MITEYpe1		predicted	mite	123	66.709	0.0	0.797	1.0	0	25	PYQM01000043.1 Escherichia sp. 20412-1 MOD1-EC4616_43_length_33997_cov_66.708946, whole genome shotgun sequence	PYQM01000043.1	17185	17307	M123
GCA_003027595.1	10	ISEc1	ISEc7;ISEc2;ISEc6;ISEc4;ISEc3	predicted	insertion sequence	1291	62.882	0	0.958	0.997	4	50	PYQM01000046.1 Escherichia sp. 20412-1 MOD1-EC4616_46_length_27402_cov_62.882053, whole genome shotgun sequence	PYQM01000046.1	25054	26344	M1266 D1 M1 D1 M2 I2 M20
GCA_003027595.1	11	MITEEc1		predicted	mite	124	62.882	0.0	0.802	0.959	5	20	PYQM01000046.1 Escherichia sp. 20412-1 MOD1-EC4616_46_length_27402_cov_62.882053, whole genome shotgun sequence	PYQM01000046.1	4730	4853	M28 D1 M5 I1 M26 D1 M29 I1 M5 D1 M28
GCA_003027595.1	12	MITEYpe1		predicted	mite	121	57.264	0.0	0.779	0.984	1	26	PYQM01000004.1 Escherichia sp. 20412-1 MOD1-EC4616_4_length_229352_cov_57.264378, whole genome shotgun sequence	PYQM01000004.1	139861	139981	M74 I1 M47
GCA_003027595.1	13	IS3		predicted	insertion sequence	1172	54.837	0	0.862	0.934	10	154	PYQM01000063.1 Escherichia sp. 20412-1 MOD1-EC4616_63_length_13983_cov_54.836822, whole genome shotgun sequence	PYQM01000063.1	501	1672	M213 I5 M311 D1 M73 I4 M401 N-5 M178
GCA_003027595.1	14	ISEc38		predicted	insertion sequence	1722	22.774	0	0.965	1.0	0	61	PYQM01000067.1 Escherichia sp. 20412-1 MOD1-EC4616_67_length_10747_cov_22.774011, whole genome shotgun sequence	PYQM01000067.1	6257	7978	M1722
GCA_003027595.1	15	ISEc48		predicted	insertion sequence	1318	22.774	0	0.9	0.987	0	132	PYQM01000067.1 Escherichia sp. 20412-1 MOD1-EC4616_67_length_10747_cov_22.774011, whole genome shotgun sequence	PYQM01000067.1	4191	5508	M1318
GCA_003027595.1	16	ISEc18		predicted	insertion sequence	954	22.679	0	0.994	0.935	0	6	PYQM01000088.1 Escherichia sp. 20412-1 MOD1-EC4616_88_length_3364_cov_22.679024, whole genome shotgun sequence	PYQM01000088.1	2286	3239	M954
GCA_003027595.1	17	IS682		predicted	insertion sequence	2533	460.408	0	0.967	1.0	0	84	PYQM01000097.1 Escherichia sp. 20412-1 MOD1-EC4616_97_length_2533_cov_460.407731, whole genome shotgun sequence	PYQM01000097.1	1	2533	M2533
GCA_003358385.1	1	IS629		predicted	insertion sequence	1310	886.011	0	0.966	1.0	0	44	QONN01000026.1 Escherichia marmotae strain SC345 NODE_100_length_1310_cov_886.011_ID_607, whole genome shotgun sequence	QONN01000026.1	1	1310	M1310
GCA_003358385.1	2	ISEc36		predicted	insertion sequence	1292	1263.01	0	0.811	0.978	0	244	QONN01000153.1 Escherichia marmotae strain SC345 NODE_101_length_1299_cov_1263.01_ID_559, whole genome shotgun sequence	QONN01000153.1	8	1299	M1292
GCA_003358385.1	3	ISKpn47		predicted	insertion sequence	1316	121.392	0	0.847	0.993	8	194	QONN01000086.1 Escherichia marmotae strain SC345 NODE_11_length_120380_cov_121.392_ID_45, whole genome shotgun sequence	QONN01000086.1	80335	81650	M349 D1 M3 I1 M716 I2 M3 D1 M2 D1 M23 I1 M4 D1 M212
GCA_003358385.1	4	ISEch5		predicted	insertion sequence	695	255.648	0	0.878	0.977	1	84	QONN01000152.1 Escherichia marmotae strain SC345 NODE_122_length_697_cov_255.648_ID_633, whole genome shotgun sequence	QONN01000152.1	1	695	M615 I1 M80
GCA_003358385.1	5	MITEYpe1		predicted	mite	117	118.129	0.0	0.769	0.951	0	27	QONN01000162.1 Escherichia marmotae strain SC345 NODE_13_length_112249_cov_118.129_ID_35, whole genome shotgun sequence	QONN01000162.1	97169	97285	M117
GCA_003358385.1	6	MITEYpe1		predicted	mite	123	120.675	0.0	0.805	1.0	0	24	QONN01000011.1 Escherichia marmotae strain SC345 NODE_17_length_99825_cov_120.675_ID_41, whole genome shotgun sequence	QONN01000011.1	82965	83087	M123
GCA_003358385.1	7	IS3		predicted	insertion sequence	1258	117.913	0	0.999	1.0	0	1	QONN01000037.1 Escherichia marmotae strain SC345 NODE_18_length_96504_cov_117.913_ID_19, whole genome shotgun sequence	QONN01000037.1	5424	6681	M1258
GCA_003358385.1	8	MITEEc1		predicted	mite	123	119.096	0.0	0.911	1.0	0	11	QONN01000067.1 Escherichia marmotae strain SC345 NODE_20_length_91994_cov_119.096_ID_23, whole genome shotgun sequence	QONN01000067.1	69132	69254	M123
GCA_003358385.1	9	MITEEc1		predicted	mite	123	122.966	0.0	0.878	1.0	0	15	QONN01000203.1 Escherichia marmotae strain SC345 NODE_21_length_91372_cov_122.966_ID_25, whole genome shotgun sequence	QONN01000203.1	65107	65229	M123
GCA_003358385.1	10	ISEc1	ISEc7;ISEc2;ISEc6;ISEc4;ISEc3	predicted	insertion sequence	1290	120.819	0	0.957	0.996	5	50	QONN01000192.1 Escherichia marmotae strain SC345 NODE_32_length_52210_cov_120.819_ID_101, whole genome shotgun sequence	QONN01000192.1	920	2209	M20 I2 M2 D1 M1 D1 M265 I1 M1000
GCA_003358385.1	11	MITEEc1		predicted	mite	124	120.819	0.0	0.794	0.959	5	21	QONN01000192.1 Escherichia marmotae strain SC345 NODE_32_length_52210_cov_120.819_ID_101, whole genome shotgun sequence	QONN01000192.1	22430	22553	M28 D1 M5 I1 M29 D1 M26 I1 M5 D1 M28
GCA_003358385.1	12	ISEc78		predicted	insertion sequence	2436	122.715	0	0.99	1.0	1	23	QONN01000200.1 Escherichia marmotae strain SC345 NODE_38_length_39496_cov_122.715_ID_163, whole genome shotgun sequence	QONN01000200.1	8567	11002	M1896 I1 M540
GCA_003358385.1	13	ISEc38		predicted	insertion sequence	1722	122.715	0	0.951	1.0	0	85	QONN01000200.1 Escherichia marmotae strain SC345 NODE_38_length_39496_cov_122.715_ID_163, whole genome shotgun sequence	QONN01000200.1	16186	17907	M1722
GCA_003358385.1	14	IS640		predicted	insertion sequence	1988	360.168	0	0.981	0.933	0	37	QONN01000171.1 Escherichia marmotae strain SC345 NODE_40_length_38458_cov_360.168_ID_145, whole genome shotgun sequence	QONN01000171.1	55	2042	M1988
GCA_003358385.1	15	MITEEc1		predicted	mite	123	120.701	0.0	0.967	1.0	0	4	QONN01000060.1 Escherichia marmotae strain SC345 NODE_4_length_183164_cov_120.701_ID_3, whole genome shotgun sequence	QONN01000060.1	171096	171218	M123
GCA_003358385.1	16	MITEYpe1		predicted	mite	115	120.701	0.0	0.81	0.919	2	20	QONN01000060.1 Escherichia marmotae strain SC345 NODE_4_length_183164_cov_120.701_ID_3, whole genome shotgun sequence	QONN01000060.1	151578	151692	M46 D1 M2 I1 M66
GCA_003358385.1	17	IS4		predicted	insertion sequence	1426	135.434	0	0.992	1.0	0	11	QONN01000174.1 Escherichia marmotae strain SC345 NODE_51_length_26576_cov_135.434_ID_93, whole genome shotgun sequence	QONN01000174.1	5673	7098	M1426
GCA_003358385.1	18	IS100		predicted	insertion sequence	1954	379.02	0	0.996	0.999	1	6	QONN01000031.1 Escherichia marmotae strain SC345 NODE_56_length_21606_cov_379.02_ID_119, whole genome shotgun sequence	QONN01000031.1	780	2733	M163 D1 M1790
GCA_003358385.1	19	ISSfl3		predicted	insertion sequence	2757	2004.94	0	0.918	0.987	36	190	QONN01000062.1 Escherichia marmotae strain SC345 NODE_85_length_2757_cov_2004.94_ID_537, whole genome shotgun sequence	QONN01000062.1	1	2757	M188 D1 M2 I1 M136 D2 M1 D1 M209 D1 M6 I1 M102 I1 M2 D1 M65 D1 M4 I1 M235 D5 M1 D2 M2 D3 M2 D10 M697 D5 M1073
GCA_003358405.1	1	ISEc36		predicted	insertion sequence	1292	1198.41	0	0.811	0.978	0	244	QONO01000223.1 Escherichia marmotae strain SC344 NODE_105_length_1299_cov_1198.41_ID_693, whole genome shotgun sequence	QONO01000223.1	8	1299	M1292
GCA_003358405.1	2	IS903	IS602;IS903R;IS903L	predicted	insertion sequence	1057	508.126	0	0.949	1.0	0	54	QONO01000006.1 Escherichia marmotae strain SC344 NODE_107_length_1057_cov_508.126_ID_695, whole genome shotgun sequence	QONO01000006.1	1	1057	M1057
GCA_003358405.1	3	ISEch5		predicted	insertion sequence	695	288.986	0	0.879	0.977	1	83	QONO01000137.1 Escherichia marmotae strain SC344 NODE_127_length_697_cov_288.986_ID_755, whole genome shotgun sequence	QONO01000137.1	1	695	M615 I1 M80
GCA_003358405.1	4	ISKpn47		predicted	insertion sequence	1316	139.03	0	0.847	0.993	8	194	QONO01000297.1 Escherichia marmotae strain SC344 NODE_12_length_120280_cov_139.03_ID_43, whole genome shotgun sequence	QONO01000297.1	80235	81550	M349 D1 M3 I1 M716 I2 M3 D1 M2 D1 M23 I1 M4 D1 M212
GCA_003358405.1	5	MITEYpe1		predicted	mite	117	137.646	0.0	0.769	0.951	0	27	QONO01000068.1 Escherichia marmotae strain SC344 NODE_13_length_112246_cov_137.646_ID_33, whole genome shotgun sequence	QONO01000068.1	97166	97282	M117
GCA_003358405.1	6	MITEYpe1		predicted	mite	123	140.494	0.0	0.805	1.0	0	24	QONO01000177.1 Escherichia marmotae strain SC344 NODE_17_length_99825_cov_140.494_ID_39, whole genome shotgun sequence	QONO01000177.1	82965	83087	M123
GCA_003358405.1	7	IS3		predicted	insertion sequence	1258	137.436	0	0.999	1.0	0	1	QONO01000014.1 Escherichia marmotae strain SC344 NODE_18_length_96833_cov_137.436_ID_19, whole genome shotgun sequence	QONO01000014.1	5753	7010	M1258
GCA_003358405.1	8	MITEEc1		predicted	mite	123	137.986	0.0	0.911	1.0	0	11	QONO01000093.1 Escherichia marmotae strain SC344 NODE_21_length_91592_cov_137.986_ID_23, whole genome shotgun sequence	QONO01000093.1	68788	68910	M123
GCA_003358405.1	9	MITEEc1		predicted	mite	123	141.815	0.0	0.878	1.0	0	15	QONO01000015.1 Escherichia marmotae strain SC344 NODE_22_length_90998_cov_141.815_ID_25, whole genome shotgun sequence	QONO01000015.1	65107	65229	M123
GCA_003358405.1	10	ISEc1	ISEc7;ISEc2;ISEc6;ISEc4;ISEc3	predicted	insertion sequence	1290	140.017	0	0.957	0.996	5	50	QONO01000289.1 Escherichia marmotae strain SC344 NODE_32_length_52210_cov_140.017_ID_85, whole genome shotgun sequence	QONO01000289.1	50002	51291	M1000 I1 M265 D1 M1 D1 M2 I2 M20
GCA_003358405.1	11	MITEEc1		predicted	mite	124	140.017	0.0	0.794	0.959	5	21	QONO01000289.1 Escherichia marmotae strain SC344 NODE_32_length_52210_cov_140.017_ID_85, whole genome shotgun sequence	QONO01000289.1	29658	29781	M28 D1 M5 I1 M26 D1 M29 I1 M5 D1 M28
GCA_003358405.1	12	ISEc78		predicted	insertion sequence	2436	137.629	0	0.99	1.0	1	23	QONO01000288.1 Escherichia marmotae strain SC344 NODE_36_length_39496_cov_137.629_ID_153, whole genome shotgun sequence	QONO01000288.1	28495	30930	M540 I1 M1896
GCA_003358405.1	13	ISEc38		predicted	insertion sequence	1722	137.629	0	0.951	1.0	0	85	QONO01000288.1 Escherichia marmotae strain SC344 NODE_36_length_39496_cov_137.629_ID_153, whole genome shotgun sequence	QONO01000288.1	21590	23311	M1722
GCA_003358405.1	14	IS102		predicted	insertion sequence	1053	185.991	0	0.949	0.994	3	51	QONO01000290.1 Escherichia marmotae strain SC344 NODE_39_length_35552_cov_185.991_ID_89, whole genome shotgun sequence	QONO01000290.1	7058	8110	M23 D1 M5 I2 M1024
GCA_003358405.1	15	IS640		predicted	insertion sequence	1988	340.104	0	0.981	0.933	0	37	QONO01000156.1 Escherichia marmotae strain SC344 NODE_43_length_30331_cov_340.104_ID_149, whole genome shotgun sequence	QONO01000156.1	55	2042	M1988
GCA_003358405.1	16	IS4		predicted	insertion sequence	1426	154.386	0	0.992	1.0	0	11	QONO01000095.1 Escherichia marmotae strain SC344 NODE_49_length_26576_cov_154.386_ID_91, whole genome shotgun sequence	QONO01000095.1	5673	7098	M1426
GCA_003358405.1	17	MITEEc1		predicted	mite	123	140.312	0.0	0.967	1.0	0	4	QONO01000100.1 Escherichia marmotae strain SC344 NODE_4_length_183088_cov_140.312_ID_3, whole genome shotgun sequence	QONO01000100.1	171020	171142	M123
GCA_003358405.1	18	MITEYpe1		predicted	mite	115	140.312	0.0	0.81	0.919	2	20	QONO01000100.1 Escherichia marmotae strain SC344 NODE_4_length_183088_cov_140.312_ID_3, whole genome shotgun sequence	QONO01000100.1	151502	151616	M46 D1 M2 I1 M66
GCA_003358405.1	19	IS100		predicted	insertion sequence	1954	364.897	0	0.996	0.999	1	6	QONO01000109.1 Escherichia marmotae strain SC344 NODE_54_length_21984_cov_364.897_ID_123, whole genome shotgun sequence	QONO01000109.1	779	2732	M163 D1 M1790
GCA_003358405.1	20	ISSfl3		predicted	insertion sequence	2757	2160.39	0	0.918	0.987	36	190	QONO01000131.1 Escherichia marmotae strain SC344 NODE_86_length_2757_cov_2160.39_ID_671, whole genome shotgun sequence	QONO01000131.1	1	2757	M188 D1 M2 I1 M136 D2 M1 D1 M209 D1 M6 I1 M102 I1 M2 D1 M65 D1 M4 I1 M235 D5 M1 D2 M2 D3 M2 D10 M697 D5 M1073
GCA_003358435.1	1	ISEc36		predicted	insertion sequence	1319	1074.91	0	0.81	0.998	0	250	QONQ01000142.1 Escherichia marmotae strain SC342 NODE_103_length_1331_cov_1074.91_ID_551, whole genome shotgun sequence	QONQ01000142.1	8	1326	M1319
GCA_003358435.1	2	IS629		predicted	insertion sequence	1310	725.485	0	0.966	1.0	0	44	QONQ01000061.1 Escherichia marmotae strain SC342 NODE_104_length_1310_cov_725.485_ID_595, whole genome shotgun sequence	QONQ01000061.1	1	1310	M1310
GCA_003358435.1	3	IS903	IS602;IS903R;IS903L	predicted	insertion sequence	1057	409.768	0	0.949	1.0	0	54	QONQ01000121.1 Escherichia marmotae strain SC342 NODE_111_length_1057_cov_409.768_ID_543, whole genome shotgun sequence	QONQ01000121.1	1	1057	M1057
GCA_003358435.1	4	ISKpn47		predicted	insertion sequence	1316	110.121	0	0.847	0.993	8	194	QONQ01000068.1 Escherichia marmotae strain SC342 NODE_11_length_120280_cov_110.121_ID_43, whole genome shotgun sequence	QONQ01000068.1	80235	81550	M349 D1 M3 I1 M716 I2 M3 D1 M2 D1 M23 I1 M4 D1 M212
GCA_003358435.1	5	ISEch5		predicted	insertion sequence	695	200.548	0	0.879	0.977	1	83	QONQ01000195.1 Escherichia marmotae strain SC342 NODE_130_length_697_cov_200.548_ID_629, whole genome shotgun sequence	QONQ01000195.1	1	695	M615 I1 M80
GCA_003358435.1	6	MITEYpe1		predicted	mite	123	115.998	0.0	0.805	1.0	0	24	QONQ01000066.1 Escherichia marmotae strain SC342 NODE_15_length_99825_cov_115.998_ID_39, whole genome shotgun sequence	QONQ01000066.1	82965	83087	M123
GCA_003358435.1	7	IS3		predicted	insertion sequence	1258	176.828	0	0.999	1.0	0	1	QONQ01000201.1 Escherichia marmotae strain SC342 NODE_16_length_96833_cov_176.828_ID_19, whole genome shotgun sequence	QONQ01000201.1	5753	7010	M1258
GCA_003358435.1	8	MITEEc1		predicted	mite	123	115.439	0.0	0.911	1.0	0	11	QONQ01000089.1 Escherichia marmotae strain SC342 NODE_19_length_92221_cov_115.439_ID_23, whole genome shotgun sequence	QONQ01000089.1	69132	69254	M123
GCA_003358435.1	9	MITEEc1		predicted	mite	123	117.227	0.0	0.878	1.0	0	15	QONQ01000083.1 Escherichia marmotae strain SC342 NODE_20_length_90998_cov_117.227_ID_25, whole genome shotgun sequence	QONQ01000083.1	65107	65229	M123
GCA_003358435.1	10	ISEc1	ISEc7;ISEc2;ISEc6;ISEc4;ISEc3	predicted	insertion sequence	1290	111.79	0	0.957	0.996	5	50	QONQ01000209.1 Escherichia marmotae strain SC342 NODE_32_length_52210_cov_111.79_ID_87, whole genome shotgun sequence	QONQ01000209.1	50002	51291	M1000 I1 M265 D1 M1 D1 M2 I2 M20
GCA_003358435.1	11	MITEEc1		predicted	mite	124	111.79	0.0	0.794	0.959	5	21	QONQ01000209.1 Escherichia marmotae strain SC342 NODE_32_length_52210_cov_111.79_ID_87, whole genome shotgun sequence	QONQ01000209.1	29658	29781	M28 D1 M5 I1 M26 D1 M29 I1 M5 D1 M28
GCA_003358435.1	12	MITEYpe1		predicted	mite	117	107.079	0.0	0.769	0.951	0	27	QONQ01000140.1 Escherichia marmotae strain SC342 NODE_36_length_41987_cov_107.079_ID_67, whole genome shotgun sequence	QONQ01000140.1	26907	27023	M117
GCA_003358435.1	13	IS640		predicted	insertion sequence	1988	306.36	0	0.981	0.933	0	37	QONQ01000029.1 Escherichia marmotae strain SC342 NODE_40_length_38455_cov_306.36_ID_151, whole genome shotgun sequence	QONQ01000029.1	36419	38406	M1988
GCA_003358435.1	14	IS102		predicted	insertion sequence	1053	118.086	0	0.948	0.994	3	52	QONQ01000031.1 Escherichia marmotae strain SC342 NODE_42_length_36116_cov_118.086_ID_91, whole genome shotgun sequence	QONQ01000031.1	7340	8392	M23 D1 M5 I2 M1024
GCA_003358435.1	15	ISEc78		predicted	insertion sequence	2436	101.3	0	0.99	1.0	1	23	QONQ01000036.1 Escherichia marmotae strain SC342 NODE_44_length_33645_cov_101.3_ID_147, whole genome shotgun sequence	QONQ01000036.1	28498	30933	M540 I1 M1896
GCA_003358435.1	16	ISEc38		predicted	insertion sequence	1722	101.3	0	0.951	1.0	0	85	QONQ01000036.1 Escherichia marmotae strain SC342 NODE_44_length_33645_cov_101.3_ID_147, whole genome shotgun sequence	QONQ01000036.1	21593	23314	M1722
GCA_003358435.1	17	MITEEc1		predicted	mite	123	116.602	0.0	0.967	1.0	0	4	QONQ01000004.1 Escherichia marmotae strain SC342 NODE_4_length_183108_cov_116.602_ID_3, whole genome shotgun sequence	QONQ01000004.1	171040	171162	M123
GCA_003358435.1	18	MITEYpe1		predicted	mite	115	116.602	0.0	0.81	0.919	2	20	QONQ01000004.1 Escherichia marmotae strain SC342 NODE_4_length_183108_cov_116.602_ID_3, whole genome shotgun sequence	QONQ01000004.1	151522	151636	M46 D1 M2 I1 M66
GCA_003358435.1	19	IS4		predicted	insertion sequence	1426	123.204	0	0.992	1.0	0	11	QONQ01000174.1 Escherichia marmotae strain SC342 NODE_52_length_26576_cov_123.204_ID_93, whole genome shotgun sequence	QONQ01000174.1	5673	7098	M1426
GCA_003358435.1	20	IS100		predicted	insertion sequence	1954	305.961	0	0.996	0.999	1	6	QONQ01000117.1 Escherichia marmotae strain SC342 NODE_57_length_21606_cov_305.961_ID_121, whole genome shotgun sequence	QONQ01000117.1	780	2733	M163 D1 M1790
GCA_003358435.1	21	ISSfl3		predicted	insertion sequence	2757	1795.35	0	0.918	0.987	36	190	QONQ01000003.1 Escherichia marmotae strain SC342 NODE_86_length_2757_cov_1795.35_ID_525, whole genome shotgun sequence	QONQ01000003.1	1	2757	M188 D1 M2 I1 M136 D2 M1 D1 M209 D1 M6 I1 M102 I1 M2 D1 M65 D1 M4 I1 M235 D5 M1 D2 M2 D3 M2 D10 M697 D5 M1073
GCA_003358465.1	1	MITEYpe1		predicted	mite	123	178.203	0.0	0.805	1.0	0	24	QONR01000045.1 Escherichia marmotae strain SC341 NODE_16_length_96217_cov_178.203_ID_39, whole genome shotgun sequence	QONR01000045.1	79352	79474	M123
GCA_003358465.1	2	MITEEc1		predicted	mite	123	175.361	0.0	0.911	1.0	0	11	QONR01000075.1 Escherichia marmotae strain SC341 NODE_1_length_448496_cov_175.361_ID_19, whole genome shotgun sequence	QONR01000075.1	69135	69257	M123
GCA_003358465.1	3	MITEEc1		predicted	mite	123	175.361	0.0	0.959	1.0	0	5	QONR01000075.1 Escherichia marmotae strain SC341 NODE_1_length_448496_cov_175.361_ID_19, whole genome shotgun sequence	QONR01000075.1	436428	436550	M123
GCA_003358465.1	4	MITEYpe1		predicted	mite	115	175.361	0.0	0.81	0.919	2	20	QONR01000075.1 Escherichia marmotae strain SC341 NODE_1_length_448496_cov_175.361_ID_19, whole genome shotgun sequence	QONR01000075.1	416910	417024	M46 D1 M2 I1 M66
GCA_003358465.1	5	MITEEc1		predicted	mite	124	173.8	0.0	0.802	0.959	5	20	QONR01000092.1 Escherichia marmotae strain SC341 NODE_24_length_56325_cov_173.8_ID_63, whole genome shotgun sequence	QONR01000092.1	35268	35391	M28 D1 M5 I1 M26 D1 M29 I1 M5 D1 M28
GCA_003358465.1	6	MITEYpe1		predicted	mite	121	169.449	0.0	0.779	0.984	1	26	QONR01000132.1 Escherichia marmotae strain SC341 NODE_2_length_403130_cov_169.449_ID_61, whole genome shotgun sequence	QONR01000132.1	11299	11419	M74 I1 M47
GCA_003358465.1	7	ISErsp1		predicted	insertion sequence	1201	175.386	0	0.892	0.998	2	128	QONR01000147.1 Escherichia marmotae strain SC341 NODE_4_length_322362_cov_175.386_ID_5, whole genome shotgun sequence	QONR01000147.1	180619	181819	M1171 D1 M3 I1 M26
GCA_003358465.1	8	IS4		predicted	insertion sequence	1426	547.241	0	0.991	1.0	0	13	QONR01000090.1 Escherichia marmotae strain SC341 NODE_50_length_1426_cov_547.241_ID_513, whole genome shotgun sequence	QONR01000090.1	1	1426	M1426
GCA_003358465.1	9	MITEEc1		predicted	mite	123	175.563	0.0	0.854	1.0	0	18	QONR01000014.1 Escherichia marmotae strain SC341 NODE_9_length_199447_cov_175.563_ID_3, whole genome shotgun sequence	QONR01000014.1	65096	65218	M123
GCA_003358535.1	1	MITEEc1		predicted	mite	123	171.568	0.0	0.911	1.0	0	11	QONV01000153.1 Escherichia marmotae strain SC337 NODE_10_length_194532_cov_171.568_ID_21, whole genome shotgun sequence	QONV01000153.1	68791	68913	M123
GCA_003358535.1	2	MITEYpe1		predicted	mite	123	180.449	0.0	0.805	1.0	0	24	QONV01000157.1 Escherichia marmotae strain SC337 NODE_17_length_96217_cov_180.449_ID_41, whole genome shotgun sequence	QONV01000157.1	79352	79474	M123
GCA_003358535.1	3	MITEYpe1		predicted	mite	121	165.386	0.0	0.779	0.984	1	26	QONV01000127.1 Escherichia marmotae strain SC337 NODE_1_length_403547_cov_165.386_ID_61, whole genome shotgun sequence	QONV01000127.1	11388	11508	M74 I1 M47
GCA_003358535.1	4	MITEEc1		predicted	mite	124	170.299	0.0	0.802	0.959	5	20	QONV01000149.1 Escherichia marmotae strain SC337 NODE_25_length_56238_cov_170.299_ID_63, whole genome shotgun sequence	QONV01000149.1	35176	35299	M28 D1 M5 I1 M26 D1 M29 I1 M5 D1 M28
GCA_003358535.1	5	ISErsp1		predicted	insertion sequence	1201	172.88	0	0.892	0.998	2	128	QONV01000073.1 Escherichia marmotae strain SC337 NODE_3_length_322251_cov_172.88_ID_7, whole genome shotgun sequence	QONV01000073.1	180508	181708	M1171 D1 M3 I1 M26
GCA_003358535.1	6	IS4		predicted	insertion sequence	1426	537.449	0	0.991	1.0	0	13	QONV01000065.1 Escherichia marmotae strain SC337 NODE_49_length_1426_cov_537.449_ID_523, whole genome shotgun sequence	QONV01000065.1	1	1426	M1426
GCA_003358535.1	7	MITEEc1		predicted	mite	123	174.603	0.0	0.959	1.0	0	5	QONV01000050.1 Escherichia marmotae strain SC337 NODE_6_length_253469_cov_174.603_ID_9, whole genome shotgun sequence	QONV01000050.1	241401	241523	M123
GCA_003358535.1	8	MITEYpe1		predicted	mite	115	174.603	0.0	0.81	0.919	2	20	QONV01000050.1 Escherichia marmotae strain SC337 NODE_6_length_253469_cov_174.603_ID_9, whole genome shotgun sequence	QONV01000050.1	221883	221997	M46 D1 M2 I1 M66
GCA_003358535.1	9	MITEEc1		predicted	mite	123	175.914	0.0	0.854	1.0	0	18	QONV01000145.1 Escherichia marmotae strain SC337 NODE_9_length_199402_cov_175.914_ID_3, whole genome shotgun sequence	QONV01000145.1	65051	65173	M123
GCA_003358645.1	1	ISEc36		predicted	insertion sequence	1319	1133.86	0	0.81	0.998	0	250	QOOB01000194.1 Escherichia marmotae strain SC331 NODE_104_length_1331_cov_1133.86_ID_527, whole genome shotgun sequence	QOOB01000194.1	8	1326	M1319
GCA_003358645.1	2	IS903	IS602;IS903R;IS903L	predicted	insertion sequence	1057	440.19	0	0.949	1.0	0	54	QOOB01000024.1 Escherichia marmotae strain SC331 NODE_108_length_1057_cov_440.19_ID_517, whole genome shotgun sequence	QOOB01000024.1	1	1057	M1057
GCA_003358645.1	3	ISKpn47		predicted	insertion sequence	1316	112.836	0	0.847	0.993	8	194	QOOB01000035.1 Escherichia marmotae strain SC331 NODE_11_length_120180_cov_112.836_ID_43, whole genome shotgun sequence	QOOB01000035.1	80135	81450	M349 D1 M3 I1 M716 I2 M3 D1 M2 D1 M23 I1 M4 D1 M212
GCA_003358645.1	4	ISEch5		predicted	insertion sequence	704	214.819	0	0.881	0.99	1	83	QOOB01000133.1 Escherichia marmotae strain SC331 NODE_127_length_714_cov_214.819_ID_611, whole genome shotgun sequence	QOOB01000133.1	9	712	M624 I1 M80
GCA_003358645.1	5	MITEYpe1		predicted	mite	123	118.152	0.0	0.805	1.0	0	24	QOOB01000112.1 Escherichia marmotae strain SC331 NODE_15_length_99825_cov_118.152_ID_39, whole genome shotgun sequence	QOOB01000112.1	82965	83087	M123
GCA_003358645.1	6	IS3		predicted	insertion sequence	1258	110.971	0	0.999	1.0	0	1	QOOB01000068.1 Escherichia marmotae strain SC331 NODE_16_length_96492_cov_110.971_ID_19, whole genome shotgun sequence	QOOB01000068.1	5412	6669	M1258
GCA_003358645.1	7	MITEEc1		predicted	mite	123	115.2	0.0	0.911	1.0	0	11	QOOB01000051.1 Escherichia marmotae strain SC331 NODE_19_length_91939_cov_115.2_ID_23, whole genome shotgun sequence	QOOB01000051.1	69132	69254	M123
GCA_003358645.1	8	MITEEc1		predicted	mite	123	117.504	0.0	0.878	1.0	0	15	QOOB01000063.1 Escherichia marmotae strain SC331 NODE_20_length_90998_cov_117.504_ID_25, whole genome shotgun sequence	QOOB01000063.1	65107	65229	M123
GCA_003358645.1	9	ISEc1	ISEc7;ISEc2;ISEc6;ISEc4;ISEc3	predicted	insertion sequence	1290	112.017	0	0.957	0.996	5	50	QOOB01000146.1 Escherichia marmotae strain SC331 NODE_32_length_52210_cov_112.017_ID_103, whole genome shotgun sequence	QOOB01000146.1	50001	51290	M1000 I1 M265 D1 M1 D1 M2 I2 M20
GCA_003358645.1	10	MITEEc1		predicted	mite	124	112.017	0.0	0.794	0.959	5	21	QOOB01000146.1 Escherichia marmotae strain SC331 NODE_32_length_52210_cov_112.017_ID_103, whole genome shotgun sequence	QOOB01000146.1	29657	29780	M28 D1 M5 I1 M26 D1 M29 I1 M5 D1 M28
GCA_003358645.1	11	MITEYpe1		predicted	mite	117	108.926	0.0	0.769	0.951	0	27	QOOB01000016.1 Escherichia marmotae strain SC331 NODE_36_length_41987_cov_108.926_ID_67, whole genome shotgun sequence	QOOB01000016.1	26907	27023	M117
GCA_003358645.1	12	IS640		predicted	insertion sequence	1988	357.589	0	0.981	0.933	0	37	QOOB01000151.1 Escherichia marmotae strain SC331 NODE_40_length_38837_cov_357.589_ID_151, whole genome shotgun sequence	QOOB01000151.1	55	2042	M1988
GCA_003358645.1	13	IS102		predicted	insertion sequence	1053	151.619	0	0.949	0.994	3	51	QOOB01000116.1 Escherichia marmotae strain SC331 NODE_42_length_35552_cov_151.619_ID_93, whole genome shotgun sequence	QOOB01000116.1	7058	8110	M23 D1 M5 I2 M1024
GCA_003358645.1	14	ISEc78		predicted	insertion sequence	2436	107.577	0	0.99	1.0	1	23	QOOB01000160.1 Escherichia marmotae strain SC331 NODE_44_length_33645_cov_107.577_ID_155, whole genome shotgun sequence	QOOB01000160.1	28498	30933	M540 I1 M1896
GCA_003358645.1	15	ISEc38		predicted	insertion sequence	1722	107.577	0	0.951	1.0	0	85	QOOB01000160.1 Escherichia marmotae strain SC331 NODE_44_length_33645_cov_107.577_ID_155, whole genome shotgun sequence	QOOB01000160.1	21593	23314	M1722
GCA_003358645.1	16	MITEEc1		predicted	mite	123	116.339	0.0	0.967	1.0	0	4	QOOB01000205.1 Escherichia marmotae strain SC331 NODE_4_length_183088_cov_116.339_ID_3, whole genome shotgun sequence	QOOB01000205.1	171020	171142	M123
GCA_003358645.1	17	MITEYpe1		predicted	mite	115	116.339	0.0	0.81	0.919	2	20	QOOB01000205.1 Escherichia marmotae strain SC331 NODE_4_length_183088_cov_116.339_ID_3, whole genome shotgun sequence	QOOB01000205.1	151502	151616	M46 D1 M2 I1 M66
GCA_003358645.1	18	IS4		predicted	insertion sequence	1426	126.785	0	0.992	1.0	0	11	QOOB01000027.1 Escherichia marmotae strain SC331 NODE_52_length_26576_cov_126.785_ID_95, whole genome shotgun sequence	QOOB01000027.1	5673	7098	M1426
GCA_003358645.1	19	IS100		predicted	insertion sequence	1954	354.865	0	0.996	0.999	1	6	QOOB01000158.1 Escherichia marmotae strain SC331 NODE_57_length_21606_cov_354.865_ID_125, whole genome shotgun sequence	QOOB01000158.1	780	2733	M163 D1 M1790
GCA_003358645.1	20	ISSfl3		predicted	insertion sequence	2757	1844.89	0	0.918	0.987	36	190	QOOB01000029.1 Escherichia marmotae strain SC331 NODE_88_length_2757_cov_1844.89_ID_499, whole genome shotgun sequence	QOOB01000029.1	1	2757	M188 D1 M2 I1 M136 D2 M1 D1 M209 D1 M6 I1 M102 I1 M2 D1 M65 D1 M4 I1 M235 D5 M1 D2 M2 D3 M2 D10 M697 D5 M1073
GCA_003358665.1	1	MITEYpe1		predicted	mite	123	622.38	0.0	0.805	1.0	0	24	QOOD01000020.1 Escherichia marmotae strain SC329 NODE_16_length_96217_cov_622.38_ID_41, whole genome shotgun sequence	QOOD01000020.1	79352	79474	M123
GCA_003358665.1	2	MITEEc1		predicted	mite	123	568.742	0.0	0.911	1.0	0	11	QOOD01000149.1 Escherichia marmotae strain SC329 NODE_1_length_448215_cov_568.742_ID_7, whole genome shotgun sequence	QOOD01000149.1	68791	68913	M123
GCA_003358665.1	3	MITEEc1		predicted	mite	123	568.742	0.0	0.959	1.0	0	5	QOOD01000149.1 Escherichia marmotae strain SC329 NODE_1_length_448215_cov_568.742_ID_7, whole genome shotgun sequence	QOOD01000149.1	436147	436269	M123
GCA_003358665.1	4	MITEYpe1		predicted	mite	115	568.742	0.0	0.81	0.919	2	20	QOOD01000149.1 Escherichia marmotae strain SC329 NODE_1_length_448215_cov_568.742_ID_7, whole genome shotgun sequence	QOOD01000149.1	416629	416743	M46 D1 M2 I1 M66
GCA_003358665.1	5	MITEEc1		predicted	mite	124	527.821	0.0	0.802	0.959	5	20	QOOD01000065.1 Escherichia marmotae strain SC329 NODE_24_length_56325_cov_527.821_ID_63, whole genome shotgun sequence	QOOD01000065.1	35268	35391	M28 D1 M5 I1 M26 D1 M29 I1 M5 D1 M28
GCA_003358665.1	6	MITEYpe1		predicted	mite	121	514.304	0.0	0.779	0.984	1	26	QOOD01000151.1 Escherichia marmotae strain SC329 NODE_2_length_403599_cov_514.304_ID_61, whole genome shotgun sequence	QOOD01000151.1	11388	11508	M74 I1 M47
GCA_003358665.1	7	IS4		predicted	insertion sequence	1375	1825.44	0	0.991	0.964	0	12	QOOD01000121.1 Escherichia marmotae strain SC329 NODE_50_length_1375_cov_1825.44_ID_647, whole genome shotgun sequence	QOOD01000121.1	1	1375	M1375
GCA_003358665.1	8	ISEch5		predicted	insertion sequence	693	5.405	0	0.878	0.972	3	82	QOOD01000048.1 Escherichia marmotae strain SC329 NODE_59_length_1003_cov_5.40506_ID_139, whole genome shotgun sequence	QOOD01000048.1	1	693	M70 D1 M2 I2 M620
GCA_003358665.1	9	ISErsp1		predicted	insertion sequence	1201	556.767	0	0.892	0.998	2	128	QOOD01000028.1 Escherichia marmotae strain SC329 NODE_5_length_322017_cov_556.767_ID_5, whole genome shotgun sequence	QOOD01000028.1	180508	181708	M1171 D1 M3 I1 M26
GCA_003358665.1	10	MITEEc1		predicted	mite	123	593.816	0.0	0.854	1.0	0	18	QOOD01000027.1 Escherichia marmotae strain SC329 NODE_8_length_199447_cov_593.816_ID_3, whole genome shotgun sequence	QOOD01000027.1	65096	65218	M123
GCA_003358755.1	1	ISEc36		predicted	insertion sequence	1319	967.758	0	0.81	0.998	0	250	QOOG01000026.1 Escherichia marmotae strain SC326 NODE_104_length_1331_cov_967.758_ID_511, whole genome shotgun sequence	QOOG01000026.1	8	1326	M1319
GCA_003358755.1	2	IS629		predicted	insertion sequence	1310	783.249	0	0.966	1.0	0	44	QOOG01000041.1 Escherichia marmotae strain SC326 NODE_105_length_1310_cov_783.249_ID_545, whole genome shotgun sequence	QOOG01000041.1	1	1310	M1310
GCA_003358755.1	3	ISKpn47		predicted	insertion sequence	1316	96.329	0	0.847	0.993	8	194	QOOG01000193.1 Escherichia marmotae strain SC326 NODE_11_length_119979_cov_96.3294_ID_43, whole genome shotgun sequence	QOOG01000193.1	79934	81249	M349 D1 M3 I1 M716 I2 M3 D1 M2 D1 M23 I1 M4 D1 M212
GCA_003358755.1	4	ISEch5		predicted	insertion sequence	695	192.93	0	0.879	0.977	1	83	QOOG01000179.1 Escherichia marmotae strain SC326 NODE_124_length_697_cov_192.93_ID_567, whole genome shotgun sequence	QOOG01000179.1	1	695	M615 I1 M80
GCA_003358755.1	5	MITEYpe1		predicted	mite	117	98.921	0.0	0.769	0.951	0	27	QOOG01000037.1 Escherichia marmotae strain SC326 NODE_13_length_112249_cov_98.9211_ID_33, whole genome shotgun sequence	QOOG01000037.1	97169	97285	M117
GCA_003358755.1	6	MITEYpe1		predicted	mite	123	101.548	0.0	0.805	1.0	0	24	QOOG01000196.1 Escherichia marmotae strain SC326 NODE_17_length_99825_cov_101.548_ID_39, whole genome shotgun sequence	QOOG01000196.1	82965	83087	M123
GCA_003358755.1	7	IS3		predicted	insertion sequence	1258	98.442	0	0.999	1.0	0	1	QOOG01000069.1 Escherichia marmotae strain SC326 NODE_18_length_96833_cov_98.4423_ID_19, whole genome shotgun sequence	QOOG01000069.1	5753	7010	M1258
GCA_003358755.1	8	MITEEc1		predicted	mite	123	99.478	0.0	0.911	1.0	0	11	QOOG01000103.1 Escherichia marmotae strain SC326 NODE_20_length_91936_cov_99.4778_ID_23, whole genome shotgun sequence	QOOG01000103.1	69132	69254	M123
GCA_003358755.1	9	MITEEc1		predicted	mite	123	102.972	0.0	0.878	1.0	0	15	QOOG01000166.1 Escherichia marmotae strain SC326 NODE_21_length_91426_cov_102.972_ID_25, whole genome shotgun sequence	QOOG01000166.1	65107	65229	M123
GCA_003358755.1	10	ISEc1	ISEc7;ISEc2;ISEc6;ISEc4;ISEc3	predicted	insertion sequence	1290	98.144	0	0.957	0.996	5	50	QOOG01000035.1 Escherichia marmotae strain SC326 NODE_33_length_52210_cov_98.1441_ID_99, whole genome shotgun sequence	QOOG01000035.1	920	2209	M20 I2 M2 D1 M1 D1 M265 I1 M1000
GCA_003358755.1	11	MITEEc1		predicted	mite	124	98.144	0.0	0.794	0.959	5	21	QOOG01000035.1 Escherichia marmotae strain SC326 NODE_33_length_52210_cov_98.1441_ID_99, whole genome shotgun sequence	QOOG01000035.1	22430	22553	M28 D1 M5 I1 M29 D1 M26 I1 M5 D1 M28
GCA_003358755.1	12	IS640		predicted	insertion sequence	1988	332.599	0	0.981	0.933	0	37	QOOG01000044.1 Escherichia marmotae strain SC326 NODE_39_length_38458_cov_332.599_ID_229, whole genome shotgun sequence	QOOG01000044.1	55	2042	M1988
GCA_003358755.1	13	IS102		predicted	insertion sequence	1053	127.935	0	0.949	0.994	3	51	QOOG01000102.1 Escherichia marmotae strain SC326 NODE_40_length_35552_cov_127.935_ID_155, whole genome shotgun sequence	QOOG01000102.1	27443	28495	M1024 I2 M5 D1 M23
GCA_003358755.1	14	ISEc78		predicted	insertion sequence	2436	94.014	0	0.99	1.0	1	23	QOOG01000080.1 Escherichia marmotae strain SC326 NODE_42_length_33963_cov_94.0141_ID_151, whole genome shotgun sequence	QOOG01000080.1	28495	30930	M540 I1 M1896
GCA_003358755.1	15	ISEc38		predicted	insertion sequence	1722	94.014	0	0.951	1.0	0	85	QOOG01000080.1 Escherichia marmotae strain SC326 NODE_42_length_33963_cov_94.0141_ID_151, whole genome shotgun sequence	QOOG01000080.1	21590	23311	M1722
GCA_003358755.1	16	MITEEc1		predicted	mite	123	102.18	0.0	0.967	1.0	0	4	QOOG01000132.1 Escherichia marmotae strain SC326 NODE_4_length_183108_cov_102.18_ID_3, whole genome shotgun sequence	QOOG01000132.1	171040	171162	M123
GCA_003358755.1	17	MITEYpe1		predicted	mite	115	102.18	0.0	0.81	0.919	2	20	QOOG01000132.1 Escherichia marmotae strain SC326 NODE_4_length_183108_cov_102.18_ID_3, whole genome shotgun sequence	QOOG01000132.1	151522	151636	M46 D1 M2 I1 M66
GCA_003358755.1	18	IS4		predicted	insertion sequence	1426	111.631	0	0.992	1.0	0	11	QOOG01000133.1 Escherichia marmotae strain SC326 NODE_50_length_26576_cov_111.631_ID_91, whole genome shotgun sequence	QOOG01000133.1	5673	7098	M1426
GCA_003358755.1	19	IS100		predicted	insertion sequence	1954	333.631	0	0.996	0.999	1	6	QOOG01000010.1 Escherichia marmotae strain SC326 NODE_55_length_21606_cov_333.631_ID_121, whole genome shotgun sequence	QOOG01000010.1	780	2733	M163 D1 M1790
GCA_003358755.1	20	ISSfl3		predicted	insertion sequence	2757	1646.52	0	0.918	0.987	36	190	QOOG01000062.1 Escherichia marmotae strain SC326 NODE_86_length_2757_cov_1646.52_ID_493, whole genome shotgun sequence	QOOG01000062.1	1	2757	M188 D1 M2 I1 M136 D2 M1 D1 M209 D1 M6 I1 M102 I1 M2 D1 M65 D1 M4 I1 M235 D5 M1 D2 M2 D3 M2 D10 M697 D5 M1073
GCA_003358775.1	1	MITEYpe1		predicted	mite	123	136.112	0.0	0.805	1.0	0	24	QOOC01000050.1 Escherichia marmotae strain SC330 NODE_17_length_96217_cov_136.112_ID_39, whole genome shotgun sequence	QOOC01000050.1	79352	79474	M123
GCA_003358775.1	2	MITEEc1		predicted	mite	123	129.57	0.0	0.911	1.0	0	11	QOOC01000054.1 Escherichia marmotae strain SC330 NODE_1_length_448159_cov_129.57_ID_7, whole genome shotgun sequence	QOOC01000054.1	68791	68913	M123
GCA_003358775.1	3	MITEEc1		predicted	mite	123	129.57	0.0	0.959	1.0	0	5	QOOC01000054.1 Escherichia marmotae strain SC330 NODE_1_length_448159_cov_129.57_ID_7, whole genome shotgun sequence	QOOC01000054.1	436091	436213	M123
GCA_003358775.1	4	MITEYpe1		predicted	mite	115	129.57	0.0	0.81	0.919	2	20	QOOC01000054.1 Escherichia marmotae strain SC330 NODE_1_length_448159_cov_129.57_ID_7, whole genome shotgun sequence	QOOC01000054.1	416573	416687	M46 D1 M2 I1 M66
GCA_003358775.1	5	MITEEc1		predicted	mite	124	125.229	0.0	0.802	0.959	5	20	QOOC01000004.1 Escherichia marmotae strain SC330 NODE_23_length_56239_cov_125.229_ID_59, whole genome shotgun sequence	QOOC01000004.1	35177	35300	M28 D1 M5 I1 M26 D1 M29 I1 M5 D1 M28
GCA_003358775.1	6	MITEYpe1		predicted	mite	121	122.415	0.0	0.779	0.984	1	26	QOOC01000047.1 Escherichia marmotae strain SC330 NODE_2_length_403588_cov_122.415_ID_57, whole genome shotgun sequence	QOOC01000047.1	11388	11508	M74 I1 M47
GCA_003358775.1	7	IS4		predicted	insertion sequence	1375	407.572	0	0.991	0.964	0	12	QOOC01000009.1 Escherichia marmotae strain SC330 NODE_47_length_1375_cov_407.572_ID_405, whole genome shotgun sequence	QOOC01000009.1	1	1375	M1375
GCA_003358775.1	8	ISErsp1		predicted	insertion sequence	1201	127.992	0	0.892	0.998	2	128	QOOC01000006.1 Escherichia marmotae strain SC330 NODE_5_length_322251_cov_127.992_ID_5, whole genome shotgun sequence	QOOC01000006.1	180508	181708	M1171 D1 M3 I1 M26
GCA_003358775.1	9	MITEEc1		predicted	mite	123	131.152	0.0	0.854	1.0	0	18	QOOC01000063.1 Escherichia marmotae strain SC330 NODE_9_length_199447_cov_131.152_ID_3, whole genome shotgun sequence	QOOC01000063.1	65096	65218	M123
GCA_003793975.1	1	MITEYpe1		predicted	mite	121		0.0	0.779	0.984	1	26	ROBW01000001.1 Escherichia coli strain CVM N17EC1081 SAMN10221481-rid6733813.denovo.01, whole genome shotgun sequence	ROBW01000001.1	255614	255734	M74 I1 M47
GCA_003793975.1	2	MITEEc1		predicted	mite	123		0.0	0.911	1.0	0	11	ROBW01000004.1 Escherichia coli strain CVM N17EC1081 SAMN10221481-rid6733813.denovo.04, whole genome shotgun sequence	ROBW01000004.1	211610	211732	M123
GCA_003793975.1	3	ISEc1	ISEc7;ISEc2;ISEc6;ISEc4;ISEc3	predicted	insertion sequence	1290		0	0.951	0.996	5	58	ROBW01000005.1 Escherichia coli strain CVM N17EC1081 SAMN10221481-rid6733813.denovo.05, whole genome shotgun sequence	ROBW01000005.1	2670	3959	M20 I2 M2 D1 M1 D1 M1128 I1 M137
GCA_003793975.1	4	ISEc1	ISEc7;ISEc2;ISEc6;ISEc4;ISEc3	predicted	insertion sequence	1290		0	0.954	0.999	1	58	ROBW01000005.1 Escherichia coli strain CVM N17EC1081 SAMN10221481-rid6733813.denovo.05, whole genome shotgun sequence	ROBW01000005.1	856	2145	M150 I1 M1140
GCA_003793975.1	5	IS911	ISSHO1	predicted	insertion sequence	1248		0	0.902	0.997	4	118	ROBW01000005.1 Escherichia coli strain CVM N17EC1081 SAMN10221481-rid6733813.denovo.05, whole genome shotgun sequence	ROBW01000005.1	87644	88891	M75 I1 M508 I1 M2 D1 M621 I1 M41
GCA_003793975.1	6	MITEEc1		predicted	mite	124		0.0	0.802	0.959	5	20	ROBW01000005.1 Escherichia coli strain CVM N17EC1081 SAMN10221481-rid6733813.denovo.05, whole genome shotgun sequence	ROBW01000005.1	24207	24330	M28 D1 M5 I1 M29 D1 M26 I1 M5 D1 M28
GCA_003793975.1	7	MITEEc1		predicted	mite	123		0.0	0.862	1.0	0	17	ROBW01000006.1 Escherichia coli strain CVM N17EC1081 SAMN10221481-rid6733813.denovo.06, whole genome shotgun sequence	ROBW01000006.1	65252	65374	M123
GCA_003793975.1	8	ISVsa11		predicted	insertion sequence	1253		0.0	0.713	0.972	32	332	ROBW01000008.1 Escherichia coli strain CVM N17EC1081 SAMN10221481-rid6733813.denovo.08, whole genome shotgun sequence	ROBW01000008.1	12793	14045	M97 D1 M3 I1 M54 D1 M3 I1 M5 I1 M5 D1 M114 D1 M5 I1 M283 D1 M5 I1 M128 D1 M3 I1 M11 I1 M2 D1 M35 I2 M2 D1 M2 D1 M2 I1 M4 D1 M6 I2 M2 I1 M144 D1 M6 I1 M8 I1 M2 I1 M6 D1 M9 D1 M197 I1 M3 D1 M34 D1 M58
GCA_003793975.1	9	MITEEc1		predicted	mite	123		0.0	0.959	1.0	0	5	ROBW01000010.1 Escherichia coli strain CVM N17EC1081 SAMN10221481-rid6733813.denovo.10, whole genome shotgun sequence	ROBW01000010.1	144870	144992	M123
GCA_003793975.1	10	MITEYpe1		predicted	mite	115		0.0	0.81	0.919	2	20	ROBW01000010.1 Escherichia coli strain CVM N17EC1081 SAMN10221481-rid6733813.denovo.10, whole genome shotgun sequence	ROBW01000010.1	125352	125466	M46 D1 M2 I1 M66
GCA_003793975.1	11	IS682		predicted	insertion sequence	2534		0	0.929	0.999	3	178	ROBW01000017.1 Escherichia coli strain CVM N17EC1081 SAMN10221481-rid6733813.denovo.17, whole genome shotgun sequence	ROBW01000017.1	44046	46579	M807 I1 M3 D1 M1654 D1 M68
GCA_003793975.1	12	ISEc18		predicted	insertion sequence	1020		0	0.992	1.0	0	8	ROBW01000017.1 Escherichia coli strain CVM N17EC1081 SAMN10221481-rid6733813.denovo.17, whole genome shotgun sequence	ROBW01000017.1	23573	24592	M1020
GCA_003793975.1	13	ISCfr26		predicted	insertion sequence	1363		0	0.896	0.997	4	138	ROBW01000017.1 Escherichia coli strain CVM N17EC1081 SAMN10221481-rid6733813.denovo.17, whole genome shotgun sequence	ROBW01000017.1	63724	65086	M32 I1 M30 I1 M561 I1 M6 D1 M733
GCA_003793975.1	14	MITEYpe1		predicted	mite	123		0.0	0.805	1.0	0	24	ROBW01000020.1 Escherichia coli strain CVM N17EC1081 SAMN10221481-rid6733813.denovo.20, whole genome shotgun sequence	ROBW01000020.1	79251	79373	M123
GCA_003793975.1	15	IS4		predicted	insertion sequence	1426		0	0.987	1.0	0	18	ROBW01000023.1 Escherichia coli strain CVM N17EC1081 SAMN10221481-rid6733813.denovo.23, whole genome shotgun sequence	ROBW01000023.1	72224	73649	M1426
GCA_003793975.1	16	ISEc5		predicted	insertion sequence	1261		0	0.956	0.977	0	55	ROBW01000030.1 Escherichia coli strain CVM N17EC1081 SAMN10221481-rid6733813.denovo.32, whole genome shotgun sequence	ROBW01000030.1	3161	4421	M1261
GCA_003793975.1	5_3_4	cn_3104_ISEc1		putative	composite transposon	3104		0	0.954	0.999	1	58	ROBW01000005.1 Escherichia coli strain CVM N17EC1081 SAMN10221481-rid6733813.denovo.05, whole genome shotgun sequence	ROBW01000005.1	855	3959
GCA_011751205.1	1	IS4		predicted	insertion sequence	1426		0	0.989	1.0	0	15	JAAJTM010000001.1 Escherichia marmotae strain UMB2500_14 scaffold00001, whole genome shotgun sequence	JAAJTM010000001.1	3323244	3324669	M1426
GCA_011751205.1	2	ISEc1	ISEc7;ISEc2;ISEc6;ISEc4;ISEc3	predicted	insertion sequence	1291		0	0.962	1.0	0	49	JAAJTM010000001.1 Escherichia marmotae strain UMB2500_14 scaffold00001, whole genome shotgun sequence	JAAJTM010000001.1	2213570	2214860	M1291
GCA_011751205.1	3	ISEc5		predicted	insertion sequence	1261		0	0.951	0.977	0	62	JAAJTM010000001.1 Escherichia marmotae strain UMB2500_14 scaffold00001, whole genome shotgun sequence	JAAJTM010000001.1	1402262	1403522	M1261
GCA_011751205.1	4	ISErsp1		predicted	insertion sequence	1198		0	0.883	0.989	13	128	JAAJTM010000001.1 Escherichia marmotae strain UMB2500_14 scaffold00001, whole genome shotgun sequence	JAAJTM010000001.1	3672338	3673535	M168 D4 M517 I2 M5 I2 M1 I3 M473 D1 M3 I1 M26
GCA_011751205.1	5	MITEEc1		predicted	mite	124		0.0	0.802	0.959	5	20	JAAJTM010000001.1 Escherichia marmotae strain UMB2500_14 scaffold00001, whole genome shotgun sequence	JAAJTM010000001.1	1423865	1423988	M28 D1 M5 I1 M29 D1 M26 I1 M5 D1 M28
GCA_011751205.1	6	MITEEc1		predicted	mite	123		0.0	0.87	1.0	0	16	JAAJTM010000001.1 Escherichia marmotae strain UMB2500_14 scaffold00001, whole genome shotgun sequence	JAAJTM010000001.1	4091598	4091720	M123
GCA_011751205.1	7	MITEEc1		predicted	mite	123		0.0	0.911	1.0	0	11	JAAJTM010000001.1 Escherichia marmotae strain UMB2500_14 scaffold00001, whole genome shotgun sequence	JAAJTM010000001.1	487646	487768	M123
GCA_011751205.1	8	MITEEc1		predicted	mite	123		0.0	0.959	1.0	0	5	JAAJTM010000001.1 Escherichia marmotae strain UMB2500_14 scaffold00001, whole genome shotgun sequence	JAAJTM010000001.1	835103	835225	M123
GCA_011751205.1	9	MITEYpe1		predicted	mite	121		0.0	0.779	0.984	1	26	JAAJTM010000001.1 Escherichia marmotae strain UMB2500_14 scaffold00001, whole genome shotgun sequence	JAAJTM010000001.1	2709538	2709658	M74 I1 M47
GCA_011751205.1	10	MITEYpe1		predicted	mite	123		0.0	0.805	1.0	0	24	JAAJTM010000001.1 Escherichia marmotae strain UMB2500_14 scaffold00001, whole genome shotgun sequence	JAAJTM010000001.1	4447961	4448083	M123
GCA_011751205.1	11	MITEYpe1		predicted	mite	115		0.0	0.81	0.919	2	20	JAAJTM010000001.1 Escherichia marmotae strain UMB2500_14 scaffold00001, whole genome shotgun sequence	JAAJTM010000001.1	815585	815699	M46 D1 M2 I1 M66
GCA_011751205.1	12	ISEc13		predicted	insertion sequence	1523		0	0.981	0.983	0	29	JAAJTM010000003.1 Escherichia marmotae strain UMB2500_14 scaffold00003, whole genome shotgun sequence	JAAJTM010000003.1	41990	43512	M1523
GCA_011751205.1	13	ISKpn47		predicted	insertion sequence	1316		0	0.847	0.993	8	194	JAAJTM010000003.1 Escherichia marmotae strain UMB2500_14 scaffold00003, whole genome shotgun sequence	JAAJTM010000003.1	43696	45011	M211 D1 M4 I1 M23 D1 M2 D1 M3 I2 M716 I1 M3 D1 M350
GCA_011751205.1	14	ISKpn28		predicted	insertion sequence	1090		0.0	0.751	0.978	24	251	JAAJTM010000003.1 Escherichia marmotae strain UMB2500_14 scaffold00003, whole genome shotgun sequence	JAAJTM010000003.1	67438	68527	M33 D1 M8 I1 M33 I1 M3 D1 M203 I1 M6 D1 M215 I2 M9 D1 M3 D1 M10 D1 M7 I1 M140 I1 M3 I1 M5 I2 M1 I2 M48 I1 M6 D1 M190 D1 M3 I1 M32 D1 M3 I1 M120
GCA_011751205.1	15	ISVsa11		predicted	insertion sequence	1253		0.0	0.712	0.974	30	335	JAAJTM010000003.1 Escherichia marmotae strain UMB2500_14 scaffold00003, whole genome shotgun sequence	JAAJTM010000003.1	4010	5262	M97 D1 M3 I1 M54 D1 M3 I1 M5 I1 M5 D1 M114 D1 M5 I1 M283 D1 M5 I1 M143 I1 M2 D1 M35 I2 M2 D1 M2 D1 M2 I1 M4 D1 M6 I2 M2 I1 M144 D1 M6 I1 M8 I1 M2 I1 M6 D1 M9 D1 M197 I1 M3 D1 M34 D1 M58
GCA_011751205.1	16	ISEc30		predicted	insertion sequence	728		0.0	0.784	0.945	37	128	JAAJTM010000003.1 Escherichia marmotae strain UMB2500_14 scaffold00003, whole genome shotgun sequence	JAAJTM010000003.1	51885	52612	M54 I1 M193 I4 M1 I1 M1 I1 M1 I5 M175 I2 M3 I1 M1 I3 M6 I1 M2 I2 M126 D1 M5 I1 M17 I3 M1 I10 M107 D1 M33
GCA_011751205.1	17	ISEc30		predicted	insertion sequence	724		0.0	0.785	0.94	37	126	JAAJTM010000003.1 Escherichia marmotae strain UMB2500_14 scaffold00003, whole genome shotgun sequence	JAAJTM010000003.1	56463	57186	M54 I1 M193 I4 M1 I1 M1 I1 M1 I5 M175 I2 M3 I1 M1 I3 M6 I1 M2 I2 M126 D1 M5 I1 M17 I3 M1 I10 M107 D1 M29
GCA_011751205.1	14_13	cn_42710_ISKpn47		putative	composite transposon	42710		0	0.847	0.993	8	194	JAAJTM010000003.1 Escherichia marmotae strain UMB2500_14 scaffold00003, whole genome shotgun sequence	JAAJTM010000003.1	2301	45011
GCA_011751205.1	18_16	cn_3311_ISEc30		putative	composite transposon	3311		0.0	0.784	0.945	37	128	JAAJTM010000003.1 Escherichia marmotae strain UMB2500_14 scaffold00003, whole genome shotgun sequence	JAAJTM010000003.1	49301	52612
GCA_011751205.1	19_16_17	cn_5302_ISEc30		putative	composite transposon	5302		0.0	0.784	0.945	37	128	JAAJTM010000003.1 Escherichia marmotae strain UMB2500_14 scaffold00003, whole genome shotgun sequence	JAAJTM010000003.1	51884	57186
GCA_011751205.1	20_17	cn_1100_ISEc30		putative	composite transposon	1100		0.0	0.785	0.94	37	126	JAAJTM010000003.1 Escherichia marmotae strain UMB2500_14 scaffold00003, whole genome shotgun sequence	JAAJTM010000003.1	56462	57562
GCA_012050705.1	1	ISErsp1		predicted	insertion sequence	1201		0	0.892	0.998	2	128	AARMWB010000001.1 Escherichia coli strain 644129 SAMN10506002-rid6861303.denovo.001, whole genome shotgun sequence	AARMWB010000001.1	177100	178300	M1171 D1 M3 I1 M26
GCA_012050705.1	2	MITEEc1		predicted	mite	123		0.0	0.854	1.0	0	18	AARMWB010000004.1 Escherichia coli strain 644129 SAMN10506002-rid6861303.denovo.004, whole genome shotgun sequence	AARMWB010000004.1	65131	65253	M123
GCA_012050705.1	3	MITEEc1		predicted	mite	123		0.0	0.959	1.0	0	5	AARMWB010000005.1 Escherichia coli strain 644129 SAMN10506002-rid6861303.denovo.005, whole genome shotgun sequence	AARMWB010000005.1	144793	144915	M123
GCA_012050705.1	4	MITEYpe1		predicted	mite	115		0.0	0.81	0.919	2	20	AARMWB010000005.1 Escherichia coli strain 644129 SAMN10506002-rid6861303.denovo.005, whole genome shotgun sequence	AARMWB010000005.1	125275	125389	M46 D1 M2 I1 M66
GCA_012050705.1	5	MITEEc1		predicted	mite	123		0.0	0.911	1.0	0	11	AARMWB010000018.1 Escherichia coli strain 644129 SAMN10506002-rid6861303.denovo.018, whole genome shotgun sequence	AARMWB010000018.1	32509	32631	M123
GCA_012050705.1	6	MITEYpe1		predicted	mite	121		0.0	0.779	0.984	1	26	AARMWB010000032.1 Escherichia coli strain 644129 SAMN10506002-rid6861303.denovo.033, whole genome shotgun sequence	AARMWB010000032.1	11296	11416	M74 I1 M47
GCA_012050705.1	7	MITEYpe1		predicted	mite	123		0.0	0.805	1.0	0	24	AARMWB010000040.1 Escherichia coli strain 644129 SAMN10506002-rid6861303.denovo.041, whole genome shotgun sequence	AARMWB010000040.1	16359	16481	M123
GCA_012050705.1	8	MITEEc1		predicted	mite	124		0.0	0.802	0.959	5	20	AARMWB010000044.1 Escherichia coli strain 644129 SAMN10506002-rid6861303.denovo.046, whole genome shotgun sequence	AARMWB010000044.1	4130	4253	M28 D1 M5 I1 M26 D1 M29 I1 M5 D1 M28
GCA_012207505.1	1	ISEc1	ISEc7;ISEc2;ISEc6;ISEc4;ISEc3	predicted	insertion sequence	1291		0	0.962	1.0	0	49	AARYTU010000001.1 Escherichia coli strain PSU-0676 SAMN08978133-rid6425623.denovo.001, whole genome shotgun sequence	AARYTU010000001.1	3062	4352	M1291
GCA_012207505.1	2	MITEEc1		predicted	mite	123		0.0	0.87	1.0	0	16	AARYTU010000003.1 Escherichia coli strain PSU-0676 SAMN08978133-rid6425623.denovo.003, whole genome shotgun sequence	AARYTU010000003.1	157573	157695	M123
GCA_012207505.1	3	IS100		predicted	insertion sequence	1954		0	0.993	0.999	1	13	AARYTU010000006.1 Escherichia coli strain PSU-0676 SAMN08978133-rid6425623.denovo.006, whole genome shotgun sequence	AARYTU010000006.1	140514	142467	M1790 D1 M163
GCA_012207505.1	4	ISEc31	ISEc67	predicted	insertion sequence	1258		0	0.929	0.998	2	88	AARYTU010000006.1 Escherichia coli strain PSU-0676 SAMN08978133-rid6425623.denovo.006, whole genome shotgun sequence	AARYTU010000006.1	124013	125270	M1128 I1 M3 D1 M126
GCA_012207505.1	5	MITEEc1		predicted	mite	123		0.0	0.959	1.0	0	5	AARYTU010000008.1 Escherichia coli strain PSU-0676 SAMN08978133-rid6425623.denovo.008, whole genome shotgun sequence	AARYTU010000008.1	171441	171563	M123
GCA_012207505.1	6	MITEYpe1		predicted	mite	115		0.0	0.81	0.919	2	20	AARYTU010000008.1 Escherichia coli strain PSU-0676 SAMN08978133-rid6425623.denovo.008, whole genome shotgun sequence	AARYTU010000008.1	151923	152037	M46 D1 M2 I1 M66
GCA_012207505.1	7	MITEYpe1		predicted	mite	123		0.0	0.805	1.0	0	24	AARYTU010000019.1 Escherichia coli strain PSU-0676 SAMN08978133-rid6425623.denovo.019, whole genome shotgun sequence	AARYTU010000019.1	80747	80869	M123
GCA_012207505.1	8	MITEEc1		predicted	mite	123		0.0	0.911	1.0	0	11	AARYTU010000020.1 Escherichia coli strain PSU-0676 SAMN08978133-rid6425623.denovo.020, whole genome shotgun sequence	AARYTU010000020.1	32509	32631	M123
GCA_012207505.1	9	ISEc5		predicted	insertion sequence	1261		0	0.951	0.977	0	62	AARYTU010000027.1 Escherichia coli strain PSU-0676 SAMN08978133-rid6425623.denovo.027, whole genome shotgun sequence	AARYTU010000027.1	64415	65675	M1261
GCA_012207505.1	10	MITEEc1		predicted	mite	124		0.0	0.802	0.959	5	20	AARYTU010000027.1 Escherichia coli strain PSU-0676 SAMN08978133-rid6425623.denovo.027, whole genome shotgun sequence	AARYTU010000027.1	43935	44058	M28 D1 M5 I1 M26 D1 M29 I1 M5 D1 M28
GCA_012207505.1	11	IS4		predicted	insertion sequence	1426		0	0.989	1.0	0	15	AARYTU010000028.1 Escherichia coli strain PSU-0676 SAMN08978133-rid6425623.denovo.028, whole genome shotgun sequence	AARYTU010000028.1	5683	7108	M1426
GCA_012207505.1	12	MITEYpe1		predicted	mite	121		0.0	0.779	0.984	1	26	AARYTU010000031.1 Escherichia coli strain PSU-0676 SAMN08978133-rid6425623.denovo.031, whole genome shotgun sequence	AARYTU010000031.1	11157	11277	M74 I1 M47
GCA_012207505.1	13	ISErsp1		predicted	insertion sequence	1198		0	0.883	0.989	13	128	AARYTU010000032.1 Escherichia coli strain PSU-0676 SAMN08978133-rid6425623.denovo.032, whole genome shotgun sequence	AARYTU010000032.1	20587	21784	M168 D4 M517 I2 M5 I2 M1 I3 M473 D1 M3 I1 M26
GCA_012207505.1	14	ISKpn43		predicted	insertion sequence	1341		0	0.799	0.969	30	245	AARYTU010000041.1 Escherichia coli strain PSU-0676 SAMN08978133-rid6425623.denovo.041, whole genome shotgun sequence	AARYTU010000041.1	19709	21049	M19 D1 M4 I1 M1 I1 M46 I1 M1 I1 M229 I1 M180 D1 M111 D1 M3 I1 M57 I3 M1 I1 M2 I1 M3 I2 M2 I1 M1 I1 M1 I4 M195 D1 M1 D1 M292 I5 M63 I1 M124
GCA_012250685.1	1	MITEEc1		predicted	mite	123		0.0	0.911	1.0	0	11	AASAYA010000011.1 Escherichia coli strain PSU-0449 SAMN08368002-rid7293193.denovo.011, whole genome shotgun sequence	AASAYA010000011.1	32509	32631	M123
GCA_012250685.1	2	MITEEc1		predicted	mite	123		0.0	0.854	1.0	0	18	AASAYA010000013.1 Escherichia coli strain PSU-0449 SAMN08368002-rid7293193.denovo.013, whole genome shotgun sequence	AASAYA010000013.1	65384	65506	M123
GCA_012250685.1	3	MITEYpe1		predicted	mite	123		0.0	0.805	1.0	0	24	AASAYA010000014.1 Escherichia coli strain PSU-0449 SAMN08368002-rid7293193.denovo.014, whole genome shotgun sequence	AASAYA010000014.1	79227	79349	M123
GCA_012250685.1	4	MITEYpe1		predicted	mite	121		0.0	0.779	0.984	1	26	AASAYA010000021.1 Escherichia coli strain PSU-0449 SAMN08368002-rid7293193.denovo.021, whole genome shotgun sequence	AASAYA010000021.1	51753	51873	M47 I1 M74
GCA_012250685.1	5	MITEYpe1		predicted	mite	115		0.0	0.81	0.919	2	20	AASAYA010000029.1 Escherichia coli strain PSU-0449 SAMN08368002-rid7293193.denovo.029, whole genome shotgun sequence	AASAYA010000029.1	33342	33456	M46 D1 M2 I1 M66
GCA_012250685.1	6	ISEc27		predicted	insertion sequence	1319		0	0.857	0.997	2	187	AASAYA010000033.1 Escherichia coli strain PSU-0449 SAMN08368002-rid7293193.denovo.033, whole genome shotgun sequence	AASAYA010000033.1	8522	9840	M967 D1 M2 I1 M349
GCA_012250685.1	7	ISEc11	ISSso1	predicted	insertion sequence	1444		0	0.877	0.988	17	162	AASAYA010000075.1 Escherichia coli strain PSU-0449 SAMN08368002-rid7293193.denovo.075, whole genome shotgun sequence	AASAYA010000075.1	11608	13051	M49 I3 M10 D1 M1 D1 M189 I1 M2 D1 M887 D1 M4 I1 M55 D1 M105 D1 M1 D1 M2 I2 M83 I1 M3 D1 M24 D1 M20
GCA_012250685.1	8	MITEEc1		predicted	mite	124		0.0	0.802	0.959	5	20	AASAYA010000083.1 Escherichia coli strain PSU-0449 SAMN08368002-rid7293193.denovo.084, whole genome shotgun sequence	AASAYA010000083.1	5705	5828	M28 D1 M5 I1 M29 D1 M26 I1 M5 D1 M28
GCA_012250685.1	9	MITEEc1		predicted	mite	123		0.0	0.959	1.0	0	5	AASAYA010000087.1 Escherichia coli strain PSU-0449 SAMN08368002-rid7293193.denovo.088, whole genome shotgun sequence	AASAYA010000087.1	11890	12012	M123
GCA_012250685.1	10	ISErsp1		predicted	insertion sequence	1201		0	0.892	0.998	2	128	AASAYA010000091.1 Escherichia coli strain PSU-0449 SAMN08368002-rid7293193.denovo.093, whole genome shotgun sequence	AASAYA010000091.1	947	2147	M26 I1 M3 D1 M1171
GCA_012250685.1	11	IS100		predicted	insertion sequence	1954		0	0.993	0.999	1	13	AASAYA010000095.1 Escherichia coli strain PSU-0449 SAMN08368002-rid7293193.denovo.097, whole genome shotgun sequence	AASAYA010000095.1	2248	4201	M163 D1 M1790
GCA_012250685.1	12	ISKpn47		predicted	insertion sequence	1316		0	0.844	0.993	8	198	AASAYA010000095.1 Escherichia coli strain PSU-0449 SAMN08368002-rid7293193.denovo.097, whole genome shotgun sequence	AASAYA010000095.1	5632	6947	M350 D1 M3 I1 M716 I2 M3 D1 M2 D1 M23 I1 M4 D1 M211
GCA_012250685.1	13	ISEc11	ISSso1	predicted	insertion sequence	1378		0	0.828	0.945	13	225	AASAYA010000095.1 Escherichia coli strain PSU-0449 SAMN08368002-rid7293193.denovo.097, whole genome shotgun sequence	AASAYA010000095.1	4197	5574	M589 I1 M2 D1 M63 I1 M3 D1 M335 I1 M4 D1 M125 I1 M65 I1 M101 D1 M4 D1 M30 I1 M8 D1 M31 D1 M11
GCA_012250685.1	14_13	cn_3400_ISEc11		putative	composite transposon	3400		0	0.828	0.945	13	225	AASAYA010000095.1 Escherichia coli strain PSU-0449 SAMN08368002-rid7293193.denovo.097, whole genome shotgun sequence	AASAYA010000095.1	2174	5574
GCA_012294685.1	1	MITEEc1		predicted	mite	123		0.0	0.878	1.0	0	15	AASDKV010000012.1 Escherichia coli strain ECOL-18-VL-OH-WA-0026 SAMN11918773-rid7675643.denovo.012, whole genome shotgun sequence	AASDKV010000012.1	36368	36490	M123
GCA_012294685.1	2	MITEYpe1		predicted	mite	123		0.0	0.805	1.0	0	24	AASDKV010000018.1 Escherichia coli strain ECOL-18-VL-OH-WA-0026 SAMN11918773-rid7675643.denovo.018, whole genome shotgun sequence	AASDKV010000018.1	40136	40258	M123
GCA_012294685.1	3	MITEYpe1		predicted	mite	121		0.0	0.779	0.984	1	26	AASDKV010000032.1 Escherichia coli strain ECOL-18-VL-OH-WA-0026 SAMN11918773-rid7675643.denovo.032, whole genome shotgun sequence	AASDKV010000032.1	23170	23290	M47 I1 M74
GCA_012294685.1	4	MITEEc1		predicted	mite	123		0.0	0.902	1.0	0	12	AASDKV010000041.1 Escherichia coli strain ECOL-18-VL-OH-WA-0026 SAMN11918773-rid7675643.denovo.041, whole genome shotgun sequence	AASDKV010000041.1	3915	4037	M123
GCA_012294685.1	5	MITEYpe1		predicted	mite	117		0.0	0.786	0.951	0	25	AASDKV010000050.1 Escherichia coli strain ECOL-18-VL-OH-WA-0026 SAMN11918773-rid7675643.denovo.050, whole genome shotgun sequence	AASDKV010000050.1	23798	23914	M117
GCA_012294685.1	6	MITEEc1		predicted	mite	124		0.0	0.802	0.959	5	20	AASDKV010000065.1 Escherichia coli strain ECOL-18-VL-OH-WA-0026 SAMN11918773-rid7675643.denovo.065, whole genome shotgun sequence	AASDKV010000065.1	7096	7219	M28 D1 M5 I1 M26 D1 M29 I1 M5 D1 M28
GCA_012294685.1	7	MITEEc1		predicted	mite	123		0.0	0.967	1.0	0	4	AASDKV010000101.1 Escherichia coli strain ECOL-18-VL-OH-WA-0026 SAMN11918773-rid7675643.denovo.103, whole genome shotgun sequence	AASDKV010000101.1	11765	11887	M123
GCA_012294685.1	8	ISPeat2		predicted	insertion sequence	1244		0	0.844	0.99	12	183	AASDKV010000117.1 Escherichia coli strain ECOL-18-VL-OH-WA-0026 SAMN11918773-rid7675643.denovo.119, whole genome shotgun sequence	AASDKV010000117.1	554	1797	M50 I1 M14 I2 M18 D1 M1 D2 M370 D1 M3 I1 M180 D1 M3 I1 M332 D1 M3 I1 M264
GCA_012294685.1	9	ISErsp1		predicted	insertion sequence	1117		0	0.942	0.93	1	64	AASDKV010000128.1 Escherichia coli strain ECOL-18-VL-OH-WA-0026 SAMN11918773-rid7675643.denovo.130, whole genome shotgun sequence	AASDKV010000128.1	5584	6700	M200 I1 M269 N0 M648
GCA_012294685.1	10	ISSso4		predicted	insertion sequence	2448		0	0.827	0.923	18	408	AASDKV010000151.1 Escherichia coli strain ECOL-18-VL-OH-WA-0026 SAMN11918773-rid7675643.denovo.153, whole genome shotgun sequence	AASDKV010000151.1	1371	3818	M92 D1 M28 D1 M20 D1 M125 D1 M5 I1 M279 I2 M228 I1 M539 I1 M3 N-5 M303 D1 M3 I1 M39 D4 M20 D1 M359 N-3 M299 I2 M104
GCA_012294685.1	11	IS911	ISSHO1	predicted	insertion sequence	1235		0	0.929	0.988	1	87	AASDKV010000164.1 Escherichia coli strain ECOL-18-VL-OH-WA-0026 SAMN11918773-rid7675643.denovo.166, whole genome shotgun sequence	AASDKV010000164.1	846	2080	M1208 I1 M27
GCA_012294685.1	12	ISSen3	IS100SC	predicted	insertion sequence	1914		0	0.878	0.978	2	232	AASDKV010000179.1 Escherichia coli strain ECOL-18-VL-OH-WA-0026 SAMN11918773-rid7675643.denovo.181, whole genome shotgun sequence	AASDKV010000179.1	1	1914	M385 I1 M3 D1 M1525
GCA_012294685.1	13	ISEc13		predicted	insertion sequence	1496		0	0.983	0.964	1	25	AASDKV010000189.1 Escherichia coli strain ECOL-18-VL-OH-WA-0026 SAMN11918773-rid7675643.denovo.191, whole genome shotgun sequence	AASDKV010000189.1	1	1496	M42 D1 M1453
GCA_012294685.1	14	ISEic2		predicted	insertion sequence	1273		0	0.868	0.965	4	164	AASDKV010000195.1 Escherichia coli strain ECOL-18-VL-OH-WA-0026 SAMN11918773-rid7675643.denovo.197, whole genome shotgun sequence	AASDKV010000195.1	1	1273	M190 D1 M4 I1 M746 I1 M3 D1 M328
GCA_012542455.1	1	MITEEc1		predicted	mite	123		0.0	0.959	1.0	0	5	AASRXE010000003.1 Escherichia coli strain 195605 SAMN06040332-rid6288203.denovo.003, whole genome shotgun sequence	AASRXE010000003.1	190280	190402	M123
GCA_012542455.1	2	MITEYpe1		predicted	mite	115		0.0	0.81	0.919	2	20	AASRXE010000003.1 Escherichia coli strain 195605 SAMN06040332-rid6288203.denovo.003, whole genome shotgun sequence	AASRXE010000003.1	170762	170876	M46 D1 M2 I1 M66
GCA_012542455.1	3	MITEEc1		predicted	mite	123		0.0	0.878	1.0	0	15	AASRXE010000004.1 Escherichia coli strain 195605 SAMN06040332-rid6288203.denovo.004, whole genome shotgun sequence	AASRXE010000004.1	134132	134254	M123
GCA_012542455.1	4	ISVsa11		predicted	insertion sequence	1253		0.0	0.711	0.974	30	337	AASRXE010000009.1 Escherichia coli strain 195605 SAMN06040332-rid6288203.denovo.009, whole genome shotgun sequence	AASRXE010000009.1	145845	147097	M58 D1 M34 D1 M3 I1 M197 D1 M9 D1 M6 I1 M2 I1 M8 I1 M6 D1 M144 I1 M2 I2 M6 D1 M4 I1 M2 D1 M2 D1 M2 I2 M35 D1 M2 I1 M143 I1 M5 D1 M283 I1 M5 D1 M114 D1 M5 I1 M5 I1 M3 D1 M54 I1 M3 D1 M97
GCA_012542455.1	5	MITEYpe1		predicted	mite	121		0.0	0.77	0.984	1	27	AASRXE010000026.1 Escherichia coli strain 195605 SAMN06040332-rid6288203.denovo.027, whole genome shotgun sequence	AASRXE010000026.1	16941	17061	M74 I1 M47
GCA_012542455.1	6	MITEEc1		predicted	mite	123		0.0	0.911	1.0	0	11	AASRXE010000029.1 Escherichia coli strain 195605 SAMN06040332-rid6288203.denovo.030, whole genome shotgun sequence	AASRXE010000029.1	51507	51629	M123
GCA_012542455.1	7	MITEYpe1		predicted	mite	123		0.0	0.805	1.0	0	24	AASRXE010000035.1 Escherichia coli strain 195605 SAMN06040332-rid6288203.denovo.036, whole genome shotgun sequence	AASRXE010000035.1	18263	18385	M123
GCA_012542455.1	8	MITEEc1		predicted	mite	124		0.0	0.802	0.959	5	20	AASRXE010000043.1 Escherichia coli strain 195605 SAMN06040332-rid6288203.denovo.044, whole genome shotgun sequence	AASRXE010000043.1	4150	4273	M28 D1 M5 I1 M26 D1 M29 I1 M5 D1 M28
GCA_012543115.1	1	ISVsa11		predicted	insertion sequence	1253		0.0	0.711	0.974	30	337	AASRYE010000001.1 Escherichia coli strain 195741 SAMN06040033-rid6287883.denovo.01, whole genome shotgun sequence	AASRYE010000001.1	303010	304262	M58 D1 M34 D1 M3 I1 M197 D1 M9 D1 M6 I1 M2 I1 M8 I1 M6 D1 M144 I1 M2 I2 M6 D1 M4 I1 M2 D1 M2 D1 M2 I2 M35 D1 M2 I1 M143 I1 M5 D1 M283 I1 M5 D1 M114 D1 M5 I1 M5 I1 M3 D1 M54 I1 M3 D1 M97
GCA_012543115.1	2	MITEEc1		predicted	mite	123		0.0	0.959	1.0	0	5	AASRYE010000003.1 Escherichia coli strain 195741 SAMN06040033-rid6287883.denovo.03, whole genome shotgun sequence	AASRYE010000003.1	238900	239022	M123
GCA_012543115.1	3	MITEYpe1		predicted	mite	115		0.0	0.81	0.919	2	20	AASRYE010000003.1 Escherichia coli strain 195741 SAMN06040033-rid6287883.denovo.03, whole genome shotgun sequence	AASRYE010000003.1	219382	219496	M46 D1 M2 I1 M66
GCA_012543115.1	4	ISPrre1		predicted	insertion sequence	1248		0	0.842	0.998	3	195	AASRYE010000004.1 Escherichia coli strain 195741 SAMN06040033-rid6287883.denovo.04, whole genome shotgun sequence	AASRYE010000004.1	156362	157609	M1024 D1 M2 I1 M140 I1 M81
GCA_012543115.1	5	MITEEc1		predicted	mite	123		0.0	0.878	1.0	0	15	AASRYE010000006.1 Escherichia coli strain 195741 SAMN06040033-rid6287883.denovo.06, whole genome shotgun sequence	AASRYE010000006.1	134132	134254	M123
GCA_012543115.1	6	MITEYpe1		predicted	mite	123		0.0	0.805	1.0	0	24	AASRYE010000020.1 Escherichia coli strain 195741 SAMN06040033-rid6287883.denovo.20, whole genome shotgun sequence	AASRYE010000020.1	82356	82478	M123
GCA_012543115.1	7	IS640		predicted	insertion sequence	2131		0	0.981	1.0	1	39	AASRYE010000021.1 Escherichia coli strain 195741 SAMN06040033-rid6287883.denovo.21, whole genome shotgun sequence	AASRYE010000021.1	22262	24392	M2080 D1 M50
GCA_012543115.1	8	MITEYpe1		predicted	mite	121		0.0	0.77	0.984	1	27	AASRYE010000024.1 Escherichia coli strain 195741 SAMN06040033-rid6287883.denovo.24, whole genome shotgun sequence	AASRYE010000024.1	17059	17179	M74 I1 M47
GCA_012543115.1	9	MITEEc1		predicted	mite	123		0.0	0.911	1.0	0	11	AASRYE010000028.1 Escherichia coli strain 195741 SAMN06040033-rid6287883.denovo.28, whole genome shotgun sequence	AASRYE010000028.1	51503	51625	M123
GCA_012543115.1	10	MITEEc1		predicted	mite	124		0.0	0.802	0.959	5	20	AASRYE010000039.1 Escherichia coli strain 195741 SAMN06040033-rid6287883.denovo.40, whole genome shotgun sequence	AASRYE010000039.1	4271	4394	M28 D1 M5 I1 M26 D1 M29 I1 M5 D1 M28
GCA_012546135.1	1	ISVsa11		predicted	insertion sequence	1253		0.0	0.714	0.974	30	333	AASSFH010000001.1 Escherichia coli strain 209701 SAMN06030722-rid6285023.denovo.01, whole genome shotgun sequence	AASSFH010000001.1	88092	89344	M97 D1 M3 I1 M54 D1 M3 I1 M5 I1 M5 D1 M114 D1 M5 I1 M283 D1 M5 I1 M143 I1 M2 D1 M35 I2 M2 D1 M2 D1 M2 I1 M4 D1 M6 I2 M2 I1 M144 D1 M6 I1 M8 I1 M2 I1 M6 D1 M9 D1 M197 I1 M3 D1 M34 D1 M58
GCA_012546135.1	2	MITEEc1		predicted	mite	123		0.0	0.894	1.0	0	13	AASSFH010000003.1 Escherichia coli strain 209701 SAMN06030722-rid6285023.denovo.03, whole genome shotgun sequence	AASSFH010000003.1	201184	201306	M123
GCA_012546135.1	3	MITEEc1		predicted	mite	123		0.0	0.87	1.0	0	16	AASSFH010000005.1 Escherichia coli strain 209701 SAMN06030722-rid6285023.denovo.05, whole genome shotgun sequence	AASSFH010000005.1	64869	64991	M123
GCA_012546135.1	4	MITEEc1		predicted	mite	123		0.0	0.967	1.0	0	4	AASSFH010000006.1 Escherichia coli strain 209701 SAMN06030722-rid6285023.denovo.06, whole genome shotgun sequence	AASSFH010000006.1	144692	144814	M123
GCA_012546135.1	5	MITEYpe1		predicted	mite	115		0.0	0.81	0.919	2	20	AASSFH010000006.1 Escherichia coli strain 209701 SAMN06030722-rid6285023.denovo.06, whole genome shotgun sequence	AASSFH010000006.1	125174	125288	M46 D1 M2 I1 M66
GCA_012546135.1	6	ISKpn42		predicted	insertion sequence	1162		0	0.827	0.984	19	184	AASSFH010000010.1 Escherichia coli strain 209701 SAMN06030722-rid6285023.denovo.10, whole genome shotgun sequence	AASSFH010000010.1	71695	72856	M222 I1 M3 I1 M4 D1 M1 D1 M92 I1 M3 D1 M188 D1 M3 I1 M373 D1 M2 D1 M4 I1 M2 I1 M6 D1 M3 I1 M161 I1 M2 D1 M7 D1 M48 D1 M4 I1 M24
GCA_012546135.1	7	MITEYpe1		predicted	mite	117		0.0	0.786	0.951	0	25	AASSFH010000012.1 Escherichia coli strain 209701 SAMN06030722-rid6285023.denovo.12, whole genome shotgun sequence	AASSFH010000012.1	85031	85147	M117
GCA_012546135.1	8	MITEYpe1		predicted	mite	121		0.0	0.782	0.951	5	22	AASSFH010000015.1 Escherichia coli strain 209701 SAMN06030722-rid6285023.denovo.15, whole genome shotgun sequence	AASSFH010000015.1	6609	6729	M33 I1 M5 I1 M3 D2 M31 I1 M47
GCA_012546135.1	9	MITEYpe1		predicted	mite	123		0.0	0.805	1.0	0	24	AASSFH010000017.1 Escherichia coli strain 209701 SAMN06030722-rid6285023.denovo.17, whole genome shotgun sequence	AASSFH010000017.1	16555	16677	M123
GCA_012546135.1	10	IS629		predicted	insertion sequence	1267		0	0.945	0.967	3	67	AASSFH010000021.1 Escherichia coli strain 209701 SAMN06030722-rid6285023.denovo.21, whole genome shotgun sequence	AASSFH010000021.1	39584	40850	M341 I1 M800 I1 M2 I1 M124
GCA_012546135.1	11	ISEc27		predicted	insertion sequence	1319		0	0.838	0.992	8	206	AASSFH010000021.1 Escherichia coli strain 209701 SAMN06030722-rid6285023.denovo.21, whole genome shotgun sequence	AASSFH010000021.1	32096	33414	M349 I1 M2 D1 M452 I1 M1 I1 M2 D2 M375 I1 M131 D1 M3
GCA_012546135.1	12	MITEEc1		predicted	mite	123		0.0	0.927	1.0	0	9	AASSFH010000021.1 Escherichia coli strain 209701 SAMN06030722-rid6285023.denovo.21, whole genome shotgun sequence	AASSFH010000021.1	31633	31755	M123
GCA_012546135.1	13	MITEEc1		predicted	mite	123		0.0	0.943	1.0	0	7	AASSFH010000021.1 Escherichia coli strain 209701 SAMN06030722-rid6285023.denovo.21, whole genome shotgun sequence	AASSFH010000021.1	245	367	M123
GCA_012546135.1	14	ISEc5		predicted	insertion sequence	1261		0	0.956	0.977	0	56	AASSFH010000047.1 Escherichia coli strain 209701 SAMN06030722-rid6285023.denovo.48, whole genome shotgun sequence	AASSFH010000047.1	907	2167	M1261
GCA_012546135.1	15	MITEEc1		predicted	mite	124		0.0	0.794	0.959	5	21	AASSFH010000047.1 Escherichia coli strain 209701 SAMN06030722-rid6285023.denovo.48, whole genome shotgun sequence	AASSFH010000047.1	22367	22490	M28 D1 M5 I1 M29 D1 M26 I1 M5 D1 M28
GCA_012546135.1	16	ISEc17	IS3E	predicted	insertion sequence	1216		0	0.999	0.967	0	1	AASSFH010000081.1 Escherichia coli strain 209701 SAMN06030722-rid6285023.denovo.83, whole genome shotgun sequence	AASSFH010000081.1	1	1216	M1216
GCA_012546355.1	1	ISKpn42		predicted	insertion sequence	1162		0	0.827	0.984	19	184	AASSFA010000004.1 Escherichia coli strain 150966 SAMN06030729-rid6285083.denovo.004, whole genome shotgun sequence	AASSFA010000004.1	108843	110004	M222 I1 M3 I1 M4 D1 M1 D1 M92 I1 M3 D1 M188 D1 M3 I1 M373 D1 M2 D1 M4 I1 M2 I1 M6 D1 M3 I1 M161 I1 M2 D1 M7 D1 M48 D1 M4 I1 M24
GCA_012546355.1	2	MITEEc1		predicted	mite	123		0.0	0.87	1.0	0	16	AASSFA010000005.1 Escherichia coli strain 150966 SAMN06030729-rid6285083.denovo.005, whole genome shotgun sequence	AASSFA010000005.1	64708	64830	M123
GCA_012546355.1	3	MITEEc1		predicted	mite	123		0.0	0.967	1.0	0	4	AASSFA010000007.1 Escherichia coli strain 150966 SAMN06030729-rid6285083.denovo.007, whole genome shotgun sequence	AASSFA010000007.1	144692	144814	M123
GCA_012546355.1	4	MITEYpe1		predicted	mite	115		0.0	0.81	0.919	2	20	AASSFA010000007.1 Escherichia coli strain 150966 SAMN06030729-rid6285083.denovo.007, whole genome shotgun sequence	AASSFA010000007.1	125174	125288	M46 D1 M2 I1 M66
GCA_012546355.1	5	MITEYpe1		predicted	mite	117		0.0	0.786	0.951	0	25	AASSFA010000013.1 Escherichia coli strain 150966 SAMN06030729-rid6285083.denovo.013, whole genome shotgun sequence	AASSFA010000013.1	85031	85147	M117
GCA_012546355.1	6	MITEEc1		predicted	mite	123		0.0	0.894	1.0	0	13	AASSFA010000019.1 Escherichia coli strain 150966 SAMN06030729-rid6285083.denovo.019, whole genome shotgun sequence	AASSFA010000019.1	32509	32631	M123
GCA_012546355.1	7	MITEYpe1		predicted	mite	123		0.0	0.805	1.0	0	24	AASSFA010000021.1 Escherichia coli strain 150966 SAMN06030729-rid6285083.denovo.021, whole genome shotgun sequence	AASSFA010000021.1	16555	16677	M123
GCA_012546355.1	8	IS629		predicted	insertion sequence	1267		0	0.945	0.967	3	67	AASSFA010000025.1 Escherichia coli strain 150966 SAMN06030729-rid6285083.denovo.025, whole genome shotgun sequence	AASSFA010000025.1	28412	29678	M341 I1 M800 I1 M2 I1 M124
GCA_012546355.1	9	ISEc27		predicted	insertion sequence	1319		0	0.838	0.992	8	206	AASSFA010000025.1 Escherichia coli strain 150966 SAMN06030729-rid6285083.denovo.025, whole genome shotgun sequence	AASSFA010000025.1	20924	22242	M349 I1 M2 D1 M452 I1 M1 I1 M2 D2 M375 I1 M131 D1 M3
GCA_012546355.1	10	MITEEc1		predicted	mite	123		0.0	0.927	1.0	0	9	AASSFA010000025.1 Escherichia coli strain 150966 SAMN06030729-rid6285083.denovo.025, whole genome shotgun sequence	AASSFA010000025.1	20461	20583	M123
GCA_012546355.1	11	IS679		predicted	insertion sequence	2704		0	0.963	1.0	0	99	AASSFA010000027.1 Escherichia coli strain 150966 SAMN06030729-rid6285083.denovo.027, whole genome shotgun sequence	AASSFA010000027.1	11944	14647	M2704
GCA_012546355.1	12	MITEYpe1		predicted	mite	121		0.0	0.782	0.951	5	22	AASSFA010000029.1 Escherichia coli strain 150966 SAMN06030729-rid6285083.denovo.029, whole genome shotgun sequence	AASSFA010000029.1	6763	6883	M33 I1 M5 I1 M3 D2 M31 I1 M47
GCA_012546355.1	13	IS4		predicted	insertion sequence	1304		0	0.991	0.913	1	11	AASSFA010000036.1 Escherichia coli strain 150966 SAMN06030729-rid6285083.denovo.036, whole genome shotgun sequence	AASSFA010000036.1	1	1304	M968 D1 M335
GCA_012546355.1	14	ISEc5		predicted	insertion sequence	1261		0	0.956	0.977	0	56	AASSFA010000052.1 Escherichia coli strain 150966 SAMN06030729-rid6285083.denovo.053, whole genome shotgun sequence	AASSFA010000052.1	907	2167	M1261
GCA_012546355.1	15	MITEEc1		predicted	mite	124		0.0	0.794	0.959	5	21	AASSFA010000052.1 Escherichia coli strain 150966 SAMN06030729-rid6285083.denovo.053, whole genome shotgun sequence	AASSFA010000052.1	22367	22490	M28 D1 M5 I1 M29 D1 M26 I1 M5 D1 M28
GCA_012546355.1	16	ISEc17	IS3E	predicted	insertion sequence	1237		0	0.999	0.983	0	1	AASSFA010000062.1 Escherichia coli strain 150966 SAMN06030729-rid6285083.denovo.064, whole genome shotgun sequence	AASSFA010000062.1	11141	12377	M1237
GCA_012546355.1	17	MITEEc1		predicted	mite	123		0.0	0.943	1.0	0	7	AASSFA010000062.1 Escherichia coli strain 150966 SAMN06030729-rid6285083.denovo.064, whole genome shotgun sequence	AASSFA010000062.1	10773	10895	M123
GCA_012816495.1	1	MITEYpe1		predicted	mite	121		0.0	0.779	0.984	1	26	AATIEW010000002.1 Escherichia coli strain SN2N-1 SAMN03570439-rid6153763.denovo.02, whole genome shotgun sequence	AATIEW010000002.1	21124	21244	M74 I1 M47
GCA_012816495.1	2	MITEEc1		predicted	mite	123		0.0	0.959	1.0	0	5	AATIEW010000004.1 Escherichia coli strain SN2N-1 SAMN03570439-rid6153763.denovo.04, whole genome shotgun sequence	AATIEW010000004.1	295935	296057	M123
GCA_012816495.1	3	MITEYpe1		predicted	mite	115		0.0	0.81	0.919	2	20	AATIEW010000004.1 Escherichia coli strain SN2N-1 SAMN03570439-rid6153763.denovo.04, whole genome shotgun sequence	AATIEW010000004.1	276417	276531	M46 D1 M2 I1 M66
GCA_012816495.1	4	MITEEc1		predicted	mite	123		0.0	0.911	1.0	0	11	AATIEW010000005.1 Escherichia coli strain SN2N-1 SAMN03570439-rid6153763.denovo.05, whole genome shotgun sequence	AATIEW010000005.1	235320	235442	M123
GCA_012816495.1	5	MITEEc1		predicted	mite	124		0.0	0.802	0.959	5	20	AATIEW010000007.1 Escherichia coli strain SN2N-1 SAMN03570439-rid6153763.denovo.07, whole genome shotgun sequence	AATIEW010000007.1	223206	223329	M28 D1 M5 I1 M26 D1 M29 I1 M5 D1 M28
GCA_012816495.1	6	MITEEc1		predicted	mite	123		0.0	0.87	1.0	0	16	AATIEW010000008.1 Escherichia coli strain SN2N-1 SAMN03570439-rid6153763.denovo.08, whole genome shotgun sequence	AATIEW010000008.1	134974	135096	M123
GCA_012816495.1	7	IS4		predicted	insertion sequence	1426		0	0.989	1.0	0	15	AATIEW010000009.1 Escherichia coli strain SN2N-1 SAMN03570439-rid6153763.denovo.09, whole genome shotgun sequence	AATIEW010000009.1	5617	7042	M1426
GCA_012816495.1	8	ISErsp1		predicted	insertion sequence	1198		0	0.883	0.989	13	128	AATIEW010000015.1 Escherichia coli strain SN2N-1 SAMN03570439-rid6153763.denovo.15, whole genome shotgun sequence	AATIEW010000015.1	129800	130997	M168 D4 M517 I2 M5 I2 M1 I3 M473 D1 M3 I1 M26
GCA_012816495.1	9	MITEYpe1		predicted	mite	123		0.0	0.805	1.0	0	24	AATIEW010000019.1 Escherichia coli strain SN2N-1 SAMN03570439-rid6153763.denovo.19, whole genome shotgun sequence	AATIEW010000019.1	80940	81062	M123
GCA_012816495.1	10	ISEc1	ISEc7;ISEc2;ISEc6;ISEc4;ISEc3	predicted	insertion sequence	1291		0	0.962	1.0	0	49	AATIEW010000023.1 Escherichia coli strain SN2N-1 SAMN03570439-rid6153763.denovo.23, whole genome shotgun sequence	AATIEW010000023.1	3845	5135	M1291
GCA_012816495.1	11	ISEc5		predicted	insertion sequence	1261		0	0.951	0.977	0	62	AATIEW010000026.1 Escherichia coli strain SN2N-1 SAMN03570439-rid6153763.denovo.26, whole genome shotgun sequence	AATIEW010000026.1	14721	15981	M1261
GCA_012859235.1	1	ISPrre1		predicted	insertion sequence	1248		0	0.839	0.998	3	198	DABECL010000002.1 TPA_asm: Escherichia coli isolate AMC_597 SAMN13024116-rid9657663.denovo.02, whole genome shotgun sequence	DABECL010000002.1	103511	104758	M919 I1 M104 D1 M3 I1 M221
GCA_012859235.1	2	ISEch5		predicted	insertion sequence	704		0	0.878	0.99	1	85	DABECL010000002.1 TPA_asm: Escherichia coli isolate AMC_597 SAMN13024116-rid9657663.denovo.02, whole genome shotgun sequence	DABECL010000002.1	379134	379837	M624 I1 M80
GCA_012859235.1	3	IS100		predicted	insertion sequence	1954		0	0.993	0.999	1	12	DABECL010000003.1 TPA_asm: Escherichia coli isolate AMC_597 SAMN13024116-rid9657663.denovo.03, whole genome shotgun sequence	DABECL010000003.1	22573	24526	M1790 D1 M163
GCA_012859235.1	4	ISKpn47		predicted	insertion sequence	1316		0	0.844	0.993	8	198	DABECL010000003.1 TPA_asm: Escherichia coli isolate AMC_597 SAMN13024116-rid9657663.denovo.03, whole genome shotgun sequence	DABECL010000003.1	19827	21142	M211 D1 M4 I1 M23 D1 M2 D1 M3 I2 M716 I1 M3 D1 M350
GCA_012859235.1	5	ISEc11	ISSso1	predicted	insertion sequence	1378		0	0.828	0.945	13	225	DABECL010000003.1 TPA_asm: Escherichia coli isolate AMC_597 SAMN13024116-rid9657663.denovo.03, whole genome shotgun sequence	DABECL010000003.1	21200	22577	M11 D1 M31 D1 M8 I1 M30 D1 M4 D1 M101 I1 M65 I1 M125 D1 M4 I1 M335 D1 M3 I1 M63 D1 M2 I1 M589
GCA_012859235.1	6	MITEEc1		predicted	mite	123		0.0	0.87	1.0	0	16	DABECL010000006.1 TPA_asm: Escherichia coli isolate AMC_597 SAMN13024116-rid9657663.denovo.06, whole genome shotgun sequence	DABECL010000006.1	133930	134052	M123
GCA_012859235.1	7	MITEEc1		predicted	mite	123		0.0	0.886	1.0	0	14	DABECL010000007.1 TPA_asm: Escherichia coli isolate AMC_597 SAMN13024116-rid9657663.denovo.07, whole genome shotgun sequence	DABECL010000007.1	163157	163279	M123
GCA_012859235.1	8	MITEEc1		predicted	mite	123		0.0	0.967	1.0	0	4	DABECL010000009.1 TPA_asm: Escherichia coli isolate AMC_597 SAMN13024116-rid9657663.denovo.09, whole genome shotgun sequence	DABECL010000009.1	144810	144932	M123
GCA_012859235.1	9	MITEYpe1		predicted	mite	115		0.0	0.81	0.919	2	20	DABECL010000009.1 TPA_asm: Escherichia coli isolate AMC_597 SAMN13024116-rid9657663.denovo.09, whole genome shotgun sequence	DABECL010000009.1	125292	125406	M46 D1 M2 I1 M66
GCA_012859235.1	10	MITEYpe1		predicted	mite	123		0.0	0.805	1.0	0	24	DABECL010000020.1 TPA_asm: Escherichia coli isolate AMC_597 SAMN13024116-rid9657663.denovo.20, whole genome shotgun sequence	DABECL010000020.1	80464	80586	M123
GCA_012859235.1	11	MITEYpe1		predicted	mite	120		0.0	0.779	0.976	2	25	DABECL010000021.1 TPA_asm: Escherichia coli isolate AMC_597 SAMN13024116-rid9657663.denovo.21, whole genome shotgun sequence	DABECL010000021.1	6642	6761	M45 I1 M28 I1 M47
GCA_012859235.1	12	ISEc1	ISEc7;ISEc2;ISEc6;ISEc4;ISEc3	predicted	insertion sequence	1290		0	0.961	0.996	5	45	DABECL010000022.1 TPA_asm: Escherichia coli isolate AMC_597 SAMN13024116-rid9657663.denovo.22, whole genome shotgun sequence	DABECL010000022.1	5898	7187	M20 I2 M2 D1 M1 D1 M265 I1 M1000
GCA_012859235.1	13	MITEEc1		predicted	mite	124		0.0	0.794	0.959	5	21	DABECL010000022.1 TPA_asm: Escherichia coli isolate AMC_597 SAMN13024116-rid9657663.denovo.22, whole genome shotgun sequence	DABECL010000022.1	27401	27524	M28 D1 M5 I1 M29 D1 M26 I1 M5 D1 M28
GCA_012859235.1	14	IS4		predicted	insertion sequence	1426		0	0.987	1.0	0	18	DABECL010000025.1 TPA_asm: Escherichia coli isolate AMC_597 SAMN13024116-rid9657663.denovo.25, whole genome shotgun sequence	DABECL010000025.1	5595	7020	M1426
GCA_012859235.1	15	ISKpn47		predicted	insertion sequence	1316		0	0.846	0.993	8	195	DABECL010000026.1 TPA_asm: Escherichia coli isolate AMC_597 SAMN13024116-rid9657663.denovo.26, whole genome shotgun sequence	DABECL010000026.1	37701	39016	M212 D1 M4 I1 M23 D1 M2 D1 M3 I2 M716 I1 M3 D1 M349
GCA_012859235.1	16	ISEc1	ISEc7;ISEc2;ISEc6;ISEc4;ISEc3	predicted	insertion sequence	1291		0	0.962	1.0	0	49	DABECL010000028.1 TPA_asm: Escherichia coli isolate AMC_597 SAMN13024116-rid9657663.denovo.28, whole genome shotgun sequence	DABECL010000028.1	3681	4971	M1291
GCA_012859235.1	17	ISEc60		predicted	insertion sequence	1293		0	0.984	0.999	0	21	DABECL010000039.1 TPA_asm: Escherichia coli isolate AMC_597 SAMN13024116-rid9657663.denovo.41, whole genome shotgun sequence	DABECL010000039.1	5861	7153	M1293
GCA_012859235.1	18	ISEch14		predicted	insertion sequence	1604		0	0.801	0.952	22	299	DABECL010000039.1 TPA_asm: Escherichia coli isolate AMC_597 SAMN13024116-rid9657663.denovo.41, whole genome shotgun sequence	DABECL010000039.1	30	1633	M43 I3 M699 D1 M2 I1 M25 I1 M1 I1 M3 D2 M45 I1 M6 D1 M68 I1 M4 D1 M169 D1 M2 I1 M58 D1 M3 D1 M3 I1 M2 I1 M55 I1 M4 D1 M360 I1 M43
GCA_012859235.1	17_16	cn_2585_ISEc1		putative	composite transposon	2585		0	0.962	1.0	0	49	DABECL010000028.1 TPA_asm: Escherichia coli isolate AMC_597 SAMN13024116-rid9657663.denovo.28, whole genome shotgun sequence	DABECL010000028.1	3680	6265
GCA_012860695.1	1	MITEYpe1		predicted	mite	121		0.0	0.77	0.984	1	27	DABEFE010000001.1 TPA_asm: Escherichia coli isolate AMC_696 SAMN13024017-rid9662023.denovo.01, whole genome shotgun sequence	DABEFE010000001.1	279633	279753	M74 I1 M47
GCA_012860695.1	2	MITEEc1		predicted	mite	123		0.0	0.911	1.0	0	11	DABEFE010000002.1 TPA_asm: Escherichia coli isolate AMC_696 SAMN13024017-rid9662023.denovo.02, whole genome shotgun sequence	DABEFE010000002.1	4788	4910	M123
GCA_012860695.1	3	MITEEc1		predicted	mite	123		0.0	0.959	1.0	0	5	DABEFE010000002.1 TPA_asm: Escherichia coli isolate AMC_696 SAMN13024017-rid9662023.denovo.02, whole genome shotgun sequence	DABEFE010000002.1	395493	395615	M123
GCA_012860695.1	4	MITEYpe1		predicted	mite	115		0.0	0.81	0.919	2	20	DABEFE010000002.1 TPA_asm: Escherichia coli isolate AMC_696 SAMN13024017-rid9662023.denovo.02, whole genome shotgun sequence	DABEFE010000002.1	375975	376089	M46 D1 M2 I1 M66
GCA_012860695.1	5	ISVsa11		predicted	insertion sequence	1253		0.0	0.711	0.974	30	337	DABEFE010000004.1 TPA_asm: Escherichia coli isolate AMC_696 SAMN13024017-rid9662023.denovo.04, whole genome shotgun sequence	DABEFE010000004.1	302961	304213	M58 D1 M34 D1 M3 I1 M197 D1 M9 D1 M6 I1 M2 I1 M8 I1 M6 D1 M144 I1 M2 I2 M6 D1 M4 I1 M2 D1 M2 D1 M2 I2 M35 D1 M2 I1 M143 I1 M5 D1 M283 I1 M5 D1 M114 D1 M5 I1 M5 I1 M3 D1 M54 I1 M3 D1 M97
GCA_012860695.1	6	MITEEc1		predicted	mite	124		0.0	0.802	0.959	5	20	DABEFE010000005.1 TPA_asm: Escherichia coli isolate AMC_696 SAMN13024017-rid9662023.denovo.05, whole genome shotgun sequence	DABEFE010000005.1	209894	210017	M28 D1 M5 I1 M26 D1 M29 I1 M5 D1 M28
GCA_012860695.1	7	MITEEc1		predicted	mite	123		0.0	0.878	1.0	0	15	DABEFE010000008.1 TPA_asm: Escherichia coli isolate AMC_696 SAMN13024017-rid9662023.denovo.08, whole genome shotgun sequence	DABEFE010000008.1	134410	134532	M123
GCA_012860695.1	8	MITEYpe1		predicted	mite	123		0.0	0.805	1.0	0	24	DABEFE010000017.1 TPA_asm: Escherichia coli isolate AMC_696 SAMN13024017-rid9662023.denovo.17, whole genome shotgun sequence	DABEFE010000017.1	82370	82492	M123
GCA_012860695.1	9	ISEc1	ISEc7;ISEc2;ISEc6;ISEc4;ISEc3	predicted	insertion sequence	1288		0	0.955	0.998	3	55	DABEFE010000036.1 TPA_asm: Escherichia coli isolate AMC_696 SAMN13024017-rid9662023.denovo.38, whole genome shotgun sequence	DABEFE010000036.1	1538	2825	M859 I3 M429
GCA_012860695.1	10	ISEc5		predicted	insertion sequence	1261		0	0.959	0.977	0	52	DABEFE010000036.1 TPA_asm: Escherichia coli isolate AMC_696 SAMN13024017-rid9662023.denovo.38, whole genome shotgun sequence	DABEFE010000036.1	3535	4795	M1261
GCA_012860695.1	11	ISEc5		predicted	insertion sequence	1245		0	0.949	0.964	0	63	DABEFE010000039.1 TPA_asm: Escherichia coli isolate AMC_696 SAMN13024017-rid9662023.denovo.41, whole genome shotgun sequence	DABEFE010000039.1	2076	3320	M1245
GCA_012860695.1	12	ISErsp1		predicted	insertion sequence	1093		0	0.871	0.907	14	129	DABEFE010000045.1 TPA_asm: Escherichia coli isolate AMC_696 SAMN13024017-rid9662023.denovo.47, whole genome shotgun sequence	DABEFE010000045.1	1	1093	M164 I2 M1 I1 M1 I4 M1 I3 M1 I1 M551 D1 M343 D1 M3 I1 M26
GCA_012860695.1	10_9	cn_3258_ISEc1		putative	composite transposon	3258		0	0.955	0.998	3	55	DABEFE010000036.1 TPA_asm: Escherichia coli isolate AMC_696 SAMN13024017-rid9662023.denovo.38, whole genome shotgun sequence	DABEFE010000036.1	1537	4795
GCA_012860695.1	11_10	cn_3258_ISEc5		putative	composite transposon	3258		0	0.959	0.977	0	52	DABEFE010000036.1 TPA_asm: Escherichia coli isolate AMC_696 SAMN13024017-rid9662023.denovo.38, whole genome shotgun sequence	DABEFE010000036.1	1537	4795
GCA_012860695.1	12_11	cn_2269_ISEc5		putative	composite transposon	2269		0	0.949	0.964	0	63	DABEFE010000039.1 TPA_asm: Escherichia coli isolate AMC_696 SAMN13024017-rid9662023.denovo.41, whole genome shotgun sequence	DABEFE010000039.1	2075	4344
GCA_012920285.1	1	ISKpn47		predicted	insertion sequence	1315		0	0.847	0.992	8	194	DABFRW010000001.1 TPA_asm: Escherichia coli isolate AMC_764 SAMN13023949-rid9663193.denovo.01, whole genome shotgun sequence	DABFRW010000001.1	7961	9275	M349 D1 M3 I1 M716 I2 M3 D1 M2 D1 M23 I1 M4 D1 M211
GCA_012920285.1	2	MITEEc1		predicted	mite	123		0.0	0.967	1.0	0	4	DABFRW010000001.1 TPA_asm: Escherichia coli isolate AMC_764 SAMN13023949-rid9663193.denovo.01, whole genome shotgun sequence	DABFRW010000001.1	331081	331203	M123
GCA_012920285.1	3	MITEYpe1		predicted	mite	115		0.0	0.81	0.919	2	20	DABFRW010000001.1 TPA_asm: Escherichia coli isolate AMC_764 SAMN13023949-rid9663193.denovo.01, whole genome shotgun sequence	DABFRW010000001.1	311563	311677	M46 D1 M2 I1 M66
GCA_012920285.1	4	MITEEc1		predicted	mite	123		0.0	0.911	1.0	0	11	DABFRW010000006.1 TPA_asm: Escherichia coli isolate AMC_764 SAMN13023949-rid9663193.denovo.06, whole genome shotgun sequence	DABFRW010000006.1	32509	32631	M123
GCA_012920285.1	5	MITEEc1		predicted	mite	123		0.0	0.878	1.0	0	15	DABFRW010000007.1 TPA_asm: Escherichia coli isolate AMC_764 SAMN13023949-rid9663193.denovo.07, whole genome shotgun sequence	DABFRW010000007.1	64687	64809	M123
GCA_012920285.1	6	MITEYpe1		predicted	mite	123		0.0	0.805	1.0	0	24	DABFRW010000018.1 TPA_asm: Escherichia coli isolate AMC_764 SAMN13023949-rid9663193.denovo.18, whole genome shotgun sequence	DABFRW010000018.1	82655	82777	M123
GCA_012920285.1	7	MITEYpe1		predicted	mite	121		0.0	0.779	0.984	1	26	DABFRW010000021.1 TPA_asm: Escherichia coli isolate AMC_764 SAMN13023949-rid9663193.denovo.21, whole genome shotgun sequence	DABFRW010000021.1	11974	12094	M74 I1 M47
GCA_012920285.1	8	ISEc1	ISEc7;ISEc2;ISEc6;ISEc4;ISEc3	predicted	insertion sequence	1266		0	0.959	0.981	0	52	DABFRW010000022.1 TPA_asm: Escherichia coli isolate AMC_764 SAMN13023949-rid9663193.denovo.22, whole genome shotgun sequence	DABFRW010000022.1	79911	81176	M1266
GCA_012920285.1	9	MITEEc1		predicted	mite	124		0.0	0.802	0.959	5	20	DABFRW010000022.1 TPA_asm: Escherichia coli isolate AMC_764 SAMN13023949-rid9663193.denovo.22, whole genome shotgun sequence	DABFRW010000022.1	59567	59690	M28 D1 M5 I1 M26 D1 M29 I1 M5 D1 M28
GCA_012920285.1	10	ISEc5		predicted	insertion sequence	1261		0	0.95	0.977	0	63	DABFRW010000030.1 TPA_asm: Escherichia coli isolate AMC_764 SAMN13023949-rid9663193.denovo.30, whole genome shotgun sequence	DABFRW010000030.1	84	1344	M1261
GCA_012920285.1	11	IS4		predicted	insertion sequence	1426		0	0.989	1.0	0	15	DABFRW010000034.1 TPA_asm: Escherichia coli isolate AMC_764 SAMN13023949-rid9663193.denovo.34, whole genome shotgun sequence	DABFRW010000034.1	5568	6993	M1426
GCA_012920285.1	12	IS640		predicted	insertion sequence	2120		0	0.984	0.995	10	25	DABFRW010000040.1 TPA_asm: Escherichia coli isolate AMC_764 SAMN13023949-rid9663193.denovo.41, whole genome shotgun sequence	DABFRW010000040.1	13113	15232	M1183 I8 M1 I2 M936
GCA_012920285.1	13	ISEc60		predicted	insertion sequence	1293		0	0.984	0.999	0	21	DABFRW010000040.1 TPA_asm: Escherichia coli isolate AMC_764 SAMN13023949-rid9663193.denovo.41, whole genome shotgun sequence	DABFRW010000040.1	5994	7286	M1293
GCA_012920285.1	14	ISEch14		predicted	insertion sequence	1637		0	0.8	0.972	25	306	DABFRW010000040.1 TPA_asm: Escherichia coli isolate AMC_764 SAMN13023949-rid9663193.denovo.41, whole genome shotgun sequence	DABFRW010000040.1	129	1765	M22 I1 M1 I2 M53 I3 M699 D1 M2 I1 M25 I1 M1 I1 M3 D2 M45 I1 M6 D1 M68 I1 M4 D1 M169 D1 M2 I1 M58 D1 M3 D1 M3 I1 M2 I1 M55 I1 M4 D1 M360 I1 M43
GCA_012920285.1	15	ISSba14		predicted	insertion sequence	3731		0	0.831	0.971	26	605	DABFRW010000053.1 TPA_asm: Escherichia coli isolate AMC_764 SAMN13023949-rid9663193.denovo.55, whole genome shotgun sequence	DABFRW010000053.1	1	3731	M517 D1 M2 I1 M153 D1 M1 D1 M7 I2 M34 D1 M3 I1 M213 I1 M3 D1 M20 D3 M2 I1 M3 I1 M2 I1 M630 I1 M2 D1 M1140 D2 M7 I1 M4 I1 M366 I1 M3 D1 M1 D1 M2 I1 M603
GCA_012920285.1	16	ISEc1	ISEc7;ISEc2;ISEc6;ISEc4;ISEc3	predicted	insertion sequence	1292		0	0.962	0.999	1	48	DABFRW010000056.1 TPA_asm: Escherichia coli isolate AMC_764 SAMN13023949-rid9663193.denovo.58, whole genome shotgun sequence	DABFRW010000056.1	1347	2638	M204 D1 M1087
GCA_012920285.1	17	IS682		predicted	insertion sequence	2385		0	0.92	0.941	2	188	DABFRW010000057.1 TPA_asm: Escherichia coli isolate AMC_764 SAMN13023949-rid9663193.denovo.59, whole genome shotgun sequence	DABFRW010000057.1	107	2491	M1595 D1 M3 I1 M786
GCA_012920285.1	18	ISVsa11		predicted	insertion sequence	1214		0.0	0.709	0.943	30	328	DABFRW010000062.1 TPA_asm: Escherichia coli isolate AMC_764 SAMN13023949-rid9663193.denovo.64, whole genome shotgun sequence	DABFRW010000062.1	1	1214	M37 D1 M34 D1 M3 I1 M197 D1 M9 D1 M6 I1 M2 I1 M8 I1 M6 D1 M144 I1 M2 I2 M6 D1 M4 I1 M2 D1 M2 D1 M2 I2 M35 D1 M2 I1 M143 I1 M5 D1 M283 I1 M5 D1 M114 D1 M5 I1 M5 I1 M3 D1 M54 I1 M3 D1 M79
GCA_012920535.1	1	MITEEc1		predicted	mite	123		0.0	0.894	1.0	0	13	DABFSI010000002.1 TPA_asm: Escherichia coli isolate AMC_136 SAMN13024577-rid9662593.denovo.002, whole genome shotgun sequence	DABFSI010000002.1	202109	202231	M123
GCA_012920535.1	2	ISEc1	ISEc7;ISEc2;ISEc6;ISEc4;ISEc3	predicted	insertion sequence	1291		0	0.957	1.0	0	55	DABFSI010000003.1 TPA_asm: Escherichia coli isolate AMC_136 SAMN13024577-rid9662593.denovo.003, whole genome shotgun sequence	DABFSI010000003.1	16937	18227	M1291
GCA_012920535.1	3	ISEc1	ISEc7;ISEc2;ISEc6;ISEc4;ISEc3	predicted	insertion sequence	1290		0	0.955	0.999	1	57	DABFSI010000004.1 TPA_asm: Escherichia coli isolate AMC_136 SAMN13024577-rid9662593.denovo.004, whole genome shotgun sequence	DABFSI010000004.1	257426	258715	M1016 I1 M274
GCA_012920535.1	4	ISPrre1		predicted	insertion sequence	1248		0	0.842	0.998	3	195	DABFSI010000004.1 TPA_asm: Escherichia coli isolate AMC_136 SAMN13024577-rid9662593.denovo.004, whole genome shotgun sequence	DABFSI010000004.1	173645	174892	M1024 D1 M2 I1 M140 I1 M81
GCA_012920535.1	5	MITEEc1		predicted	mite	124		0.0	0.802	0.959	5	20	DABFSI010000004.1 TPA_asm: Escherichia coli isolate AMC_136 SAMN13024577-rid9662593.denovo.004, whole genome shotgun sequence	DABFSI010000004.1	236890	237013	M28 D1 M5 I1 M26 D1 M29 I1 M5 D1 M28
GCA_012920535.1	6	MITEEc1		predicted	mite	123		0.0	0.87	1.0	0	16	DABFSI010000009.1 TPA_asm: Escherichia coli isolate AMC_136 SAMN13024577-rid9662593.denovo.009, whole genome shotgun sequence	DABFSI010000009.1	133922	134044	M123
GCA_012920535.1	7	MITEEc1		predicted	mite	123		0.0	0.959	1.0	0	5	DABFSI010000014.1 TPA_asm: Escherichia coli isolate AMC_136 SAMN13024577-rid9662593.denovo.014, whole genome shotgun sequence	DABFSI010000014.1	144516	144638	M123
GCA_012920535.1	8	MITEYpe1		predicted	mite	115		0.0	0.81	0.919	2	20	DABFSI010000014.1 TPA_asm: Escherichia coli isolate AMC_136 SAMN13024577-rid9662593.denovo.014, whole genome shotgun sequence	DABFSI010000014.1	124998	125112	M46 D1 M2 I1 M66
GCA_012920535.1	9	MITEYpe1		predicted	mite	123		0.0	0.805	1.0	0	24	DABFSI010000019.1 TPA_asm: Escherichia coli isolate AMC_136 SAMN13024577-rid9662593.denovo.019, whole genome shotgun sequence	DABFSI010000019.1	16660	16782	M123
GCA_012920535.1	10	MITEYpe1		predicted	mite	121		0.0	0.779	0.984	1	26	DABFSI010000021.1 TPA_asm: Escherichia coli isolate AMC_136 SAMN13024577-rid9662593.denovo.021, whole genome shotgun sequence	DABFSI010000021.1	56533	56653	M47 I1 M74
GCA_012920535.1	11	IS30	IS121	predicted	insertion sequence	1221		0	0.998	1.0	0	2	DABFSI010000040.1 TPA_asm: Escherichia coli isolate AMC_136 SAMN13024577-rid9662593.denovo.042, whole genome shotgun sequence	DABFSI010000040.1	5667	6887	M1221
GCA_012920535.1	12	ISKpn47		predicted	insertion sequence	1315		0	0.845	0.994	6	198	DABFSI010000047.1 TPA_asm: Escherichia coli isolate AMC_136 SAMN13024577-rid9662593.denovo.049, whole genome shotgun sequence	DABFSI010000047.1	9965	11279	M349 D1 M3 I1 M716 I2 M3 D1 M2 D1 M239
GCA_012920535.1	13	ISEc37		predicted	insertion sequence	1829		0	0.913	0.998	3	156	DABFSI010000056.1 TPA_asm: Escherichia coli isolate AMC_136 SAMN13024577-rid9662593.denovo.058, whole genome shotgun sequence	DABFSI010000056.1	3898	5726	M1754 D1 M52 I1 M10 D1 M11
GCA_012920535.1	14	ISEc36		predicted	insertion sequence	1319		0	0.809	0.998	0	252	DABFSI010000064.1 TPA_asm: Escherichia coli isolate AMC_136 SAMN13024577-rid9662593.denovo.066, whole genome shotgun sequence	DABFSI010000064.1	602	1920	M1319
GCA_012920535.1	15	IS640		predicted	insertion sequence	2109		0	0.99	0.99	0	22	DABFSI010000074.1 TPA_asm: Escherichia coli isolate AMC_136 SAMN13024577-rid9662593.denovo.076, whole genome shotgun sequence	DABFSI010000074.1	1345	3453	M2109
GCA_012920535.1	16	ISBma3	ISBmu10	predicted	insertion sequence	1375		0.0	0.743	0.91	48	311	DABFSI010000095.1 TPA_asm: Escherichia coli isolate AMC_136 SAMN13024577-rid9662593.denovo.097, whole genome shotgun sequence	DABFSI010000095.1	2	1376	M50 I2 M66 D1 M4 D1 M6 D1 M35 D1 M10 D1 M9 I1 M2 I3 M2 I1 M3 I2 M2 I1 M13 D1 M2 D1 M1 D1 M4 I2 M4 D1 M6 D3 M139 I1 M2 D1 M8 D1 M2 I1 M414 I1 M7 D1 M11 D2 M1 D1 M9 I1 M2 I1 M4 I1 M122 D2 M6 I2 M25 I1 M3 D1 M102 I1 M5 D1 M146 D1 M6 I1 M36 I1 M2 D1 M80
GCA_012920535.1	3_2	cn_1466_ISEc1		putative	composite transposon	1466		0	0.957	1.0	0	55	DABFSI010000003.1 TPA_asm: Escherichia coli isolate AMC_136 SAMN13024577-rid9662593.denovo.003, whole genome shotgun sequence	DABFSI010000003.1	16761	18227
GCA_012920535.1	13_12	cn_1530_ISKpn47		putative	composite transposon	1530		0	0.845	0.994	6	198	DABFSI010000047.1 TPA_asm: Escherichia coli isolate AMC_136 SAMN13024577-rid9662593.denovo.049, whole genome shotgun sequence	DABFSI010000047.1	9964	11494
GCA_013056685.1	1	ISEc1	ISEc7;ISEc2;ISEc6;ISEc4;ISEc3	predicted	insertion sequence	1290		0	0.954	0.999	1	59	AATPVQ010000002.1 Escherichia coli strain PSU-0866 SAMN09954456-rid6549363.denovo.02, whole genome shotgun sequence	AATPVQ010000002.1	256987	258276	M654 I1 M636
GCA_013056685.1	2	ISEc52		predicted	insertion sequence	1256		0.0	0.755	0.966	42	270	AATPVQ010000002.1 Escherichia coli strain PSU-0866 SAMN09954456-rid6549363.denovo.02, whole genome shotgun sequence	AATPVQ010000002.1	173504	174759	M55 D1 M21 D4 M1 D3 M2 D1 M1 D1 M141 D1 M2 I1 M231 I2 M11 I1 M14 D1 M1 D1 M3 D1 M3 I3 M74 D1 M4 D1 M3 I1 M1 I1 M3 I1 M7 D1 M16 I1 M6 D1 M38 D1 M3 I1 M11 D1 M7 I1 M181 D2 M5 I2 M4 I1 M4 D1 M35 I1 M13 D1 M290 I1 M41
GCA_013056685.1	3	MITEEc1		predicted	mite	123		0.0	0.878	1.0	0	15	AATPVQ010000004.1 Escherichia coli strain PSU-0866 SAMN09954456-rid6549363.denovo.04, whole genome shotgun sequence	AATPVQ010000004.1	65437	65559	M123
GCA_013056685.1	4	MITEYpe1		predicted	mite	121		0.0	0.779	0.984	1	26	AATPVQ010000014.1 Escherichia coli strain PSU-0866 SAMN09954456-rid6549363.denovo.14, whole genome shotgun sequence	AATPVQ010000014.1	102089	102209	M47 I1 M74
GCA_013056685.1	5	IS911	ISSHO1	predicted	insertion sequence	1248		0	0.975	0.998	2	29	AATPVQ010000015.1 Escherichia coli strain PSU-0866 SAMN09954456-rid6549363.denovo.15, whole genome shotgun sequence	AATPVQ010000015.1	5060	6307	M41 I1 M582 I1 M625
GCA_013056685.1	6	MITEEc1		predicted	mite	123		0.0	0.902	1.0	0	12	AATPVQ010000015.1 Escherichia coli strain PSU-0866 SAMN09954456-rid6549363.denovo.15, whole genome shotgun sequence	AATPVQ010000015.1	61137	61259	M123
GCA_013056685.1	7	MITEYpe1		predicted	mite	123		0.0	0.805	1.0	0	24	AATPVQ010000020.1 Escherichia coli strain PSU-0866 SAMN09954456-rid6549363.denovo.20, whole genome shotgun sequence	AATPVQ010000020.1	81861	81983	M123
GCA_013056685.1	8	MITEEc1		predicted	mite	123		0.0	0.959	1.0	0	5	AATPVQ010000027.1 Escherichia coli strain PSU-0866 SAMN09954456-rid6549363.denovo.27, whole genome shotgun sequence	AATPVQ010000027.1	53075	53197	M123
GCA_013056685.1	9	MITEYpe1		predicted	mite	115		0.0	0.81	0.919	2	20	AATPVQ010000027.1 Escherichia coli strain PSU-0866 SAMN09954456-rid6549363.denovo.27, whole genome shotgun sequence	AATPVQ010000027.1	33557	33671	M46 D1 M2 I1 M66
GCA_013056685.1	10	IS4		predicted	insertion sequence	1426		0	0.99	1.0	0	14	AATPVQ010000028.1 Escherichia coli strain PSU-0866 SAMN09954456-rid6549363.denovo.28, whole genome shotgun sequence	AATPVQ010000028.1	5573	6998	M1426
GCA_013056685.1	11	ISEc1	ISEc7;ISEc2;ISEc6;ISEc4;ISEc3	predicted	insertion sequence	1291		0	0.951	0.997	4	59	AATPVQ010000039.1 Escherichia coli strain PSU-0866 SAMN09954456-rid6549363.denovo.39, whole genome shotgun sequence	AATPVQ010000039.1	28135	29425	M1266 D1 M1 D1 M2 I2 M20
GCA_013056685.1	12	MITEEc1		predicted	mite	124		0.0	0.794	0.959	5	21	AATPVQ010000039.1 Escherichia coli strain PSU-0866 SAMN09954456-rid6549363.denovo.39, whole genome shotgun sequence	AATPVQ010000039.1	7676	7799	M28 D1 M5 I1 M26 D1 M29 I1 M5 D1 M28
GCA_013056685.1	13	ISEc11	ISSso1	predicted	insertion sequence	1439		0	0.878	0.986	16	161	AATPVQ010000067.1 Escherichia coli strain PSU-0866 SAMN09954456-rid6549363.denovo.69, whole genome shotgun sequence	AATPVQ010000067.1	1	1439	M46 I3 M10 D1 M1 D1 M189 I1 M2 D1 M887 D1 M4 I1 M160 D1 M1 D1 M2 I2 M83 I1 M3 D1 M24 D1 M19
GCA_013062845.1	1	ISEc10		predicted	insertion sequence	2410		0	0.857	0.998	6	339	AATQIB010000001.1 Escherichia coli strain PSU-0848 SAMN09725133-rid6108893.denovo.01, whole genome shotgun sequence	AATQIB010000001.1	8682	11091	M55 I1 M5 D2 M315 I1 M4 D1 M1323 I1 M705
GCA_013062845.1	2	ISEc60		predicted	insertion sequence	1294		0	0.993	1.0	0	9	AATQIB010000001.1 Escherichia coli strain PSU-0848 SAMN09725133-rid6108893.denovo.01, whole genome shotgun sequence	AATQIB010000001.1	276466	277759	M1294
GCA_013062845.1	3	ISKpn34		predicted	insertion sequence	1221		0	0.894	0.998	2	128	AATQIB010000001.1 Escherichia coli strain PSU-0848 SAMN09725133-rid6108893.denovo.01, whole genome shotgun sequence	AATQIB010000001.1	161790	163010	M1205 I1 M2 D1 M13
GCA_013062845.1	4	ISVsa11		predicted	insertion sequence	1253		0.0	0.713	0.974	30	334	AATQIB010000001.1 Escherichia coli strain PSU-0848 SAMN09725133-rid6108893.denovo.01, whole genome shotgun sequence	AATQIB010000001.1	46106	47358	M97 D1 M3 I1 M54 D1 M3 I1 M5 I1 M5 D1 M114 D1 M5 I1 M283 D1 M5 I1 M143 I1 M2 D1 M35 I2 M2 D1 M2 D1 M2 I1 M4 D1 M6 I2 M2 I1 M144 D1 M6 I1 M8 I1 M2 I1 M6 D1 M9 D1 M197 I1 M3 D1 M34 D1 M58
GCA_013062845.1	5	MITEEc1		predicted	mite	123		0.0	0.878	1.0	0	15	AATQIB010000008.1 Escherichia coli strain PSU-0848 SAMN09725133-rid6108893.denovo.08, whole genome shotgun sequence	AATQIB010000008.1	51750	51872	M123
GCA_013062845.1	6	MITEEc1		predicted	mite	123		0.0	0.902	1.0	0	12	AATQIB010000012.1 Escherichia coli strain PSU-0848 SAMN09725133-rid6108893.denovo.12, whole genome shotgun sequence	AATQIB010000012.1	51948	52070	M123
GCA_013062845.1	7	MITEYpe1		predicted	mite	123		0.0	0.805	1.0	0	24	AATQIB010000015.1 Escherichia coli strain PSU-0848 SAMN09725133-rid6108893.denovo.15, whole genome shotgun sequence	AATQIB010000015.1	80797	80919	M123
GCA_013062845.1	8	MITEYpe1		predicted	mite	121		0.0	0.779	0.984	1	26	AATQIB010000019.1 Escherichia coli strain PSU-0848 SAMN09725133-rid6108893.denovo.19, whole genome shotgun sequence	AATQIB010000019.1	11313	11433	M74 I1 M47
GCA_013062845.1	9	ISKpn47		predicted	insertion sequence	1315		0	0.847	0.991	10	192	AATQIB010000020.1 Escherichia coli strain PSU-0848 SAMN09725133-rid6108893.denovo.20, whole genome shotgun sequence	AATQIB010000020.1	50657	51971	M211 D1 M4 I1 M23 D1 M2 D1 M3 I2 M95 D1 M7 I1 M613 I1 M3 D1 M349
GCA_013062845.1	10	MITEEc1		predicted	mite	123		0.0	0.967	1.0	0	4	AATQIB010000024.1 Escherichia coli strain PSU-0848 SAMN09725133-rid6108893.denovo.24, whole genome shotgun sequence	AATQIB010000024.1	53069	53191	M123
GCA_013062845.1	11	MITEYpe1		predicted	mite	115		0.0	0.81	0.919	2	20	AATQIB010000024.1 Escherichia coli strain PSU-0848 SAMN09725133-rid6108893.denovo.24, whole genome shotgun sequence	AATQIB010000024.1	33551	33665	M46 D1 M2 I1 M66
GCA_013062845.1	12	MITEEc1		predicted	mite	124		0.0	0.802	0.959	5	20	AATQIB010000041.1 Escherichia coli strain PSU-0848 SAMN09725133-rid6108893.denovo.41, whole genome shotgun sequence	AATQIB010000041.1	4512	4635	M28 D1 M5 I1 M26 D1 M29 I1 M5 D1 M28
GCA_013062845.1	13	IS4		predicted	insertion sequence	1426		0	0.99	1.0	0	14	AATQIB010000047.1 Escherichia coli strain PSU-0848 SAMN09725133-rid6108893.denovo.47, whole genome shotgun sequence	AATQIB010000047.1	5617	7042	M1426
GCA_013062845.1	14	IS640		predicted	insertion sequence	2130		0	0.989	1.0	0	24	AATQIB010000048.1 Escherichia coli strain PSU-0848 SAMN09725133-rid6108893.denovo.49, whole genome shotgun sequence	AATQIB010000048.1	12193	14322	M2130
GCA_013062845.1	15	ISEc11	ISSso1	predicted	insertion sequence	1360		0	0.886	0.936	10	146	AATQIB010000080.1 Escherichia coli strain PSU-0848 SAMN09725133-rid6108893.denovo.82, whole genome shotgun sequence	AATQIB010000080.1	47	1406	M187 I1 M2 D1 M887 D1 M4 I1 M160 D1 M1 D1 M2 I2 M83 I1 M3 D1 M26
GCA_013062885.1	1	MITEEc1		predicted	mite	123		0.0	0.854	1.0	0	18	AATQIZ010000013.1 Escherichia coli strain PSU-0845 SAMN09725126-rid6108463.denovo.013, whole genome shotgun sequence	AATQIZ010000013.1	65051	65173	M123
GCA_013062885.1	2	MITEEc1		predicted	mite	123		0.0	0.911	1.0	0	11	AATQIZ010000014.1 Escherichia coli strain PSU-0845 SAMN09725126-rid6108463.denovo.014, whole genome shotgun sequence	AATQIZ010000014.1	64908	65030	M123
GCA_013062885.1	3	MITEYpe1		predicted	mite	123		0.0	0.805	1.0	0	24	AATQIZ010000015.1 Escherichia coli strain PSU-0845 SAMN09725126-rid6108463.denovo.015, whole genome shotgun sequence	AATQIZ010000015.1	79099	79221	M123
GCA_013062885.1	4	MITEYpe1		predicted	mite	121		0.0	0.779	0.984	1	26	AATQIZ010000018.1 Escherichia coli strain PSU-0845 SAMN09725126-rid6108463.denovo.018, whole genome shotgun sequence	AATQIZ010000018.1	70051	70171	M47 I1 M74
GCA_013062885.1	5	MITEEc1		predicted	mite	123		0.0	0.959	1.0	0	5	AATQIZ010000025.1 Escherichia coli strain PSU-0845 SAMN09725126-rid6108463.denovo.025, whole genome shotgun sequence	AATQIZ010000025.1	52886	53008	M123
GCA_013062885.1	6	MITEYpe1		predicted	mite	115		0.0	0.81	0.919	2	20	AATQIZ010000025.1 Escherichia coli strain PSU-0845 SAMN09725126-rid6108463.denovo.025, whole genome shotgun sequence	AATQIZ010000025.1	33368	33482	M46 D1 M2 I1 M66
GCA_013062885.1	7	MITEEc1		predicted	mite	124		0.0	0.802	0.959	5	20	AATQIZ010000045.1 Escherichia coli strain PSU-0845 SAMN09725126-rid6108463.denovo.045, whole genome shotgun sequence	AATQIZ010000045.1	4130	4253	M28 D1 M5 I1 M26 D1 M29 I1 M5 D1 M28
GCA_013062885.1	8	ISEc5		predicted	insertion sequence	1256		0	0.952	0.973	5	56	AATQIZ010000064.1 Escherichia coli strain PSU-0845 SAMN09725126-rid6108463.denovo.066, whole genome shotgun sequence	AATQIZ010000064.1	2824	4079	M870 I5 M386
GCA_013063925.1	1	ISPrre1		predicted	insertion sequence	1249		0	0.84	0.998	2	198	AATQJW010000004.1 Escherichia coli strain PSU-0852 SAMN09726408-rid6108113.denovo.04, whole genome shotgun sequence	AATQJW010000004.1	203724	204972	M1024 D1 M3 I1 M221
GCA_013063925.1	2	MITEEc1		predicted	mite	124		0.0	0.802	0.959	5	20	AATQJW010000005.1 Escherichia coli strain PSU-0852 SAMN09726408-rid6108113.denovo.05, whole genome shotgun sequence	AATQJW010000005.1	248424	248547	M28 D1 M5 I1 M26 D1 M29 I1 M5 D1 M28
GCA_013063925.1	3	MITEEc1		predicted	mite	123		0.0	0.967	1.0	0	4	AATQJW010000006.1 Escherichia coli strain PSU-0852 SAMN09726408-rid6108113.denovo.06, whole genome shotgun sequence	AATQJW010000006.1	171213	171335	M123
GCA_013063925.1	4	MITEYpe1		predicted	mite	115		0.0	0.81	0.919	2	20	AATQJW010000006.1 Escherichia coli strain PSU-0852 SAMN09726408-rid6108113.denovo.06, whole genome shotgun sequence	AATQJW010000006.1	151695	151809	M46 D1 M2 I1 M66
GCA_013063925.1	5	MITEEc1		predicted	mite	123		0.0	0.878	1.0	0	15	AATQJW010000009.1 Escherichia coli strain PSU-0852 SAMN09726408-rid6108113.denovo.09, whole genome shotgun sequence	AATQJW010000009.1	36239	36361	M123
GCA_013063925.1	6	MITEYpe1		predicted	mite	121		0.0	0.782	0.951	5	22	AATQJW010000010.1 Escherichia coli strain PSU-0852 SAMN09726408-rid6108113.denovo.10, whole genome shotgun sequence	AATQJW010000010.1	119672	119792	M47 I1 M31 D2 M3 I1 M5 I1 M33
GCA_013063925.1	7	MITEEc1		predicted	mite	123		0.0	0.911	1.0	0	11	AATQJW010000016.1 Escherichia coli strain PSU-0852 SAMN09726408-rid6108113.denovo.16, whole genome shotgun sequence	AATQJW010000016.1	32544	32666	M123
GCA_013063925.1	8	ISVsa11		predicted	insertion sequence	1253		0.0	0.714	0.974	30	333	AATQJW010000025.1 Escherichia coli strain PSU-0852 SAMN09726408-rid6108113.denovo.25, whole genome shotgun sequence	AATQJW010000025.1	50826	52078	M97 D1 M3 I1 M54 D1 M3 I1 M5 I1 M5 D1 M114 D1 M5 I1 M283 D1 M5 I1 M143 I1 M2 D1 M35 I2 M2 D1 M2 D1 M2 I1 M4 D1 M6 I2 M2 I1 M144 D1 M6 I1 M8 I1 M2 I1 M6 D1 M9 D1 M197 I1 M3 D1 M34 D1 M58
GCA_013063925.1	9	ISEc1	ISEc7;ISEc2;ISEc6;ISEc4;ISEc3	predicted	insertion sequence	1291		0	0.96	1.0	0	51	AATQJW010000028.1 Escherichia coli strain PSU-0852 SAMN09726408-rid6108113.denovo.28, whole genome shotgun sequence	AATQJW010000028.1	687	1977	M1291
GCA_013063925.1	10	IS4		predicted	insertion sequence	1425		0	0.989	0.999	1	14	AATQJW010000029.1 Escherichia coli strain PSU-0852 SAMN09726408-rid6108113.denovo.29, whole genome shotgun sequence	AATQJW010000029.1	5435	6859	M1028 I1 M397
GCA_013063925.1	11	MITEYpe1		predicted	mite	117		0.0	0.786	0.951	0	25	AATQJW010000032.1 Escherichia coli strain PSU-0852 SAMN09726408-rid6108113.denovo.32, whole genome shotgun sequence	AATQJW010000032.1	8316	8432	M117
GCA_013063925.1	12	ISSfl3		predicted	insertion sequence	2547		0	0.917	0.91	36	176	AATQJW010000034.1 Escherichia coli strain PSU-0852 SAMN09726408-rid6108113.denovo.34, whole genome shotgun sequence	AATQJW010000034.1	12755	15301	M170 D1 M2 I1 M136 D2 M1 D1 M209 D1 M6 I1 M102 I1 M2 D1 M65 D1 M4 I1 M235 D5 M1 D2 M2 D3 M2 D10 M697 D5 M881
GCA_013063925.1	13	ISCfr14		predicted	insertion sequence	2442		0	0.876	1.0	0	304	AATQJW010000034.1 Escherichia coli strain PSU-0852 SAMN09726408-rid6108113.denovo.34, whole genome shotgun sequence	AATQJW010000034.1	15301	17742	M2442
GCA_013063925.1	14	ISEc36		predicted	insertion sequence	1319		0	0.81	0.998	0	251	AATQJW010000034.1 Escherichia coli strain PSU-0852 SAMN09726408-rid6108113.denovo.34, whole genome shotgun sequence	AATQJW010000034.1	29077	30395	M1319
GCA_013063925.1	15	ISKpn37		predicted	insertion sequence	1242		0	0.923	0.991	11	85	AATQJW010000036.1 Escherichia coli strain PSU-0852 SAMN09726408-rid6108113.denovo.36, whole genome shotgun sequence	AATQJW010000036.1	11867	13108	M76 I1 M1092 I1 M2 I1 M1 I1 M7 I2 M1 I2 M1 I2 M2 I1 M60
GCA_013063925.1	16	ISEch2		predicted	insertion sequence	1445		0	0.773	0.973	39	294	AATQJW010000036.1 Escherichia coli strain PSU-0852 SAMN09726408-rid6108113.denovo.36, whole genome shotgun sequence	AATQJW010000036.1	5982	7426	M100 I1 M3 D1 M2 D1 M9 I1 M117 D2 M2 D1 M3 I1 M2 I1 M4 I1 M38 D1 M2 I1 M3 I1 M73 D1 M2 D1 M2 I2 M23 I1 M1 I2 M2 I1 M1 I1 M17 D1 M8 D6 M674 I1 M1 I1 M2 D1 M2 D1 M161 I1 M13 I2 M3 D1 M2 D1 M4 D1 M149
GCA_013063925.1	17	MITEYpe1		predicted	mite	123		0.0	0.805	1.0	0	24	AATQJW010000038.1 Escherichia coli strain PSU-0852 SAMN09726408-rid6108113.denovo.38, whole genome shotgun sequence	AATQJW010000038.1	19981	20103	M123
GCA_013063925.1	18	ISEc5		predicted	insertion sequence	1261		0	0.953	0.977	0	59	AATQJW010000050.1 Escherichia coli strain PSU-0852 SAMN09726408-rid6108113.denovo.51, whole genome shotgun sequence	AATQJW010000050.1	2029	3289	M1261
GCA_013063985.1	1	ISEch5		predicted	insertion sequence	704		0	0.879	0.99	1	84	AATQKB010000005.1 Escherichia coli strain PSU-0839 SAMN09725131-rid6108133.denovo.005, whole genome shotgun sequence	AATQKB010000005.1	5099	5802	M80 I1 M624
GCA_013063985.1	2	MITEEc1		predicted	mite	123		0.0	0.902	1.0	0	12	AATQKB010000016.1 Escherichia coli strain PSU-0839 SAMN09725131-rid6108133.denovo.016, whole genome shotgun sequence	AATQKB010000016.1	51328	51450	M123
GCA_013063985.1	3	MITEYpe1		predicted	mite	123		0.0	0.805	1.0	0	24	AATQKB010000017.1 Escherichia coli strain PSU-0839 SAMN09725131-rid6108133.denovo.017, whole genome shotgun sequence	AATQKB010000017.1	81974	82096	M123
GCA_013063985.1	4	MITEYpe1		predicted	mite	121		0.0	0.779	0.984	1	26	AATQKB010000018.1 Escherichia coli strain PSU-0839 SAMN09725131-rid6108133.denovo.018, whole genome shotgun sequence	AATQKB010000018.1	69843	69963	M47 I1 M74
GCA_013063985.1	5	MITEEc1		predicted	mite	123		0.0	0.878	1.0	0	15	AATQKB010000022.1 Escherichia coli strain PSU-0839 SAMN09725131-rid6108133.denovo.022, whole genome shotgun sequence	AATQKB010000022.1	36813	36935	M123
GCA_013063985.1	6	MITEEc1		predicted	mite	123		0.0	0.959	1.0	0	5	AATQKB010000028.1 Escherichia coli strain PSU-0839 SAMN09725131-rid6108133.denovo.028, whole genome shotgun sequence	AATQKB010000028.1	52935	53057	M123
GCA_013063985.1	7	MITEYpe1		predicted	mite	115		0.0	0.81	0.919	2	20	AATQKB010000028.1 Escherichia coli strain PSU-0839 SAMN09725131-rid6108133.denovo.028, whole genome shotgun sequence	AATQKB010000028.1	33417	33531	M46 D1 M2 I1 M66
GCA_013063985.1	8	MITEEc1		predicted	mite	124		0.0	0.794	0.959	5	21	AATQKB010000029.1 Escherichia coli strain PSU-0839 SAMN09725131-rid6108133.denovo.029, whole genome shotgun sequence	AATQKB010000029.1	43802	43925	M28 D1 M5 I1 M26 D1 M29 I1 M5 D1 M28
GCA_013063985.1	9	ISEc52		predicted	insertion sequence	1256		0.0	0.754	0.966	42	271	AATQKB010000049.1 Escherichia coli strain PSU-0839 SAMN09725131-rid6108133.denovo.049, whole genome shotgun sequence	AATQKB010000049.1	701	1956	M55 D1 M21 D4 M1 D3 M2 D1 M1 D1 M141 D1 M2 I1 M231 I2 M11 I1 M14 D1 M1 D1 M3 D1 M3 I3 M74 D1 M4 D1 M3 I1 M1 I1 M3 I1 M7 D1 M16 I1 M6 D1 M38 D1 M3 I1 M11 D1 M7 I1 M181 D2 M5 I2 M4 I1 M4 D1 M35 I1 M13 D1 M290 I1 M41
GCA_013063985.1	10	IS4		predicted	insertion sequence	1426		0	0.99	1.0	0	14	AATQKB010000057.1 Escherichia coli strain PSU-0839 SAMN09725131-rid6108133.denovo.057, whole genome shotgun sequence	AATQKB010000057.1	5593	7018	M1426
GCA_013063985.1	11	IS629		predicted	insertion sequence	1309		0	0.936	0.999	1	83	AATQKB010000066.1 Escherichia coli strain PSU-0839 SAMN09725131-rid6108133.denovo.066, whole genome shotgun sequence	AATQKB010000066.1	11394	12702	M1238 I1 M71
GCA_013063985.1	12	Tn1000	Tn gamma delta	predicted	unit transposon	5980		0	1.0	1.0	1	1	AATQKB010000072.1 Escherichia coli strain PSU-0839 SAMN09725131-rid6108133.denovo.072, whole genome shotgun sequence	AATQKB010000072.1	1323	7302	M3888 I1 M2092
GCA_013063985.1	13	IS911	ISSHO1	predicted	insertion sequence	1248		0	0.975	0.998	2	29	AATQKB010000073.1 Escherichia coli strain PSU-0839 SAMN09725131-rid6108133.denovo.073, whole genome shotgun sequence	AATQKB010000073.1	3030	4277	M41 I1 M582 I1 M625
GCA_013063985.1	14	ISShdy1	ISSdy1	predicted	insertion sequence	1666		0	0.995	1.0	0	8	AATQKB010000074.1 Escherichia coli strain PSU-0839 SAMN09725131-rid6108133.denovo.075, whole genome shotgun sequence	AATQKB010000074.1	2693	4358	M1666
GCA_013063985.1	15	ISEc1	ISEc7;ISEc2;ISEc6;ISEc4;ISEc3	predicted	insertion sequence	1291		0	0.951	0.997	4	60	AATQKB010000093.1 Escherichia coli strain PSU-0839 SAMN09725131-rid6108133.denovo.095, whole genome shotgun sequence	AATQKB010000093.1	1104	2394	M20 I2 M2 D1 M1 D1 M1266
GCA_013363435.1	1	MITEEc1		predicted	mite	123	406.383	0.0	0.959	1.0	0	5	JABXGM010000011.1 Escherichia marmotae strain E690 NODE_11_length_156964_cov_406.383263, whole genome shotgun sequence	JABXGM010000011.1	11961	12083	M123
GCA_013363435.1	2	MITEYpe1		predicted	mite	115	406.383	0.0	0.81	0.919	2	20	JABXGM010000011.1 Escherichia marmotae strain E690 NODE_11_length_156964_cov_406.383263, whole genome shotgun sequence	JABXGM010000011.1	31486	31600	M66 I1 M2 D1 M46
GCA_013363435.1	3	ISEc17	IS3E	predicted	insertion sequence	1258	292.211	0	0.998	1.0	0	2	JABXGM010000001.1 Escherichia marmotae strain E690 NODE_1_length_637516_cov_292.210759, whole genome shotgun sequence	JABXGM010000001.1	569978	571235	M1258
GCA_013363435.1	4	ISSen4	ISEc34;IS1222SC	predicted	insertion sequence	1221	292.211	0	0.998	1.0	0	3	JABXGM010000001.1 Escherichia marmotae strain E690 NODE_1_length_637516_cov_292.210759, whole genome shotgun sequence	JABXGM010000001.1	567978	569198	M1221
GCA_013363435.1	5	MITEYpe1		predicted	mite	123	453.97	0.0	0.805	1.0	0	24	JABXGM010000019.1 Escherichia marmotae strain E690 NODE_21_length_97944_cov_453.969540, whole genome shotgun sequence	JABXGM010000019.1	16766	16888	M123
GCA_013363435.1	6	MITEYpe1		predicted	mite	121	315.909	0.0	0.779	0.984	1	26	JABXGM010000020.1 Escherichia marmotae strain E690 NODE_23_length_88504_cov_315.909383, whole genome shotgun sequence	JABXGM010000020.1	77094	77214	M47 I1 M74
GCA_013363435.1	7	ISEc1	ISEc7;ISEc2;ISEc6;ISEc4;ISEc3	predicted	insertion sequence	1290	343.12	0	0.955	0.996	5	53	JABXGM010000023.1 Escherichia marmotae strain E690 NODE_29_length_53353_cov_343.120354, whole genome shotgun sequence	JABXGM010000023.1	1556	2845	M20 I2 M2 D1 M1 D1 M1128 I1 M137
GCA_013363435.1	8	MITEEc1		predicted	mite	124	343.12	0.0	0.802	0.959	5	20	JABXGM010000023.1 Escherichia marmotae strain E690 NODE_29_length_53353_cov_343.120354, whole genome shotgun sequence	JABXGM010000023.1	23202	23325	M28 D1 M5 I1 M29 D1 M26 I1 M5 D1 M28
GCA_013363435.1	9	MITEEc1		predicted	mite	123	424.534	0.0	0.911	1.0	0	11	JABXGM010000003.1 Escherichia marmotae strain E690 NODE_3_length_270278_cov_424.534295, whole genome shotgun sequence	JABXGM010000003.1	201344	201466	M123
GCA_013363435.1	10	MITEEc1		predicted	mite	123	459.077	0.0	0.878	1.0	0	15	JABXGM010000004.1 Escherichia marmotae strain E690 NODE_4_length_250107_cov_459.077223, whole genome shotgun sequence	JABXGM010000004.1	156054	156176	M123
GCA_013363435.1	11	IS4		predicted	insertion sequence	1426	368.2	0	0.99	1.0	0	14	JABXGM010000006.1 Escherichia marmotae strain E690 NODE_6_length_209797_cov_368.199948, whole genome shotgun sequence	JABXGM010000006.1	120649	122074	M1426
GCA_013368815.2	1	IS100		predicted	insertion sequence	1909	163.8	0	0.994	0.976	1	11	JABWNW020000104.1 Escherichia sp. 12.2610 MOD1-EC7075_104_length_1909_cov_163.8, whole genome shotgun sequence	JABWNW020000104.1	1	1909	M1790 D1 M118
GCA_013368815.2	2	MITEYpe1		predicted	mite	121	47.7	0.0	0.779	0.984	1	26	JABWNW020000011.1 Escherichia sp. 12.2610 MOD1-EC7075_11_length_111732_cov_47.7, whole genome shotgun sequence	JABWNW020000011.1	104975	105095	M47 I1 M74
GCA_013368815.2	3	MITEEc1		predicted	mite	123	53.9	0.0	0.878	1.0	0	15	JABWNW020000014.1 Escherichia sp. 12.2610 MOD1-EC7075_14_length_99618_cov_53.9, whole genome shotgun sequence	JABWNW020000014.1	34442	34564	M123
GCA_013368815.2	4	MITEYpe1		predicted	mite	123	57.7	0.0	0.805	1.0	0	24	JABWNW020000015.1 Escherichia sp. 12.2610 MOD1-EC7075_15_length_98895_cov_57.7, whole genome shotgun sequence	JABWNW020000015.1	16620	16742	M123
GCA_013368815.2	5	MITEEc1		predicted	mite	123	54.7	0.0	0.902	1.0	0	12	JABWNW020000016.1 Escherichia sp. 12.2610 MOD1-EC7075_16_length_97658_cov_54.7, whole genome shotgun sequence	JABWNW020000016.1	32612	32734	M123
GCA_013368815.2	6	IS911	ISSHO1	predicted	insertion sequence	1256	48.0	0.0	0.748	0.966	42	279	JABWNW020000001.1 Escherichia sp. 12.2610 MOD1-EC7075_1_length_214909_cov_48.0, whole genome shotgun sequence	JABWNW020000001.1	82841	84096	M41 I1 M290 D1 M13 I1 M35 D1 M4 I1 M4 I2 M5 D2 M181 I1 M7 D1 M11 I1 M3 D1 M61 D1 M7 I1 M54 I1 M1 I1 M2 I1 M2 D1 M3 D1 M1 D1 M21 I3 M3 D1 M3 D1 M1 D1 M14 I1 M11 I2 M261 I1 M4 D1 M114 D1 M4 D1 M2 D2 M1 D4 M1 D1 M12 D1 M55
GCA_013368815.2	7	MITEEc1		predicted	mite	123	53.3	0.0	0.959	1.0	0	5	JABWNW020000027.1 Escherichia sp. 12.2610 MOD1-EC7075_27_length_65262_cov_53.3, whole genome shotgun sequence	JABWNW020000027.1	53192	53314	M123
GCA_013368815.2	8	MITEYpe1		predicted	mite	115	53.3	0.0	0.81	0.919	2	20	JABWNW020000027.1 Escherichia sp. 12.2610 MOD1-EC7075_27_length_65262_cov_53.3, whole genome shotgun sequence	JABWNW020000027.1	33674	33788	M46 D1 M2 I1 M66
GCA_013368815.2	9	ISEc45		predicted	insertion sequence	1370	70.8	0	0.987	0.947	0	18	JABWNW020000034.1 Escherichia sp. 12.2610 MOD1-EC7075_34_length_44285_cov_70.8, whole genome shotgun sequence	JABWNW020000034.1	21193	22562	M1370
GCA_013368815.2	10	ISPrre1		predicted	insertion sequence	1250	70.8	0	0.838	0.998	3	200	JABWNW020000034.1 Escherichia sp. 12.2610 MOD1-EC7075_34_length_44285_cov_70.8, whole genome shotgun sequence	JABWNW020000034.1	19944	21193	M221 I1 M3 D1 M11 D1 M1013
GCA_013368815.2	11	ISKpn47		predicted	insertion sequence	1301	94.9	0	0.835	0.982	22	196	JABWNW020000048.1 Escherichia sp. 12.2610 MOD1-EC7075_48_length_32457_cov_94.9, whole genome shotgun sequence	JABWNW020000048.1	31157	32457	M164 I1 M118 I3 M1 I2 M1 I2 M6 I2 M1 I2 M2 I1 M1 I1 M517 I1 M2 D1 M135 I1 M3 D1 M51 D1 M5 I1 M40 D1 M2 I1 M248
GCA_013368815.2	12	IS4		predicted	insertion sequence	1426	52.7	0	0.99	1.0	0	14	JABWNW020000051.1 Escherichia sp. 12.2610 MOD1-EC7075_51_length_29356_cov_52.7, whole genome shotgun sequence	JABWNW020000051.1	5485	6910	M1426
GCA_013368815.2	13	IS911	ISSHO1	predicted	insertion sequence	1248	56.1	0	0.975	0.998	2	29	JABWNW020000053.1 Escherichia sp. 12.2610 MOD1-EC7075_53_length_27403_cov_56.1, whole genome shotgun sequence	JABWNW020000053.1	4011	5258	M41 I1 M582 I1 M625
GCA_013368815.2	14	MITEEc1		predicted	mite	124	52.3	0.0	0.794	0.959	5	21	JABWNW020000056.1 Escherichia sp. 12.2610 MOD1-EC7075_56_length_24887_cov_52.3, whole genome shotgun sequence	JABWNW020000056.1	20552	20675	M28 D1 M5 I1 M29 D1 M26 I1 M5 D1 M28
GCA_013368835.2	1	MITEYpe1		predicted	mite	121	70.6	0.0	0.779	0.984	1	26	JABWNZ020000010.1 Escherichia sp. 11.1596 MOD1-EC7064_10_length_111820_cov_70.6, whole genome shotgun sequence	JABWNZ020000010.1	6638	6758	M74 I1 M47
GCA_013368835.2	2	MITEYpe1		predicted	mite	123	74.0	0.0	0.805	1.0	0	24	JABWNZ020000014.1 Escherichia sp. 11.1596 MOD1-EC7064_14_length_98895_cov_74.0, whole genome shotgun sequence	JABWNZ020000014.1	82154	82276	M123
GCA_013368835.2	3	MITEEc1		predicted	mite	123	74.1	0.0	0.902	1.0	0	12	JABWNZ020000017.1 Escherichia sp. 11.1596 MOD1-EC7064_17_length_97675_cov_74.1, whole genome shotgun sequence	JABWNZ020000017.1	64942	65064	M123
GCA_013368835.2	4	MITEEc1		predicted	mite	123	73.1	0.0	0.959	1.0	0	5	JABWNZ020000002.1 Escherichia sp. 11.1596 MOD1-EC7064_2_length_333353_cov_73.1, whole genome shotgun sequence	JABWNZ020000002.1	321283	321405	M123
GCA_013368835.2	5	MITEYpe1		predicted	mite	115	73.1	0.0	0.81	0.919	2	20	JABWNZ020000002.1 Escherichia sp. 11.1596 MOD1-EC7064_2_length_333353_cov_73.1, whole genome shotgun sequence	JABWNZ020000002.1	301765	301879	M46 D1 M2 I1 M66
GCA_013368835.2	6	ISKpn47		predicted	insertion sequence	1301	159.1	0	0.835	0.982	22	196	JABWNZ020000036.1 Escherichia sp. 11.1596 MOD1-EC7064_36_length_32457_cov_159.1, whole genome shotgun sequence	JABWNZ020000036.1	21328	22628	M248 I1 M2 D1 M40 I1 M5 D1 M51 D1 M3 I1 M135 D1 M2 I1 M517 I1 M1 I1 M2 I2 M1 I2 M6 I2 M1 I2 M1 I3 M118 I1 M164
[truncated: 925 more rows]
