# Supplementary material for: Genomic dissection of Escherichia marmotae provides insights into diversity and pathogenic potential
Source: ISME Commun. 2024 Oct 25;4(1):ycae126. doi: 10.1093/ismeco/ycae126 (PMC11546641; doi:10.1093/ismeco/ycae126)
Supplement: Table_S6_reference_plasmid_predictions_ycae126 [file table_s6_reference_plasmid_predictions_ycae126.xlsx]

## Sheet: Tabelle1
Supplemental Table S6: reference plasmid prediction for AMR-gene carrying plasmids of 12 E. marmotae isolates using plasmidID and plasmidblaster.
		plasmidID							plasmidblaster
Sample ID	Genome name	Plasmid reference ID	Length [bp]	Species	Description	Fraction covered	Contig number	Comment	Plasmid reference ID	Length [bp]	Species	Description	Coverage	Ssumwidth	Involved contigs	Count involved contigs	Count alignments	Summed bitscore	AMR genes	Count AMR genes	Comment
GCA_002573245.1	12b_Esco_HA-NL	NZ_CP029903.1	88544	Salmonella enterica	enterica subsp. enterica serovar Typhi strain 311189_268103 plasmid pk88, complete sequence	1.02	[56, 57, 59]	antibiotic resistance gene on contig 56	NZ_MN915013.1	141890	Escherichia coli	Escherichia coli strain TD-33 plasmid pNDM-TD33, complete sequence	1.0102050884488	143338	MPIB01000006.1	1	14	248724	blaCTX-M-15;blaTEM-1	2
		NZ_CP043409.1	5164	Escherichia coli	coli strain NMBU-W13E19 plasmid pNMBU-W13E19_03, complete sequence	1.00	[28]		NZ_AP022099.1	5344	Escherichia coli	Escherichia coli strain WP4-S18-ESBL-09 plasmid pWP4-S18-ESBL-09_1, complete sequence	1.00505239520958	5371	MPIB01000035.1;MPIB01000036.1	2	3	6467		0
		NC_008487.1	4091	Escherichia coli	coli plasmid pMG828-2, complete sequence	1.00	[30]		NZ_CP070143.1	5183	Escherichia coli	Escherichia coli strain FDAARGOS_1281 plasmid unnamed11	0.999614123094733	5181	MPIB01000034.1	1	2	9303		0
		NZ_CP023833.1	4072	Escherichia coli	coli strain 4/4 plasmid p4_4.7, complete sequence	1.00	[29]		CP055674.1	3126	Escherichia coli	Escherichia coli strain RHB30-C19 plasmid pRHB30-C19_6, complete sequence	0.991682661548305	3100	MPIB01000030.1	1	1	5710		0
		CP055674.1	3126	Escherichia coli	coli strain RHB30-C19 plasmid pRHB30-C19_6, complete sequence	1.02	[24]		NZ_CP060657.1	3076	Citrobacter freundii	Citrobacter freundii strain MGH283 plasmid unnamed3, complete sequence	0.97334200260078	2994	MPIB01000026.1	1	1	4964		0
		NZ_CP060657.1	3076	Citrobacter freundii	freundii strain MGH283 plasmid unnamed3, complete sequence	1.00	[19]		NZ_CP036144.1	1596	Bacillus mycoides	Bacillus mycoides strain JAS85/1 plasmid unnamed8	0.969924812030075	1548	MPIB01000051.1	1	1	1018		0
		NZ_MT230244.1	2453	Escherichia coli	coli strain E. coli UB-ESBL258 plasmid pESBL258, complete sequence	0.81	[57, 59]		NZ_CP053575.1	91378	Citrobacter sp.	Citrobacter sp. TSA-1 plasmid unnamed2, complete sequence	0.841230930858631	76870	MPIB01000020.1	1	19	67693		0
GCA_002573255.1	12_Esco_HA-NL	NZ_CP029903.1	88544	Salmonella enterica	enterica subsp. enterica serovar Typhi strain 311189_268103 plasmid pk88, complete sequence	1.02	[8, 39, 40, 51]	antibiotic resistance gene on contig 8	NZ_MN915013.1	141890	Escherichia coli	Escherichia coli strain TD-33 plasmid pNDM-TD33, complete sequence	1.01065614208189	143402	MPIA01000016.1	1	12	248826	blaCTX-M-15;blaTEM-1	2
		NZ_CP043409.1	5164	Escherichia coli	coli strain NMBU-W13E19 plasmid pNMBU-W13E19_03, complete sequence	1.00	[18]		NZ_CP070053.1	3201	Escherichia coli	Escherichia coli strain FDAARGOS_1290 plasmid unnamed5	0.999687597625742	3200	MPIA01000034.1	1	1	5391		0
		NZ_CP023833.1	4072	Escherichia coli	coli strain 4/4 plasmid p4_4.7, complete sequence	1.01	[28]		CP055674.1	3126	Escherichia coli	Escherichia coli strain RHB30-C19 plasmid pRHB30-C19_6, complete sequence	0.999680102367242	3125	MPIA01000012.1	1	1	5757		0
		CP055674.1	3126	Escherichia coli	coli strain RHB30-C19 plasmid pRHB30-C19_6, complete sequence	1.05	[4]		NZ_CP070143.1	5183	Escherichia coli	Escherichia coli strain FDAARGOS_1281 plasmid unnamed11	0.999614123094733	5181	MPIA01000025.1	1	2	9303		0
		NZ_CP060657.1	3076	Citrobacter freundii	freundii strain MGH283 plasmid unnamed3, complete sequence	1.07	[15]		NZ_CP060657.1	3076	Citrobacter freundii	Citrobacter freundii strain MGH283 plasmid unnamed3, complete sequence	0.97334200260078	2994	MPIA01000022.1	1	1	4964		0
									NZ_CP036144.1	1596	Bacillus mycoides	Bacillus mycoides strain JAS85/1 plasmid unnamed8	0.969924812030075	1548	MPIA01000024.1	1	1	1018		0
									NZ_CP053575.1	91378	Citrobacter sp.	Citrobacter sp. TSA-1 plasmid unnamed2, complete sequence	0.841252817964937	76872	MPIA01000014.1	1	19	67697		0
GCA_013636045.1	RHB42-C09	NZ_CP058208.1	42916	Escherichia marmotae	marmotae strain RHB42-C09 plasmid pRHB42-C09_2, complete sequence	1.00	[2]	matched ist own plasmid	NZ_CP058208.1	42916	Escherichia marmotae	marmotae strain RHB42-C09 plasmid pRHB42-C09_2, complete sequence	0.999976698667164	42915	CP058208.1	1	1	79251	tet(A)	1	matched ist own plasmid
GCA_016530545.1	6-77	NZ_CP019456.1	159821	Escherichia coli	coli strain FHI_NMBU_03 plasmid pFHI_NMBU_03_1, complete sequence	0.85	[27, 33, 63, 66, 76]		NZ_LT838197.1	54518	Escherichia coli	Escherichia coli isolate WI1 isolate plasmid pWI1-KPC3, complete sequence	0.999834916908177	54509	JAAFFT010000026.1	1	3	100238	blaKPC-3	1
		NZ_KP792123.1	101934	Escherichia coli	coli strain MG1655 YFP plasmid ESBL242, complete sequence	1.07	[21]		NZ_CP060657.1	3076	Citrobacter freundii	Citrobacter freundii strain MGH283 plasmid unnamed3, complete sequence	0.97334200260078	2994	JAAFFT010000053.1	1	1	4964		0
		NZ_CP018963.1	54644	Escherichia coli	coli strain Ecol_517 plasmid pEC517_KPC, complete sequence	0.99	[31]		NZ_CP036144.1	1596	Bacillus mycoides	Bacillus mycoides strain JAS85/1 plasmid unnamed8	0.969924812030075	1548	JAAFFT010000056.1	1	1	1018		0
		NZ_CP060657.1	3076	Citrobacter freundii	freundii strain MGH283 plasmid unnamed3, complete sequence	1.04	[61]		CP057834.1	108954	Escherichia coli	Escherichia coli strain RHB13-C13 plasmid pRHB13-C13_2, complete sequence	0.862400646144244	93962	JAAFFT010000017.1	1	9	160699		0
									NZ_CP053575.1	91378	Citrobacter sp.	Citrobacter sp. TSA-1 plasmid unnamed2, complete sequence	0.841865656941496	76928	JAAFFT010000019.1	1	19	67762		0
GCA_019841085.1	C9-9	NZ_LR890315.1	29040	Klebsiella oxytoca	oxytoca isolate MSB1_10D-sc-2280340 plasmid 4, complete sequence	0.77	[69, 116]	contig with antibiotic resistance gene not found by plamsidID	NZ_CP069933.1	24818	Klebsiella oxytoca	Klebsiella oxytoca strain FDAARGOS_1334 plasmid unnamed3	0.991336932871303	24603	JAINEK010000054.1	1	4	30410		0
									NZ_CP053575.1	91378	Citrobacter sp.	Citrobacter sp. TSA-1 plasmid unnamed2, complete sequence	0.887927072161789	81137	JAINEK010000046.1;JAINEK010000050.1;JAINEK010000088.1	3	20	75250		0
GCA_019841255.1	C8-5	NZ_CP010234.1	117266	Escherichia coli	coli strain S30 plasmid C, complete sequence	0.96	[4, 10, 24, 53, 60, 62, 66, 67, 69, 74, 78, 80, 82, 84, 85, 86, 87, 90, 91, 92, 94, 97, 102, 103, 105, 106, 113, 118]		NZ_AP022430.1	2028	Klebsiella sp.	Klebsiella sp. STW0522-44 plasmid pSTW0522-44-11, complete sequence	1.06163708086785	2153	JAINEM010000099.1	1	2	3964		0
		NZ_CP019216.3	78444	Escherichia coli	coli strain WCHEC050613 plasmid p2_050613, complete sequence	1.05	[4, 10, 24, 60, 62, 66, 67, 69, 78, 80, 82, 84, 85, 86, 87, 90, 91, 92, 94, 97, 102, 105, 106, 113]		NZ_CP070184.1	4981	Klebsiella pneumoniae	Klebsiella pneumoniae strain FDAARGOS_1330 plasmid unnamed6, complete sequence	1.02750451716523	5118	JAINEM010000075.1	1	2	9013		0
		NZ_CP019263.1	24727	Escherichia coli	coli strain 13C1065T plasmid p13C1065T-4, complete sequence	1.08	[24, 62, 74, 78, 82, 85, 87, 90, 91, 92, 94, 106, 113]		NZ_CP060657.1	3076	Citrobacter freundii	Citrobacter freundii strain MGH283 plasmid unnamed3, complete sequence	0.960663198959688	2955	JAINEM010000077.1	1	1	4937		0
		NZ_CP069835.1	4981	Klebsiella pneumoniae	pneumoniae strain FDAARGOS_1327 plasmid unnamed5, complete sequence	1.03	[75]		NZ_CP069924.1	5374	Klebsiella oxytoca	Klebsiella oxytoca strain FDAARGOS_1334 plasmid unnamed15	0.875511723111277	4705	JAINEM010000076.1	1	1	5958		0
		NZ_MT230226.1	3827	Escherichia coli	coli strain E. coli UB-ESBL234 plasmid pESBL234, complete sequence	0.98	[83]	contig with antibiotic resistance gene, but incomplete plasmid	NZ_CP053575.1	91378	Citrobacter sp.	Citrobacter sp. TSA-1 plasmid unnamed2, complete sequence	0.84531287618464	77243	JAINEM010000012.1	1	19	68150		0
		NZ_CP047458.1	2028	Escherichia coli	coli strain ZF31 plasmid pZF31-2kb, complete sequence	1.06	[99]
GCA_021373315.1	MVC381	NZ_CP060657.1	3076	Citrobacter freundii	freundii strain MGH283 plasmid unnamed3, complete sequence	1.05	[37]	contig with antibiotic resistance gene not found by plamsidID	NZ_CP060657.1	3076	Citrobacter freundii	Citrobacter freundii strain MGH283 plasmid unnamed3, complete sequence	0.97334200260078	2994	JAEHKI010000037.1	1	1	4953		0
									NZ_CP036144.1	1596	Bacillus mycoides	Bacillus mycoides strain JAS85/1 plasmid unnamed8	0.969924812030075	1548	JAEHKI010000041.1	1	1	1018		0
									NZ_CP033881.1	61890	Escherichia coli	Escherichia coli strain 50579417 plasmid p50579417_4, complete sequence	0.944062045564712	58428	JAEHKI010000023.1	1	11	101128	blaTEM-1	1
									NZ_CP053575.1	91378	Citrobacter sp.	Citrobacter sp. TSA-1 plasmid unnamed2, complete sequence	0.856989647398717	78310	JAEHKI010000021.1	1	19	68991		0
GCA_021373445.1	MVC382	NZ_CP060657.1	3076	Citrobacter freundii	freundii strain MGH283 plasmid unnamed3, complete sequence	1.05	[32]	contig with antibiotic resistance gene not found by plamsidID	NZ_CP060657.1	3076	Citrobacter freundii	Citrobacter freundii strain MGH283 plasmid unnamed3, complete sequence	0.97334200260078	2994	JAEHKH010000032.1	1	1	4953		0
									NZ_CP036144.1	1596	Bacillus mycoides	Bacillus mycoides strain JAS85/1 plasmid unnamed8	0.969924812030075	1548	JAEHKH010000036.1	1	1	1018		0
									NZ_CP033881.1	61890	Escherichia coli	Escherichia coli strain 50579417 plasmid p50579417_4, complete sequence	0.944062045564712	58428	JAEHKH010000019.1	1	11	101128	blaTEM-1	1
									NZ_CP053575.1	91378	Citrobacter sp.	Citrobacter sp. TSA-1 plasmid unnamed2, complete sequence	0.856989647398717	78310	JAEHKH010000017.1	1	19	68991		0
GCA_904866245.1	MSB1_5C-sc-2280313	LR890577.1	92280	Escherichia coli*	coli isolate MSB1_5C-sc-2280313 genome assembly, plasmid: 2	1.00	[2]	matched ist own plasmid	LR890577.1	92280	Escherichia coli*	Escherichia coli isolate MSB1_5C-sc-2280313 genome assembly, plasmid: 2	0.999989163415691	92279	LR890577.1	1	1	170400		0	matched ist own plasmid
		LR890578.1	88750	Escherichia coli*	coli isolate MSB1_5C-sc-2280313 genome assembly, plasmid: 3	1.00	[3]	matched ist own plasmid	LR890578.1	88750	Escherichia coli*	Escherichia coli isolate MSB1_5C-sc-2280313 genome assembly, plasmid: 3	0.999988732394366	88749	LR890578.1	1	1	163900		0	matched ist own plasmid
		LR890579.1	70361	Escherichia coli*	coli isolate MSB1_5C-sc-2280313 genome assembly, plasmid: 4	1.00	[4]	matched ist own plasmid	LR890579.1	70361	Escherichia coli*	coli isolate MSB1_5C-sc-2280313 genome assembly, plasmid: 4	0.999985787581188	70360	LR890579.1	1	1	129900	blaCTX-M-14	1	matched ist own plasmid
		LR890580.1	36877	Escherichia coli*	coli isolate MSB1_5C-sc-2280313 genome assembly, plasmid: 5	1.00	[5]	matched ist own plasmid	LR890580.1	36877	Escherichia coli*	coli isolate MSB1_5C-sc-2280313 genome assembly, plasmid: 5	0.999972882826694	36876	LR890580.1	1	1	68100		0	matched ist own plasmid
		NZ_LR890718.1	5165	Escherichia coli*	coli isolate MSB1_6C-sc-2280315 plasmid 5, complete sequence	1.00	[6]	matched ist own plasmid	NZ_CP076696.1	5168	Escherichia coli	Escherichia coli strain S103EC plasmid pS103EC_B, complete sequence	0.999806501547988	5167	LR890581.1	1	1	9319		0
		LR890582.1	2590	Escherichia coli*	coli isolate MSB1_5C-sc-2280313 genome assembly, plasmid: 7	1.00	[7]	matched ist own plasmid	LR890582.1	2590	Escherichia coli*	coli isolate MSB1_5C-sc-2280313 genome assembly, plasmid: 7	0.9996138996139	2589	LR890582.1	1	1	4783		0	matched ist own plasmid
GCA_907173225.1	F1T2-S87	NZ_KT779550.1	107899	Escherichia coli	coli strain 369 plasmid p369, complete sequence	1.00	[13, 21]	antibiotic resistance gene on contig 13	NZ_CP027409.1	220137	Salmonella enterica	Salmonella enterica subsp. enterica serovar Typhimurium strain FDAARGOS_317 plasmid unnamed, complete sequence	1.00602352171602	221463	CAJSFS010000013.1	1	30	385335	blaCTX-M-1;tet(A);sul2	3
		NZ_MT230225.1	6989	Escherichia coli	coli strain E. coli UB-ESBL234 plasmid pESBL234, complete sequence	1.01	[21]		NZ_MT230225.1	6989	Escherichia coli	Escherichia coli strain E. coli UB-ESBL234 plasmid pESBL234	0.999856918014022	6988	CAJSFS010000021.1	1	1	12901		0
		NZ_CP060657.1	3076	Citrobacter freundii	freundii strain MGH283 plasmid unnamed3, complete sequence	1.21	[25, 30]		NZ_CP036144.1	1596	Bacillus mycoides	Bacillus mycoides strain JAS85/1 plasmid unnamed8	0.969924812030075	1548	CAJSFS010000026.1	1	1	1018		0
									NZ_CP053575.1	91378	Citrobacter sp.	Citrobacter sp. TSA-1 plasmid unnamed2, complete sequence	0.863139924270612	78872	CAJSFS010000014.1;CAJSFS010000025.1	2	21	71594		0
GCA_907173255.1	F1T2-S89	NZ_KT779550.1	107899	Escherichia coli	coli strain 369 plasmid p369, complete sequence	1.00	[15, 29]	antibiotic resistance gene on contig 15	NZ_CP036144.1	1596	Bacillus mycoides	Bacillus mycoides strain JAS85/1 plasmid unnamed8	0.969924812030075	1548	CAJSFW010000024.1	1	1	1018		0
									NZ_MH884653.1	270379	Salmonella sp.	Salmonella sp. strain Sa27 plasmid pSa27-TC-CIP, complete sequence	0.921384427045	249123	CAJSFW010000015.1	1	27	427647	blaCTX-M-1;sul2;tet(A)	3
									NZ_CP053575.1	91378	Citrobacter sp.	Citrobacter sp. TSA-1 plasmid unnamed2, complete sequence	0.863139924270612	78872	CAJSFW010000016.1;CAJSFW010000023.1	2	21	71594		0
GCA_907173275.1	F1T2-S88	NZ_KT779550.1	107899	Escherichia coli	coli strain 369 plasmid p369, complete sequence	1.00	[16, 21]	antibiotic resistance gene on contig 16	NZ_CP027409.1	220137	Salmonella enterica	Salmonella enterica subsp. enterica serovar Typhimurium strain FDAARGOS_317 plasmid unnamed, complete sequence	1.00602352171602	221463	CAJSFU010000016.1	1	30	385335	sul2;tet(A);blaCTX-M-1	3
		NZ_MT230225.1	6989	Escherichia coli	coli strain E. coli UB-ESBL234 plasmid pESBL234, complete sequence	1.01	[21]		NZ_MT230225.1	6989	Escherichia coli	Escherichia coli strain E. coli UB-ESBL234 plasmid pESBL234	0.999856918014022	6988	CAJSFU010000021.1	1	1	12901		0
									NZ_CP036144.1	1596	Bacillus mycoides	Bacillus mycoides strain JAS85/1 plasmid unnamed8	0.969924812030075	1548	CAJSFU010000026.1	1	1	1018		0
									NZ_CP053575.1	91378	Citrobacter sp.	Citrobacter sp. TSA-1 plasmid unnamed2, complete sequence	0.863139924270612	78872	CAJSFU010000017.1;CAJSFU010000025.1	2	21	71594		0
* E. marmotae incorrectly deposited as E. coli in NCBI GenBank
Best matches with PlamsidID are highlighted in yellow. PlasmidID returns possibly more than one plasmid hit per contig; no decision on best plasmid done by plasmidID!
